# Supplementary material for: Urine proteomics identifies biomarkers for diabetic kidney disease at different stages
Source: Clin Proteomics. 2021 Dec 29;18:32. doi: 10.1186/s12014-021-09338-6 (PMC8903606; doi:10.1186/s12014-021-09338-6)
Supplement: Supplementary file 3 — Additional file 3: Table S1. Data information of 239 samples. Sheet 1: a list of 2946 proteins and their relative abundances (iFOT). Sheet 2: Clinical information of the 239 samples. Sheet 3: Biomarkers discovered in this study and those reported by Van et al. (2017) in reference 31. [file 12014_2021_9338_MOESM3_ESM.xlsx]

## Sheet: Protein data
Symbol	Exp021126	Exp021127	Exp021128	Exp021129	Exp021130	Exp021131	Exp021132	Exp021133	Exp021134	Exp021135	Exp021136	Exp021137	Exp021138	Exp021139	Exp021140	Exp021141	Exp021142	Exp021143	Exp021144	Exp021145	Exp021146	Exp021147	Exp021148	Exp021149	Exp021150	Exp021151	Exp021152	Exp021153	Exp021154	Exp021155	Exp046732	Exp046733	Exp046734	Exp046735	Exp046736	Exp046737	Exp046738	Exp046739	Exp046740	Exp046741	Exp046742	Exp046743	Exp046744	Exp046745	Exp046746	Exp046747	Exp046748	Exp046749	Exp046750
A1BG	13.749	1318.25	419.615	1125.79	203.646	120.465	35.036	44.16	0.669	26.023	87.472	57.809	27.606	88.572	246.912	8.037	0	489.995	0	141.666	18.026	5.802	2.255	13.171	0	78.359	174.375	0	11.078	52.371	95.537	6.636	25.552	26.254	64.303	68.312	22.013	4.058	12.128	140.896	0	100.037	162.191	25.605	82.615	76.839	14.718	0	14.585
A2M	0	8.078	0	13.086	0	0	0	0	4.194	0	0	3.471	0	0	0	0	11.122	32.218	59.566	102.609	0	9.277	0	0	0	10.515	0	0	0	0	30.74	224.085	0	0	8.136	0	0	13.379	0	0	4.08	19.763	45.316	0.154	0	18.231	0	0	8.028
A2ML1	0	2.975	0.783	0	0	0	0	0	2.619	0	0	0	0	0	0	0	0	0	0	0	0	0	21.885	0	0	0	0	5.865	0	0	0	0	0	0	0	0	0	0	0	28.052	0	0	0	0	0	0	1.895	0	0
AARS	0	0	0	0	0	0	0	0	0	0	0	0	0	0	0	0	0	0	0	0	0	0	0	0	0	0	0	0	0	0	0	0	0	0	0	0	0	0	0	0	0	0	0	0	0	0	0	0	0
AARSD1	0	0	0	0	0	0	0	0	0	0	0	0	0	0	0	0	0	0	0	0	0	0	0	0	0	0	0	0	0	0	0	0	0	0	0	0	0	0	0	0	0	0	0	0	0	0	0	0	0
ABAT	0	0	0	0	0	1.204	0	0	0.348	0	0	0	1.909	0	1.088	0	0	0	0	0	0	0	0	0	0	0	0	0	0	0	0	0	0	1.169	0.451	0	0	0	0	0	0	0.591	0	0	0	0	0	0	0
ABCB1	15.283	0	13.764	9.793	5.719	39.006	23.366	26.148	0.411	10.554	23.716	18.932	9.519	16.953	36.89	8.592	14.827	4.268	0	476.506	3.61	0	9.819	9.161	18.892	13.368	2.284	2.225	26.936	16.518	4.86	2.161	15.453	12.569	3.851	22.333	3.571	29.161	38.258	12.403	27.5	5.723	2.906	12.474	33.316	30.799	11.128	4.865	18.665
ABCB11	0	0	0	0	0	0.889	0	0	0	0	0	0	0	0	0	0	0	0	0	0	0	0	0	0	0	0	0	0	0	0	0	0	0	0	0	0	0	0	0	0.397	0	0	0	0	0	0	0	0	0
ABCB4	2.202	0	0.979	2.034	1.466	9.777	2.55	4.432	0	1.674	3.885	2.046	1.39	0	6.007	1.773	2.08	1.885	0	0.582	1.635	0	1.238	1.691	2.226	2.381	0	0	3.413	1.89	0	0	1.376	1.09	0	2.211	0	2.86	4.345	1.753	2.268	1.556	0	2.814	3.137	2.937	1.818	0.54	1.954
ABCB6	0	0	0	0	0	0	0	0	0	0	0	0	0	0	0	0	0	0	0	0	0	0	0	0	0	0	0	0	0	0	0	0	0	0	0	0	0	0	0	0	0	0	0	0	0	0	0	0	0
ABCC2	0	0	0	0	0	0	0	0	0	0	0	0	0	0	0	0	0	0	0	0	0	0	0	0	0	0	0	0	0	0	0	0	0	0	0	0	0	0	0	0	0	0	0	0	0	0	0	0	0
ABCD3	0	0	0	0	0	5.175	0	0	0	0	0	0	0.685	0	0	0	0	0	0	0	0	0	0.46	0	0	0	0	1.592	0	0	0	0	0	0	0	0	0	0	0	0	0	0	0	0	0	0	0	0	0
ABCG2	0	0	0	0	0	0	0	0	0	0	0	0	0	0	0	0	0	0	0	0	0	0	0	0	0	0	0	0	0	0	0	0	0	0	0	0	0	0	0	0	0	0	0	0	0	0	0	0	0
ABHD11	0	0	0	0	0	0	0	0	0	0	0	0	0	0	0	0	0	0	0	0	0	0	0	0	0	0	0	0	0	0	0	0	0	0	0	0	0	0	0	0	0	0	0	25.935	0	0	0	0	0
ABHD14B	15.007	18.194	69.656	25.689	660.154	61.622	158.742	35.507	3.747	230.942	560.112	41.739	0	24.842	79.378	36.209	0	69.833	5.769	4.851	5.964	0	18.816	15.68	19.178	23.088	36.509	7.172	14.877	23.57	29.363	3.385	28.286	12.478	12.59	0	6.51	13.784	12.347	22.545	10.168	235.665	6.441	22.809	96.467	23.192	32.001	0	0
ABI1	0	0	0	0	0	0	0	0	0	0	0	0	0	0	0	0	0	0	2.417	0	0	0	0	0	0	0	0	0	0	0	0	0	0	0	0	0	0	0	0	0	0	0	0	0	0	0	0	0	0
ABLIM1	0	0	0	0	0	0	0	0	0	0	0	0	0	0	0	0	0	0	0	0	0	0	0	0	0	0	0	0	0	0	0	0	0	0	0	0	0	0	0	4.252	0	0	0	0	0	0	0	0	0
ABO	0	0	0	0	0	0	0	0	0	0	0	0	0	0	0	0	0	0	0	0	0	0	0	0	0	0	0	0	0	0	0	0	0	0	0	0	0	0	0	0	0	0	0	0	0	0	0	0	0
ABR	0	0	0	0	0	0	0	0	0	0	0	0	0	0	0	0	0	0	0	0	0	0	0	0	0	0	0	0	0	0	0	0	0	0	0	0	0	0	0	0	0	0	0	0	0	0	0	0	0
ACAA1	0	0	0	0	0	13.639	0	0	0	0	0	0	1.966	0	0	0	0	0	0	0	0	0	0	0	0	0	0	2.256	0	0	0	0	0	0	0	0	0	0	0	0	0	0	0	0	0	0	0	0	0
ACAA2	10.512	0	8.587	380.192	0	6.333	6.413	0	1.51	8.172	2.767	3.698	54.703	0	29.075	3.153	0	0	1.963	0	4.323	0	0	5.545	20.986	7.152	0	0	0	13.749	5.52	0	0	6.888	6.123	0	0	5.115	0	0.52	3.647	7.097	0	10.463	3.295	0	0	0	10.996
ACAD9	0	0	0	0	0	0	0	0	0	0	0	0	0	0	0	0	0	0	0	0	0	0	0	0	0	0	0	0	0	0	0	0	0	0	0	0	0	0	0	0	0	0	0	3.595	0	0	0	0	0
ACADM	0	8.671	6.941	0	0	0	0	2.92	0.99	1.196	6.171	0.606	17.189	0	4.41	0	0	0	3.539	0	0	0	0	0	1.511	0	0	2.673	0	2.173	0	0	0	1.629	1.795	0	0	0	0	0	3.057	1.642	0	14.365	2.027	1.991	0	0	9.367
ACADS	0	0	0	0	0	0	0	0	0	0	0	0	2.858	0	0	0	0	0	0	0	0	0	0	0	0	0	0	0	0	0	0	0	0	0	0	0	0	0	0	0	0	0	0	66.129	0	0	0	0	1.344
ACADSB	0	0	0	0	0	18.38	0	0	0	0	0	0	3.89	0	0	0	0	0	0	0	0	0	0	0	0	0	0	0	0	0	0.778	0	0	0.517	0	0	0	0	0	0	0	0	0	0	0	0	0	0	0
ACADVL	0	3.664	5.836	11.431	0	18.663	0	0	2.576	2.017	8.278	0	26.724	4.277	8.065	0	0	0	12.368	0	2.567	0	0	5.145	0	0	0	8.606	0	0	12.289	3.19	0	0.236	0.337	0	0.415	2.486	0	1.814	0	0.994	0	15.891	1.628	0	0	0	15.923
ACAP1	0	0	0	0	0	0	0	0	0	0	0	0	0	0	0	0	0	0	0.486	0	0	0	0	0	0	0	0	0	0	0	0	0	0	0	0	0	0	0	0	0	0	0	0	0	0	0	0	0	0
ACAP2	0	0	0	0	0	0	0	0	0	0	0	0	0	0	0	0	0	0	0	0	0	0	0	0	0	0	0	0	0	0	0	0	0	0	0	0	0	0	0	0	0	0	0	0	0	0	0	0	0
ACAT1	40.314	0	16.652	159.206	43.423	98.673	49.375	44.456	12.18	38.045	103.837	34.587	84.817	85.168	164.609	10.022	0	100.309	2.441	17.084	25.895	0	41.316	60.378	105	60.967	0	0	83.07	49.638	4.036	1.384	2.145	29.36	3.927	24.774	10.249	3.883	0	2.418	67.666	49.06	4.665	73.875	75.547	3.172	0	0	46.889
ACAT2	0	0	0	0	0	0	0	0	0	0	0	0	0	0	0	133.503	0	0	0	0	0	0	1.203	0	0	0	0	0	0	31.431	0	0	0	0	0	0	0	0	0	0	0	0	0	0	0	0	0	0	0
ACE	17.806	0	13.256	263.101	5.705	13.5	29.96	45.382	4.592	10.372	37.901	13.724	5.234	7.59	0.908	8.262	2.444	21.843	0	14.965	9.228	0	1.725	0	22.093	25.001	119.319	0	9.524	0	3.253	0.675	16.049	22.465	14.225	18.719	9.708	15.28	25.737	0	26.921	20.162	6.34	4.47	3.159	20.703	6.378	6.175	20.017
ACE2	1.287	0	0	58.753	20.628	0	3.378	9.006	0	2.259	9.136	5.79	21.309	0	8.675	4.65	0	11.271	0	15.64	0	0	0.557	0	7.528	5.68	0	0	0	0	0	0	2.349	4.668	4.037	0	0.759	4.813	1.967	1.335	10.039	12.021	1.025	1.464	5.048	15.085	5.384	0	4.977
ACLY	0	0	0	0	0	1.017	0	0	0	0	0	1.163	0	0	0	8.787	0	0	0.32	0	0.124	0	0.167	0	1.418	0	0	0.551	0	0	5.07	1.32	0	0	0	0	0	0	0	0.095	0	0	0	0	1.45	0	0	0	1.435
ACO1	1.818	0	3.93	0	0.61	14.333	12.299	0	0	3.007	33.747	2.089	1.283	0	5.856	1.736	0	1.873	0	0	0.153	0	6.541	0	2.687	2.042	0	0.957	2.288	2.442	0	0	0	6.529	0.608	0	0	1.664	5.548	0.859	40.448	12.05	0	0.568	31.025	46.53	0	0.431	1.442
ACO2	0	19.434	24.963	44.11	0	37.572	7.169	5.958	12.614	2.113	20.887	7.11	51.01	14.197	18.798	14.493	0	4.697	4.467	6.752	12.082	0	0.77	2.561	14.989	1.858	0	1.897	0	10.114	3.66	2.211	0	2.948	3.365	0	1.514	1.711	0	1.007	3.447	8.063	0.98	17.141	2.154	2.118	0	0	40.873
ACOT1	0	0	0	0	0	0	0	0	0	0	0	0	0	0	0	0	0	0	0	0	0	0	0	0	0	0	0	0	0	0	0	0	0	0	0	0	0	0	0	0	0	0	0	0	0	0	0	0	0
ACOT2	0	0	0	0	0	0	0	0	0	0	0	0	0	0	0	0	0	0	0	0	0	0	0	0	0	0	0	0	0	0	0	0	0	0	0	0	0	0	0	0	0	0	0	0	0	0	0	0	0
ACOX1	0	11.696	0	0	0	39.948	0	0	0	0	0	0	5.934	0	0	0	0	0	1.305	0	0	0	0	0	0	0	0	4.782	0	0	4.747	0	0	0	0	0	0	0	0	0	0	0	0	0	0	0	0	0	0
ACOX3	0	0	0	0	0	0	0	0	0	0	0	0	0	0	0	0	0	0	0	0	0	0	0	0	0	0	0	2.589	0	0	0	0	0	0	0	0	0	0	0	0	0	0	0	0	0	0	0	0	0
ACP1	0	0	0	0	0	0	0	0	0	0	0	0	0	0	0	0	0	0	0	0	0	0	0	0	0	0	0	0	0	0	0	0	0	0	0	0	0	0	0	0	0	0	0	0	0	0	0	0	0
ACP2	7.655	0	21.257	0	0	26.246	8.084	7.928	2.375	5.518	4.564	6.93	8.032	0	37.702	8.159	0	18.685	0	5.561	3.159	0	11.788	14.355	5.25	12.809	0	2.453	28.949	7.311	22.172	4.072	45.066	21.352	9.755	37.816	8.566	7.867	139.053	28.191	89.088	26.999	4.895	16.585	134.99	29.073	6.622	18.233	34.272
ACPP	29.492	0	0	0	39.047	97.72	160.327	132.709	9.397	53.597	120.213	0	36.235	0	63.097	1843.04	0	307.046	0	8.796	115.55	0	15.157	629.197	553.208	176.155	0	11.819	0	1084.76	466.651	23.043	876.105	77.167	64.77	221.027	3.203	0	28.446	24.96	69.979	39.223	0	15.967	830.665	46.467	571.567	85.947	188.419
ACR	0	0	0	0	0	0	0	0	0	0	0	0	0	0	0	0	0	0	0	0	0	0	0	0	0	0	0	0	0	0	0	0	0	0	0	0	0	0	0	0	0	0	0	0	0	0	0	0	0
ACRBP	0	0	0	0	0	0	0	0	0	0	0	0	0	0	0	0	0	0	0	0	0.554	0	0	0	1.444	0	0	0	0	0	0	0	0	0	0	0	0	0	0	0	0	0	0	0.539	0	0	0	0	0
ACSBG2	0	0	0	0	0	0	0	0	0	0	0	0	0	0	0	0	0	0	0	0	0	0	0	0	0	0	0	0	0	0	0	0	0	0	0	0	0	0	0	0	0	0	0	0	0	0	0	0	0
ACSF2	0	0	0	0	0	23.352	0	0	0	0	0	0	11.795	0	3.792	0	0	0	0	0	0	0	0	0	0	0.588	0	0	0	0	3.52	0	0	0	0	0	0	0	0	0	0	0	0	1.233	0	0	0	0	5.002
ACSL1	0	2.285	0.99	0	0	35.861	0	0	0.349	0	0	0	5.685	0	0	0	0	0	20.604	0	1.573	0	0	0	3.775	0	0	0	0	0	0	0	0	0	0	0	0	0	0	0	0	0	0	0	0	0	0	0	2.665
ACSL4	0	0	0	0	0	0	0	0	0	0	0	0	0	0	0	0	0	0	0.572	0	0	0	0	0	0	0	0	0	0	0	0	0	0	0	0	0	0	0	0	0	0	0	0	0	0	0	0	0	0
ACSL5	0	0	0	0	0	26.402	0	0	0	0	0	0	0	0	0	0	0	0	0	0	0	0	0	0	0	0	0	0	0	0	1.165	0	0	0	0	0	0	0	0	0	0	0	0	0	0	0	0	0	0
ACSL6	0	0	0	0	0	0	0	0	0	0	0	0	0	0	0	0	0	0	0	0	0	0	0	0	0	0	0	0	0	0	0	0	0	0	0	0	0	0	0	0	0	0	0	0	0	0	0	0	0
ACSM2A	0	0	4.716	0	0	1.589	1.396	0	0	1.531	0.454	0	5.216	0	10.085	0	0	0	0	0	0.173	0	0	1.399	19.805	0.993	0	0	0	1.178	0	0	0	0.645	1.376	0	0.632	0	0	0	3.141	1.596	0	0	0	2.846	0	0	4.319
ACSM2B	0	0	6.108	0	0	2.309	1.356	0	0	1.487	0.441	0.5	5.021	0	10.71	0	0	0	0	0	0.168	0	0	1.359	18.419	0.965	0	0	0	1.144	0	0	0	0.626	1.337	0	0.613	0	0	0	3.051	1.551	0	0	0	2.765	0	0	3.591
ACSS1	0	0	0	0	0	0	0	0	0	0	0	0	0	0	0	0	0	0	0	0	0	0	0	0	0	0	0	0	0	0	0	0	0	0	0	0	0	0	0	0	0	0	0	0	0	0	0	0	0
ACSS3	0	0	0	0	0	0	0	0	0	0	0	0	0	0	0	0	0	0	0	0	0	0	0	0	0	0	0	0	0	0	0	0	0	0	0	0	0	0	0	0	0	0	0	0	0	0	0	0	0
ACTA1	106.95	230.418	151.025	266.702	188.774	232.421	148.122	110.815	46.651	91.29	184.952	101.67	117.666	191.78	318.09	134.951	265.821	250.31	473.314	79.507	45.441	189.476	201.83	120.641	197.483	130.371	414.13	105.735	166.162	85.929	166.597	86.718	92.612	81.197	51.947	105.798	34.801	159.419	167.939	166.613	194.805	136.869	65.857	80.202	272.369	87.3	173.102	42.869	65.643
ACTA2	97.98	212.224	137.129	247.772	182.536	213.326	137.63	101.705	43.315	83.702	172.375	94.091	109.341	180.245	297.723	127.326	256.498	236.843	410.121	73.519	41.789	173.417	188.173	109.88	182.517	118.373	383.886	97.187	152.959	78.753	155.638	80.601	84.166	72.345	47.189	94.709	31.351	147.341	155.074	139.812	179.747	122.394	61.552	73.485	246.851	80.068	160.109	39.555	59.598
ACTB	257.814	733.165	445.355	607.135	460.851	594.081	351.343	269.98	140.864	225.654	406.731	285.401	316.715	346.061	779.307	307.718	673.074	613.833	1896.9	125.53	122.857	585.724	671.575	303.116	474.146	337.037	1093.9	366.035	370.887	227.949	422.992	253.422	232.423	199.498	116.977	289.016	80.95	370.041	349.385	472.727	446.25	388.022	146.289	195.365	668.827	197.326	435.099	69.525	173.486
ACTBL2	32.853	88.004	46.703	43.153	61.864	80.889	55.013	36.577	18.255	31.441	54.306	33.642	45.217	69.817	109.857	50.907	85.976	72.962	134.048	26.298	12.092	80.821	71.562	160.431	58.949	44.174	135.509	38.116	48.38	25.083	42.421	27.538	19.55	26.528	15.553	26.562	12.007	49.756	43.056	104.67	80.078	22.115	25.601	33.322	97.948	27.672	45.285	12.117	20.65
ACTC1	106.95	230.418	151.025	266.702	188.774	232.421	148.122	110.815	46.651	91.29	184.952	101.67	117.666	191.78	318.09	134.951	265.821	250.31	473.314	79.507	45.441	189.476	201.83	120.641	197.483	130.371	414.13	105.735	166.162	85.929	166.597	86.718	92.612	81.197	51.947	105.798	34.801	159.419	167.939	166.613	194.805	136.869	65.857	80.202	272.369	87.3	173.102	42.869	65.643
ACTG1	245.79	723.448	433.232	607.135	460.851	574.425	351.343	265.7	140.881	223.192	401.776	284.904	316.715	339.528	777.89	307.082	673.074	600.257	1896.46	125.53	122.511	585.724	675.728	301.624	469.082	334.525	1093.9	366.035	364.097	227.949	408.008	253.422	232.423	199.498	116.977	289.016	80.322	370.041	338.388	469.324	446.25	387.534	146.289	191.429	658.589	197.326	435.099	67.399	173.486
ACTG2	102.401	224.986	144.703	256.596	192.943	223.336	144.993	106.967	45.938	88.168	181.146	98.956	115.634	190.058	315.322	134.19	272.614	249.394	432.446	76.763	43.911	182.872	197.521	116.242	192.619	124.368	404.247	102.021	160.97	82.766	164.979	85.848	88.397	75.73	49.514	99.83	33.109	155.503	162.864	147.372	188.892	129.119	65.067	77.328	261.001	84.103	169.259	41.865	62.413
ACTN1	0.714	17.75	6.08	5.04	52.554	0.466	30.512	0.531	13.017	3.191	85.169	5.302	11.92	0	21.224	18.672	0	5.269	22.899	2.642	1.276	25.719	9.49	31.191	39.731	4.539	7.374	31.94	0	1.142	18.99	11.381	6.914	2.562	55.159	80.987	62.544	92.69	0	18.218	2.255	3.186	2.745	0	14.584	0.773	117.783	0	85.094
ACTN2	0	1.827	4.669	5.003	47.122	0	0	0	8.165	1.379	0	1.887	10.215	0	16.699	19.541	0	2.441	4.482	51.23	0	3.379	9.638	31.746	0.914	3.526	0	5.795	0	1.697	0	5.349	0	1.343	1.651	0	0	9.013	0	16.662	0.656	1.586	2.454	0	15.087	0	0	0	0
ACTN3	0	1.018	0.666	0	0	0	0	0	3.139	0	0	0	0	0	0	0	0	1.29	1.43	0	0	0	1.159	0	0.369	0.381	0	1.61	0	0	0	0	0	0	0	0	0	0	0	4.002	0	0	0	0	0	0	0	0	0
ACTN4	1.742	12.285	38.097	77.05	62.109	20.235	44.627	0.907	16.691	10.966	83.371	8.153	65.833	17.623	35.229	23.773	2.106	34.108	10.927	21.351	14.888	44.457	48.971	45.479	106.82	51.331	11.638	80.369	1.923	10.839	19.958	7.811	19.162	8.189	56.444	77.25	59.693	78.391	41.329	66.307	158.756	31.117	11.253	2.782	56.256	2.693	115.971	0	81.799
ACTR1A	0	0	0	0	0	0	0	0	0	0	0	0	0	0	0	0	0	0	0.586	0	1.385	0	1.142	0	0	0	0	2.605	0	0	0	0	0	0	0	0	0	0	0	0	0	0	0	0	0	0	0	0	0
ACTR1B	0	0	0	0	0	0	0	0	0	0	0	0	0	0	0	0	0	0	0	0	0	0	0	0	0	0	0	0.706	0	0	0	0	0	0	0	0	0	0	0	0	0	0	0	0	0	0	0	0	0
ACTR2	0	20.207	39.964	11.783	8.876	49.7	15.407	0	20.702	12.47	0	51.345	13.56	0	17.252	21.342	0	0	188.995	0	3.419	96.397	47.133	8.25	57.867	7.375	117.327	20.776	6.011	8.641	50.206	5.973	9.286	5.451	0	0	4.38	17.428	0	35.633	24.484	8.873	0	18.511	48.786	0	14.082	0	0
ACTR3	5.804	3.667	7.022	3.941	12.079	20.961	12.399	0	4.109	5.506	0	4.684	5.132	0	8.257	0	0	0	14.672	0	0	66.702	15.128	0	0	5.972	12.501	7.451	7.392	1.236	26.282	0	0	3.486	0	0	0	3.526	0	9.126	11.846	5.094	0	1.91	14.481	0	0	0	0
ACTRT2	0	0	0	0	0	0	0	0	0	0	0	0	0	0	0	0	0	0	0	0	0.48	0	0	0	0	0	0	0	0	0	0	0	0	0	0	0	0	0	0	0	0	0	0	0	0	0	0	0	0
ACTRT3	0	0	0	0	0	0	0	0	0	0	0	0	0	0	0	0	0	0	0	0	0	0	0	0	0	0	0	0	0	0	0	0	0	0	0	0	0	0	0	0	0	0	0	0	0	0	0	0	0
ACY1	29.506	0	136.467	122.811	232.855	195.186	65.386	44.301	15.917	77.669	73.644	52.851	86.156	0	192.832	28.83	0	140.729	0	22.186	2.828	0	155.625	53.915	104.937	78.353	0	0	34.461	28.628	0	0	34.647	69.722	19.602	78.166	22.263	9.431	68.738	54.941	116.499	90.319	1.769	18.54	241.009	60.227	8.444	13.093	9.467
ACY3	0	0	0	0	0	0	0	0	0	0	0	0	0	0	0	0	0	0	0	0	0	0	0	0	0	0	0	0	0	0	0	0	0	0	0	0	0	0	0	0	0	0	0	0	0	0	0	0	0
ADAM10	0	0	0	0	0	0	0	0	0	0	0	0	0	0	0	0	0	0	0	0	0	0	0	0	0	0	0	0	0	0	0	0	0	0	0	0	0	0	0	0	0	0	0	0.406	0	0	0	0	0
ADAM7	0	0	0	0	0	0	0	0	0	0	0	0	0	0	0	0	0	0	0	0	0	0	0	0	0	0	0	0	0	0	0	0	0	0	0	0	0	0	0	0	0	0	0	0	0	0	0	0	0
ADAMTS1	0	0	0	0	0	0	0	0	0	0	0	0	0	0	0	0	0	0	0	0	0	0	0	0	0	0	0	0	0	0	0	0	0	0	0	0	0	0	0	0	0	0	0	0	0	0	0	0	0
ADAMTSL2	0	0	0	0	0	0	0	0	0	0	0	0	0	0	0	0	0	0	0	0	0	0	0	0	0	0	0	0	0	0	0	0	0	0	0	0	0	0	0	0	0	0	0	0	0	0	0	0	0
ADD1	0	0	0	0	0	0	0	0	0	0	0	0	0	0	0	0	0	0	0	0	0	0	0	0	0	0	0	0	0	0	0	0	0	0	0	0	0	0	0	0	0	0	0	0	0	0	0	0	0
ADD2	0	0	0	0	0	0	0	0	0	0	0	0	0	0	0	0	0	0	0	0	0	0	0	0	0	0	0	0	0	0	0	0	0	0	0	0	0	0	0	0	0	0	0	0	0	0	0	0	0
ADH1A	0	0	0	0	0	0	0	0	0	0	0	0	0	0	0	0	0	0	0	0	0	0	0	0	0	0	0	0	0	0	0	0	0	0	0	0	0	0	0	0	0	0	0	0	0	0	0	0	0
ADH1C	0	0	0	0	0	0	0	0	0	0	0	0	0	0	0	0	0	0	0	0	0	0	0	0	0	0	0	0	0	0	0	0	0	0	0	0	0	0	0	0	0	0	0	0	0	0	0	0	0
ADH5	0	0	0	489.584	18.027	952.394	2.797	0	0	582.782	0	4.098	3.377	0	8.277	149.489	0	2.946	0	0	1.364	0	4.938	990.289	668.064	800.939	0	0	0	421.39	4.508	0	0	6.216	5.223	80.422	0	31.925	7.917	8.514	9.819	29.628	0	1324.74	1329.13	0	7.525	0	0
ADH6	0	0	0	0	0	0	0	0	0	0	0	0	0	0	0	0	0	0	0	0	0	0	0	0	0	0	0	0	0	0	0	0	0	1.667	0	0	0	0	0	0	0	0	0	0	2.567	0	0	0	0
ADH7	0	0	0	0	0	0	0	0	0	0	0	0	0	0	0	0	0	0	0	0	0	0	1.698	0	0	0	0	2.137	0	0	0	0	0	0	0	0	0	0	0	0	0	0	0	0	0	0	0	0	0
ADIPOQ	0	0	0	0	0	0	0	0	0	0	0	0	0	0	0	0	0	0	0	0	0	0	0	0	0	0	0	0	0	0	0	0	0	0	0	0	0	0	0	0	0	0	0	0	0	0	0	0	0
ADIRF	0	0	0	0	0	0	20.434	0	0	0	10.971	0	0	0	0	0	0	0	0	0	0	0	0	0	0	0	0	0	0	0	0	0	0	0	0	0	0	0	0	0	0	0	0	0	0	0	0	0	0
ADRBK1	0	0	0	0	0	0	0	0	0	0	0	0	0	0	0	0	0	0	0.617	0	0	0	0	0	0	0	0	0	0	0	0	0	0	0	0	0	0	0	0	0	0	0	0	0	0	0	0	0	0
ADSL	0	0	0	0	0	0	0	0	0	0	0	0	0	0	0	0	0	0	0	0	0	0	0	0	0	0	0	0	0	0	0	0	0	0	0	0	0	0	0	0	0	0	0	0	0	0	0	0	0
ADSS	0	0	0	0	0	0	0	0	0	0	0	0	0	0	0	0	0	0	29.936	0	0	0	0	0	0	0	0	0	0	0	0	0	0	0	0	0	0	1.789	0	0	0	0	0	0	0	0	0	0	0
AFG3L2	0	0	0	0	0	0	0	0	0	0	0	0	0	0	0	0	0	0	0	0	0	0	0	0	0	0	0	0	0	0	0	0	0	0	0	0	0	0	0	0	0	0	0	28.322	0	0	0	0	0.47
AFM	0	0.833	0	0	0	0	0	0	0	0	0	0	0	0	0	0	0	0	0	16.771	0	0	0	0	0	0	0	0	0	0	0	0	0	0	0	0	0	0	0	0	0	11.257	6.894	0	0	0.883	0	0	0
AGFG1	0	0	0	0	0	0	0	0	0	0	0	0	0	0	0	0	0	0	9.44	0	0	0	0	0	0	0	0	0	0	0	0	0	0	0	0	0	0	0	0	0	0	0	0	0	0	0	0	0	0
AGL	0	0	0	0	0	0	0	0	0	0	0	0	0	0	0	0	0	0	0	0	0	0	0	0	0	0	0	0	0	0	0	0	0	0	0	0	0	0	0	0	0	0	0	0	0	0	0	0	0
AGMAT	0	0	0	0	0	0	0	0	0	0	0	0	0	0	0	0	0	0	0	0	0	0	0	0	0	0	0	0	0	0	0	0	0	0	0	0	0	0	0	0	0	0	0	0	0	0	0	0	0
AGO2	0	0	0	0	0	0	0	0	0	0	0	0	0	0	0	0	0	0	0	0	0	0	0	0	0	0	0	0	0	0	0	0	0	0	0	0	0	0	0	0	0	0	0	0	0	0	0	0	0
AGR2	0	0	0	0	0	0	0	0	0	0	0	0	0	0	0	0	0	0	0	0	0	0	0	0	0	0	0	0	0	0	0	0	0	0	0	0	0	0	0	0	0	0	0	0	0	0	0	0	0
AGRN	0	0	0	0	0	0	1.205	3.074	0	0.202	0	0.929	0.148	0	0	0	0	4.277	0	0	2.186	0	0	3.538	0	0.409	0	0	0	2.319	0	0	1.065	2.003	1.099	0	0	0	3.773	3.749	0.795	2.865	1.757	1.368	2.37	0.497	0	0.539	0.384
AGT	8.021	0	0	57.101	12.715	8.376	0	0	4.889	6.971	0	3.727	11.937	0	24.24	0	0	9.114	0.485	1.765	0	0	0	0	4.338	8.903	0	0	0	10.554	32.212	2.022	91.103	3.202	0	0	1.703	0	4.433	6.491	11.285	109.693	28.284	0	43.938	80.497	6.056	7.76	0
AGTRAP	0	0	0	0	0	0	0	0	0	0	0	0	0	0	0	0	0	0	0	0	0	0	0	0	0	0	0	0	0	0	0	0	0	0	0	0	0	0	0	0	0	0	0	0	0	0	0	0	0
AHCY	12.098	0	12.668	20.662	6.222	60.259	18.012	11.3	1.47	25.463	9.926	18.442	18.666	0	47.342	23.139	0	33.074	0	1.46	0.839	0	30.679	16.639	36.572	24.923	0	2.945	7.257	15.041	15.455	0	20.3	29.167	4.656	14.01	4.394	11.689	42.123	36.024	72.466	74.729	0.867	5.344	121.876	17.958	31.117	7.218	5.756
AHCYL1	0	0	0	0	0	0	0	0	0	0	0	0	0	0	0	0	0	0	0	0	0	0	0	0	969.797	0	0	0	0	0	0	0	0	0	0.195	0	0	0	0	0	0	0	0	0	0	0	0	0	0
AHCYL2	0	0	0	0	0	0	0	0	0	0	0	0	0	0	0	0	0	0	0	0	0	0	0	0	0	0	0	0	0	0	0	0	0	0	0	0	0	0	0	0	0	0	0	0	0	0	0	0	0
AHNAK	0.353	2.461	51.243	0	49.851	0.253	0	3.129	1.428	0.151	0	0.776	0.803	2.013	3.001	0.863	4.231	0	0	0	0	0	50.449	0	0	0.257	0	37.638	0.787	0	0	0.208	0	0	0	0	0	2.013	0	16.624	0	0.132	0.147	0	0	0	13.402	0	0
AHSG	58.08	40.603	16.896	39.255	300.25	36.739	184.67	201.327	0	7.481	313.878	23.166	0	150.533	142.444	28.473	31.374	0	0	7.262	6.401	0	3.469	30.494	0	103.095	117.068	2.965	239.586	16.493	0	0	14.328	6.043	17.467	29.894	11.989	0	57.573	31.786	15.508	58.595	20.414	105.618	28.577	142.53	49.42	7.943	22.786
AIF1L	0	0	0	0	0	0	0	0	0	0	0	0	0	0	0	0	0	0	0	0	0	0	0	0	0	0	0	0	0	0	0	0	0	0	0	0	0	0	0	5.843	0	0	0	0	0	0	0	0	0
AIFM1	0	0	0	0	0	1.511	0	0	0	0	0	0.84	3.099	0	0	0	0	0	0	0	0	0	0	0	0	0	0	0	0	0	0	0	0	0.358	1.293	0	0	0	0	0	0	1.573	0	5.82	0	0	0	0	1.047
AIM1	0	0	0	0	0	0	0	0	0	0	0	0	0	0	0	0	0	0	0	0	0	0	3.644	0	0	0	0	2.197	0	0	0	0	0	0	0	0	0	0	0	3.475	0	0	0	0	0	0	0	0	0
AIM1L	0	0	0	0	0	0	0	0	0	0	0	0	0	0	0	0	0	0	0	0	0	0	0	0	0	0	0	0.179	0	0	0	0	0	0	0	0	0	0	0	0	0	0	0	0	0	0	0	0	0
AIMP2	0	0	0	0	0	1.391	0	0	0	0	0	0	0	0	0	0	0	0	0	0	0	0	0	0	0	0	0	0	0	0	0	0	0	0	0	0	0	0	0	0	0	0	0	0	0	0	0	0	0
AK1	0	0	0	0	0	0	0	0	0	0	0	0	0	0	0	0	0	0	0	0	2.304	0	0	0	0	0	0	0	0	0	0	3.069	0	0	0	0	0	2.525	0	0	0	0	0	0	0	0	0	0	0
AK3	0	0	0	0	0	0	0	0	0	0	0	0	0	0	0	0	0	0	0	0	0	0	0	0	0	0	0	0	0	0	0	0	0	0	0	0	0	0	0	0	0	0	0	0	0	0	0	0	4.383
AK4	0	0	2.864	0	0	0	3.638	0	0	0	0	0	26.093	0	4.97	0	0	0	0	0	0	0	0	0	0	1.685	0	0	0	2.321	0	0	0	0	0	0	0	0	0	0	0	0	0	0	0	0	0	0	6.569
AKAP3	0	0	0	0	0	0	0	30.498	0	0	0	0	0	0	0	0	0	0	0	1.208	72.771	0	0	0	68.594	0	0	0	0	0	0	0	0	0	0	0	0	0	0	0	0	0	0	23.358	0	0	0	0	0
AKAP4	0	0	0	0	0	0	0	229.395	0	0	0	0	0	0	0	0	0	0	0	13.864	162.092	0	0	0	466.888	0	0	0	0	0	0	0	0	0	0	0	0	0	0	0	0	0	0	78.904	0	0	0	0	0
AKR1A1	33.951	469.421	11.507	602.746	15.235	180.159	11.878	21.786	2.469	32.188	10.545	89.824	20.03	51.257	79.547	44.164	0	476.381	2.37	5.795	4.514	0	39.325	39.721	75.932	56.109	0	9.194	22.442	38.701	61.458	0	19.316	58.51	40.304	130.781	22.569	44.176	11.098	32.496	105.515	460.339	1542.95	57.839	106.388	15.999	16.338	8.752	4.763
AKR1B1	7.312	0	0	0	0	0	51.763	6.355	9.512	18.581	43.643	11.525	27.491	25.078	79.887	6.538	0	6.338	0	0	10.615	0	9.341	31.202	40.163	14.091	0	0	6.21	45.515	29.188	0	18.479	31.336	9.289	11.559	5.059	36.507	7.632	16.74	24.51	0	60.004	38.159	27.851	11.131	0	4.208	9.215
AKR1B10	0	80.88	4.964	0	0	0	0	0	72.577	0	0	0	0	0	0	0	0	0	0	0	0	0	30.521	0	0	0	0	134.402	0	0	0	0	0	0	0	0	0	101.187	0	66.33	0	0	0	0	0	0	128.752	0	0
AKR1B15	0	15.319	0	0	0	0	0	0	1.905	0	0	0	0	0	0	0	0	0	0	0	0	0	6.759	0	0	0	0	10.299	0	0	0	0	0	0	0	0	0	0	0	5.885	0	0	0	0	0	0	0	0	0
AKR1C1	5.224	0	0	0	0	4.181	0	0	0	0	0	0	0	9.006	0	0	0	0	0	0	0	0	1.353	2.569	4.538	0	0	1.667	0	1.089	0	0	0	0	0	0	0	2.212	0	1.622	3.205	0	0	0	3.166	0	0	0	0
AKR1C2	0	0	0	0	0	0	0	0	0	0	0	0	0	0	0	0	0	0	0	0	0	0	0	0	0	0	0	1.917	0	0	0	0	0	0	0	0	0	0	0	0	2.687	0	0	0	0	0	0	0	0
AKR1C3	6.352	0	0	0	0	5.296	0	0	0	0	0	0	0	9.967	0	0	0	0	0	0	0	0	2.115	2.906	5.051	0	0	0	0	1.29	0	0	0	3.51	0	0	0	2.253	0	1.011	3.559	0	0	0	4.483	0	0	0	0
AKR1C4	4.713	0	0	0	0	0	0	0	0	0	0	0	0	0	0	0	0	0	0	0	0	0	0	0	2.752	0	0	0	0	0	0	0	0	0	0	0	0	1.019	0	0	2.538	0	0	0	0	0	0	0	0
AKR7A2	0	0	0	24.518	0	9.789	0	0.807	0	5.171	8.172	1.306	10.394	3.636	29.842	11.3	0	74.676	0	0	0	0	29.233	5.406	9.963	19.983	0	0	0	4.595	13.296	0	13.952	7.101	0.763	1.896	1.604	7.203	8.272	2.378	14.904	19.241	0	18.868	15.385	0	0	0	0
AKR7A3	4.588	0	7.835	0	11.528	70.359	0	0	0	245.506	6.577	17.353	293.157	0	975.296	0	0	44.003	0	0	0.807	0	230.123	9.288	58.497	475.959	0	0	2.42	9.413	0	0	3.115	43.035	23.481	3.613	4.23	1.738	2.046	6.563	72.915	21.722	0	2.411	21.458	2.031	0	0	2.261
AKT1	0	0	0	0	0	0	0	0	0	0	0	0	0	0	0	0	0	0	0	0	0	0	0	0	0	0	0	0	0	0	0	0	0	0	0	0	0	0	0	0	0	0	0	0	0	0	0	0	0
AKT2	0	0	0	0	0	0	0	0	0	0	0	0	0	0	0	0	0	0	0.399	0	0	0	0	0	0	0	0	0	0	0	0	0	0	0	0	0	0	0	0	0	0	0	0	0	0	0	0	0	0
ALAD	0	0	0	0	0	0	0	0	0	0	0	0	0	0	0	0	0	0	0	0	0	0	0	0	0	0	0	0	0	0	0	0	0	0	0	0	0	0	0	0	15.729	5.135	0	0	25.666	0	0	0	0
ALB	177.27	19893.3	173.654	20752.7	519.994	806.465	171.297	1313.51	144.746	126.536	1262.4	1710.36	667.362	1952.08	424.545	278.927	464.986	15202.9	57.395	72566.7	197.765	140.573	218.728	214.092	228.805	655.686	10876.7	106.602	294.2	274.529	699.138	717.973	651.593	455.384	573.797	1494.94	245.026	550.592	774.58	339.671	830.192	8652.84	56714	1633.05	671.878	3795.29	249.859	298.719	2612.76
ALDH16A1	0	0	0	0	0	0	0	0	0	0	0	0	0	0	0	0	0	0	0	0	0	0	0	0	0	0	0	0	0	0	0	0	0	0	0	0	0	0	0	0	0	0	0	0	0	0	0	0	0
ALDH1A1	1.903	0	11.881	16.964	0	0	24.715	2.706	0	6.41	34.309	0.992	3.541	0	25.246	0	0	7.305	0	3.042	0.725	0	30.435	2.566	8.309	5.858	0	0	4.904	0	0	0	10.043	0	4.47	0	0	13.313	7.121	46.756	58.901	26.33	0	8.276	58.127	9.476	0	0	11.017
ALDH1A3	0	0	0	0	0	0	0	0	0	0	0	0	0	0	0	3.841	0	0	0	0	0	0	0	0	0	0	0	0	0	0	0	0	0	0	0	0	0	0	0	0	0	0	0	0	0	0	0	0	0
ALDH1B1	0	0	0	0	0	0	0	0	0	0	0	0	11.692	0	0	0	0	0	0	0	0	0	0	0	0	0	0	0	0	0	0	0	0	0	0	0	0	0	0	0	0	0	0	0	0	0	0	0	0
ALDH1L1	3.617	0	0	2.159	0	21.537	1.94	0	0	2.783	0	1.487	3.132	0	7.713	0	0	0	0	0	0	0	5.118	0	7.808	2.623	0	0	3.189	1.259	0	0	1.467	3.927	0.325	4.146	0.651	0.649	8.363	4.36	17.497	3.692	0	1.387	16.142	4.355	0	0	1.648
ALDH1L2	0	0	0	0	0	3.37	0	0	0	0	0	0	0	0	2.111	0	0	0	0	0	0	0	1.574	0	1.784	0	0	0	0	0	0	0	0	0	0	0	0	0	0	0	5.914	1.003	0	0	0	0	0	0	0
ALDH2	0	0	0	55.683	0	1.151	8.323	0.824	53.79	1.279	2.604	0.837	54.842	0	81.734	0	0	0	4.151	0	0.548	0	0	23.713	10.121	2.009	0	0	0	37.751	0	0	2.078	28.495	0	0	12.822	31.143	0	0	2.603	3.356	0.856	42.35	6.686	55.129	0	0	56.356
ALDH3A1	0	6.635	0	0	0	0	0	0	0	0	0	0	0	0	0	0	0	0	0	0	0	0	2.565	0	0	0	0	42.471	0	0	0	0	0	0	0	0	0	0	0	72.146	0	0	0	0	0	0	0	0	0
ALDH3A2	0	0	0	0	0	0	0	0	0	0	0	0	0	0	0	0	0	0	0	0	0	0	0	0	0	0	0	34.166	0	0	0	0	0	0	0	0	0	0	0	1.775	0	0	0	1.04	0	0	0	0	0
ALDH3B1	0	0	0	0	0	0	0	0	0	0	0	0	0	0	0	0	0	0	0.867	0	0	0	0	0	0	0	0	0	0	0	0	2.268	0	0	0	0	0	0	0	0	0	0	0	0	3.314	0	0	0	0
ALDH4A1	3.924	2.376	10.394	24.2	18.593	15.506	22.47	12.028	1.449	3.501	12.38	4.756	35.88	11.97	32.322	5.505	0	0	0.981	4.54	2.861	0	0	7.231	9.627	3.806	0	2.491	7.527	10.943	7.304	0	0	3.771	2.048	1.886	1.054	11.389	5.701	4.891	4.229	8.277	0	24.849	8.909	19.721	0	0	25.872
ALDH5A1	0	0	0	0	0	0	0	0	0	0	0	0	0.632	0	0	0	0	0	0	0	0	0	0	0	0	0	0	0	0	0	0	0	0	0	0	0	0	0	0	0	0	0	0	1.586	0	0	0	0	0
ALDH6A1	8.475	0	27.987	44.697	6.292	35.906	32.626	28.511	2.464	29.406	15.955	13.743	55.704	25.5	110.642	9.395	0	39.896	0	2.305	0.524	0	0	7.843	41.111	37.533	0	0	13.612	10.363	12.486	10.954	3.815	4.831	11.993	5.505	4.278	11.735	3.734	0	12.456	9.307	1.867	13.176	7.941	15.942	0	0	27.549
ALDH7A1	0	0	0	0	0	0	1.987	0	0	0	0	0	0	0	0	2.186	0	0	0	0	0	0	0	0	1.674	0	0	0	0	0	7.875	0	0	0	0	0	0	0	0	0	17.168	0	0	0	18.964	0	14.096	0	9.411
ALDH8A1	0	0	0	0	0	3.619	0	0	0	0	0	0	0	0	2.9	0	0	0	0	0	0	0	0	0	0	0	0	0	0	0	0	0	0	0	0	0	0	0	0	0	0	0	0	0	0	0	0	0	0
ALDH9A1	0	0	6.652	0	2.725	9.541	4.619	6.727	4.446	7.829	4.947	0	4.011	0	4.743	18.402	0	14.17	0	0.639	0	0	19.401	6.241	2.819	3.471	0	0.976	0	6.98	0	0	10.541	5.55	0.929	0	0	0	3.609	15.605	10.304	12.853	0	5.993	20.5	1.401	3.744	0.786	2.911
ALDOA	21.067	0	4.382	5.979	16.903	16.489	15.113	28.111	3.899	4.303	27.589	7.111	22.345	81.407	46.14	43.25	8.282	130.426	5.052	1.493	16.348	0	60.965	4.116	35.654	88.46	56.426	17.637	0	60.279	13.938	16.193	16.088	7.488	0	3.795	4.083	7.097	11.344	78.312	9.83	12.641	0	13.525	31.07	4.363	49.971	4.362	15.288
ALDOB	122.527	9.673	97.544	216.366	169.113	530.426	170.097	135.004	13.01	109.623	200.349	78.847	74.889	110.101	256.462	44.33	13.76	237.66	0	40.557	12.82	0	63.301	128.517	161.891	188.473	350.434	23.913	131.735	57.596	34.217	13.969	150.673	134.643	24.381	165.693	33.962	68.109	253.591	100.059	330.558	372.715	11.725	67.567	607.297	212.175	54.427	81.909	73.55
ALDOC	0	0	0	0	0	0	0	0	0	0	0	0	0	0	0	0	0	0	0	0	0	0	1.517	0	0	0	0	0	0	0	0	0	0	0	0	0	0	0	0	13.321	0	0	0	0	0	0	0	0	0
ALOX12	0	9.027	12.407	0	6.657	0	0	0	0	0	0	0	0	0	0	0	0	0	0	0	0	0	41.398	0	0	0	0	16.845	0	0	0	0	0	0	0	0	0	0	0	40.403	0	0	0	0	0	0	0	0	0
ALOX12B	0	0	0	0	0	0	0	0	0	0	0	0	0	0	0	0	0	0	0	0	0	0	0	0	0	0	0	0	0	0	0	0	0	0	0	0	0	0	0	0	0	0	0	0	0	0	0	0	0
ALOX15	0	0	0	0	0	0	0	0	0	0	0	0	0	0	0	0	0	0	0	0	0	0	0	0	0	0	0	0	0	0	0	2.709	0	0	0	0	0	0	0	0	0	0	0	0	0	0	0	0	0
ALOX15B	0	0	0	0	0	0	0	0	0	0	0	0	0	0	0	0	0	0	0	0	0	0	0	0	0	0	0	0	0	0	0	0	0	0	0	0	0	0	0	1.322	0	0	0	0	0	0	0	0	0
ALOX5	0	1.703	0	0	0	0	0	0	0	0	0	0	0	0	0	0	0	0	3.297	0	0	10.21	0	0	0	0	0	0	0	0	0	24.947	0	0	0	0	0	0	0	0	0	0	0	0	0	0	0	0	0
ALOX5AP	0	0	0	0	0	0	0	0	0	0	0	0	0	0	0	0	0	0	50.875	0	0	98.24	0	0	0	0	0	0	0	0	0	85.238	0	0	0	0	0	0	0	0	0	0	0	0	0	0	0	0	0
ALPI	0	0	0	0	0	0	0	0	0	0	0	0	0	0	0	0	0	0	0	0	0	0	0	0	0	0	0	0	0	0	0	0	0	0	0	0	0	0	0	0	0	0	0	0	0	0	0	0	0
ALPL	0	0	0	0	0	0	0.978	1.615	0	0	1.888	0	0	0	0	1.799	0	0	0	0	0	0	0	0	0	0	0	0	0	0	0	0	0	1.186	0	1.679	0	0	1.051	0	0.99	0	0	0.721	1.414	1.648	0	0	0
ALPP	0	0	0	0	0	0	0	0	0	0	0	0	0	0	0	0	0	0	0	0	0	0	0	0	0	0	0	0	0	0	0	0	0	0	0	0	0	0	0	0	0	0	0	0	0	0	0	0	0
AMBP	148.173	237.692	178.002	172.47	648.766	180.058	90.106	857.09	14.372	82.452	620.357	74.919	0	1131.76	904.353	178.032	97.073	172.176	0	121.364	34.133	0	18.722	182.223	146.925	324.228	602.797	27.106	433.798	173.754	102.867	37.59	386.896	119.61	123.713	77.686	48.031	56.914	192.511	117.621	280.215	2201.73	218.122	284.4	533.763	249.328	266.82	36.371	352.809
AMN	0	0	0	0	0	0	0	0	0	0	0	0	0	0	0	0	0	0	0	0	0	0	0	0	0	0	0	0	0	0	0	0	0	0	0	0	0	0	0	0	0	0	0	0	0	0	0	0	0
AMPD3	0	0	0	0	0	0	0	0	0	0	0	0	0	0	0	0	0	0	2.143	0	0	0	0	0	0	0	0	0	0	0	0	0	0	0	0	0	0	0	0	0	0	0	0	0	0	0	0	0	0
AMY1A	2.026	0	2.271	0	1.071	7.152	0	2.731	3.366	3.651	2.447	2.877	3.654	0	11.187	3.332	0	0	0	0	0.265	0	0.552	0.891	0	7.207	0	0	6.822	16.395	6.8	1.788	57.719	46.907	72.005	82.864	36.868	11.149	39.914	38.091	51.067	73.843	15.742	7.087	464.863	37.868	6.518	21.423	66.861
AMY1B	2.026	0	2.271	0	1.071	7.152	0	2.731	3.366	3.651	2.447	2.877	3.654	0	11.187	3.332	0	0	0	0	0.265	0	0.552	0.891	0	7.207	0	0	6.822	16.395	6.8	1.788	57.719	46.907	72.005	82.864	36.868	11.149	39.914	38.091	51.067	73.843	15.742	7.087	464.863	37.868	6.518	21.423	66.861
AMY1C	2.026	0	2.271	0	1.071	7.152	0	2.731	3.366	3.651	2.447	2.877	3.654	0	11.187	3.332	0	0	0	0	0.265	0	0.552	0.891	0	7.207	0	0	6.822	16.395	6.8	1.788	57.719	46.907	72.005	82.864	36.868	11.149	39.914	38.091	51.067	73.843	15.742	7.087	464.863	37.868	6.518	21.423	66.861
AMY2A	2.026	0.767	3.585	0	1.071	12.52	0	2.895	6.335	5.833	2.447	5.281	6.13	0	18.04	7.493	0	0	0	0	0.591	0	0.552	0.891	0	14.178	0	0	11.157	20.681	8.541	1.485	55.525	33.758	102.403	58.436	34.612	22.044	41.166	66.58	60.824	86.679	1.991	13.872	813.187	11.433	6.518	8.283	69.264
AMY2B	2.026	0	2.271	0	1.071	7.152	0	2.731	3.366	3.651	2.447	4.483	3.768	0	11.187	3.332	0	0	0	0	0.265	0	0.552	0.891	0	7.438	0	0	6.822	17.468	6.8	1.485	57.719	49.204	73.618	82.864	36.826	11.149	38.727	42.172	50.507	75.678	15.574	6.958	516.507	37.403	6.518	21.252	67.79
ANG	8.54	0	0	0	0	0	0	13.74	0	0	0	0	0	0	0	0	0	0	0	0	0	0	0	0	67.822	0	0	0	0	0	0	0	0	16.206	0	0	3.567	0	0	0	29.389	0	0	10.417	0	24.373	0	0	14.9
ANGPTL1	0	0	0	0	0	0	0	0	0	0	0	0	0	0	0	0	0	0	0	0	0	0	0	0	0	0	0	0	0	0	0	0	0	3.212	0	0	0	0	0	0	0	0	0	0	0	0	0	0	0
ANGPTL2	0	0	0	11.771	310.036	6.425	0	0	57.023	22.551	0	18.898	26.287	26.855	72.993	0	0	58.07	0	0	14.161	0	0	24.403	0	27.664	0	0	0	36.269	29.062	0	1.312	32.278	68.466	13.729	3.355	14.629	6.421	4.749	12.981	38.945	2.972	1.525	81.963	3.028	0	1.736	0.29
ANGPTL3	0	0	0	0	0	0	0	0	0	0	0	0	0	0	0	0	0	0	0	0	0	0	0	0	0	0	0	0	0	0	0	0	0	0	0	0	0	0	0	0	0	0	0	0	0	0	0	0	0
ANGPTL6	0	0	0	0	0	0	0	0	0	0	0	0	0	0	0	0	0	0	0	0	0	0	0	0	0	0	0	0	0	0	0	0	0	0	0	0	0	0	0	0	0	0	0	0	0	0	0	0	0
ANK1	0.626	0	0	0	0	0	0	0	0	0	0	7.736	0	0	0	0	0	0	0	0	0	0	0	0	0	0	0	0	0	0	0	3.771	0	0	0	0	0	0	0	0	0	0	0	0	0	0	0	0	0
ANK2	0	0	0	0	0	0	0	0	0	0	0	0	0	0	0	0	0	0	0	0	0	0	0	0	0	0	0	0	0	0	0	0	0	0	0	0	0	0	0	0	0	0	0	0	0	0	0	0	0
ANK3	0	0	0	0	0	0	0	0	0	0	0	0.448	0	0	0	0	0	0	0	0	0	0	0	0	0	0	0	0	0	0	0	0	0	0	0	0	0	0	0	0	0	0	0	0	0	0	0	0	0
ANKFY1	0	0	0	0	0	0	0	0	0	0	0	0	0	0	0	0	0	0	2.931	0	0	0	0	0	0	0	0	0	0	0	0	0	0	0	0	0	0	0	0	0	0	0	0	0	0	0	0	0	0
ANKRD13A	0	0	0	0	0	0	0	0	0	0	0	0	0	0	0	0	0	0	0.899	0	0	0	0	0	0	0	0	0	0	0	0	0	0	0	0	0	0	0	0	0	0	0	0	0	0	0	0	0	0
ANKRD22	0	0	0	0	0	0	0	0	0	0	0	0	0	0	0	0	0	0	0	0	0	0	0	0	0	0	0	9.67	0	0	0	0	0	0	0	0	0	0	0	0	0	0	0	0	0	0	0	0	0
ANKRD44	0	0	0	0	0	0	0	0	0	0	0	0	0	0	0	0	0	0	3.799	0	0	0	0	0	0	0	0	0	0	0	0	0	0	0	0	0	0	0	0	0	0	0	0	0	0	0	0	0	0
ANO6	0	0	0	0	0	0	0	0	0	0	0	0	0	0	0	0	0	0	0	0	0	0	0	0	0	0	0	0	0	0	0	0	0	0	0	0	0	1.002	0	0	0	0	0	0	0	0	0	0	0
ANO7	0	0	0	0	0	0	0	0	0	0	0	0	0	0	0	7.826	0	0	0	0	0	0	0	0	0	0	0	0	0	0	0	0	0	0	0	0	0	0	0	0	0	0	0	0	0	0	0	0	0
ANP32B	0	0	0	0	0	0	0	0	0	0	0	0	0	0	0	0	0	0	0	0	0	0	0	0	0	0	0	0	0	0	0	3.09	0	0	0	0	0	0	0	0	0	0	0	0	0	0	0	0	0
ANP32E	0	0	0	0	0	0	0	0	0	0	0	0	0	0	0	0	0	0	25.979	0	0	0	0	0	0	0	0	0	0	0	0	0	0	0	0	0	0	0	0	0	0	0	0	0	0	0	0	0	0
ANPEP	425.121	139.698	576.206	528.653	397.907	864.387	907.877	624.499	178.916	339.593	768.001	336.929	402.058	589.16	887.859	1987.32	457.007	699.627	64.764	275.411	217.6	114.456	263.249	358.019	649.985	571.33	399.229	149.611	614.933	407.278	366.412	138.898	384.819	340.344	170.351	429.736	149.067	349.19	1079.02	145.252	1117.7	418.733	164.255	407.082	995.003	684.17	814.649	197.54	812.463
ANTXR1	0	0	0	0	6.39	0	0	0	0	0	0	0	0	0	0	0	0	0	0	0	0	0	0	0	0	0	0	0	0	0	0	0	0	0	0	0	0	0	0	0	0	0	0	0	0	0	0	0	0
ANXA1	103.657	2080.07	2167.31	303.886	2215.6	112.261	154.259	242.651	504.092	156.626	49.112	215.588	243.154	222.827	572.903	318.881	936.065	308.099	249.581	19.407	14.618	433.641	1498.02	113.252	23.258	67.635	1982.09	5478	40.473	26.862	23.655	210.92	148.864	1.417	8.227	3.253	1.362	490.875	45.443	1452.69	16.013	139.061	132.38	2.124	40.833	5.679	439.775	2.791	13.32
ANXA10	0	0	0	0	0	0	0	0	0	0	0	0	0	0	0	0	0	0	0	0	0	0	0	0	0	0	0	0	0	0	0	0	0	0	0	0	0	0	0	0	0	0	0	0	0	0	0	0	0
ANXA11	43.76	67.842	97.525	34.552	194.244	54.617	87.206	94.072	37.47	45.669	171.279	38.546	50.965	124.243	93.354	63.696	228.778	46.206	110.838	28.272	6.08	137.365	19.073	38.889	44.037	18.199	34.539	35.535	28.216	33.875	2.153	33.877	24.065	29.741	10.878	51.737	22.039	102.005	145.939	28.628	85.183	10.597	23.188	21.319	72.461	95.987	52.325	50.43	176.676
ANXA13	0	0	4.328	0	0	0	5.136	0	0	0	0	0	7.673	0	8.325	0	0	0	0	0	0	0	0	0	0	0	0	0	0	0	0	0	0	0.576	0	0	0	0	0	0	0	0	0	0	0	0	0	0	0
ANXA2	74.138	330.114	921.816	177.697	615.649	123.005	130.094	164.967	132.427	118	128.921	122.412	132.585	270.745	541.241	85.468	455.318	128.629	7.437	116.69	17.574	26.042	117.021	75.22	72.765	71.798	396.429	362.699	47.74	71.038	26.702	141.778	89.96	25.2	19.268	28.605	11.788	214.959	63.263	175.003	24.554	61.286	98.708	133.915	82.322	34.217	284.485	24.087	76.514
ANXA3	2.836	60.947	252.851	6.102	53.043	15.677	18.478	0	92.572	9.98	20.223	19.113	13.985	0	33.204	44.444	292.145	0	908.329	0	0	1394.19	0	5.462	43.121	5.8	690.079	2.3	0	1.264	11.715	139.869	5.995	0	1.113	0	0.589	86.823	2.853	7.914	1.073	2.711	0	6.934	4.034	0	25.861	3.028	17.26
ANXA4	39.212	52.076	119.35	42.359	42.101	118.903	110.519	83.922	23.436	40.825	117.765	49.745	76.153	73.389	156.36	50.244	131.844	56.494	82.239	23.192	12.394	49.121	11.764	24.476	60.852	58.822	137.584	19.087	13.674	39.642	0	58.324	26.706	43.002	11.809	21.438	23.403	66.053	154.5	23.137	88.576	35.472	31.13	56.787	110.937	51.835	123.054	29.274	74.766
ANXA5	32.533	470.154	171.643	23.151	97.297	57.241	2613.97	62.875	41.847	54.886	146.655	85.741	41.376	65.664	85.731	151.255	126.514	63.804	127.764	367.225	32.622	159.645	69.988	37.578	78.822	33.219	518.704	166.403	14.153	37.916	40.055	66.473	74.789	44.388	36.863	33.481	12.028	138.115	128.793	42.553	86.987	36.461	22.913	120.267	78.377	79.449	72.937	22.31	87.706
ANXA6	179.374	197.931	187.917	23.703	212.27	101.805	82.425	152.67	63.728	43.125	88.051	150.679	45.522	15.475	119.945	34.202	183.373	34.08	120.445	12.164	14.461	79.982	87.33	21.971	91.195	24.333	270.182	7.459	5.482	45.86	22.184	36.298	14.453	20.087	14.443	14.426	6.644	59.604	74.468	1.201	40.427	37.453	3.195	34.996	74.104	39.113	22.08	16.108	50.402
ANXA7	26.744	11.829	68.516	24.92	6.514	39.398	22.659	133.975	25.782	20.323	66.648	38.095	36.726	45.879	63.139	31.258	74.031	37.083	12.596	10.963	3.824	13.153	47.046	26.29	57.307	16.5	54.573	37.849	37.266	20.292	0	6.338	19.643	14.284	2.56	12.094	2.556	39.132	38.231	6.275	25.713	3.183	15.465	31.266	29.465	38.541	257.636	4.235	58.378
ANXA8	0	0	9.694	0	0	0	0	0	0.821	0	0	0	0	0	0	0	0	0	0	0	0	0	6.323	0	0	0	0	5.379	0	0	0	0	0	0	0	0	0	0	0	6.613	0	0	0	0	0	0	0	0	0
ANXA8L1	0	0	6.499	0	0	0	0	0	0	0	0	0	0	0	0	0	0	0	0	0	0	0	6.008	0	0	0	0	5.127	0	0	0	0	0	0	0	0	0	0	0	4.932	0	0	0	0	0	0	0	0	0
ANXA8L2	0	0	9.374	0	0	0	0	0	0.818	0	0	0	0	0	0	0	0	0	0	0	0	0	6.008	0	0	0	0	4.713	0	0	0	0	0	0	0	0	0	0	0	7.662	0	0	0	0	0	0	0	0	0
ANXA9	0	2.409	0	0	0	0	0	0	0	0	0	0	0	0	0	0	0	0	0	0	0	0	1.329	0	0	0	0	14.001	0	0	0	0	0	0	0	0	0	0	0	0	0	3.323	0	0	0	0	0	0	0
AOC1	0	0	0	3.803	0	5.844	0	0	0	10.847	0	0	0	0	0	8.611	0	13.855	0	0	0.921	0	0	19.445	4.497	4.022	0	0	0	12.861	0	0	7.109	16.809	25.468	11.746	5.949	2.529	5.73	0	22.802	12.207	3.654	1.648	89.034	29.548	0	3.486	7.694
AOX1	0	0	0	0	0	1.445	0	0	0	0	0	0	0	0	0	0	0	0	0	0	0	0	0	0	0	1.698	0	0	0	0	0	0	0	1.825	0	0	0	0	0	0	1.865	4.783	0	0	9.77	0	0	0	0
AP1B1	0	0	0	0	0	0	0	0	0	0	0	0	0	0	0	0	0	0	3.932	0	0	0	0	0	0	0	0	0.33	0	0	0	0	0	0	0	0	0	0	0	0	0	0	0	0	0	0	0	0	0
AP1G1	0	0	0	0	0	0	0	0	0.37	0	0	0	0	0	0	0.364	0	0	0.875	0	0	0	0	0	0	0	0	0.494	0	0	0	0	0	0	0	0	0	0	0	0	0	0	0	0	0	0	0	0	0
AP1G2	0	0	0	0	0	0	0	0	0	0	0	0	0	0	0	0	0	0	2.828	0	0	0	0	0	0	0	0	0	0	0	0	0	0	0	0	0	0	0	0	0	0	0	0	0	0	0	0	0	0
AP1M1	0	0	0	0	0	0	0	0	0	0	0	0	0	0	0	0	0	0	0	0	0	0	0	0	0	0	0	0	0	0	0	0	0	0	0	0	0	0	0	0	0	0	0	0	0	0	0	0	0
AP2A1	0	0	0	0	0	0	0	0	0	0	0	0	0	0	0	0	0	0	0	0	0	0	0	0	0	0	0	0.409	0	0	0	0	0	0	0	0	0	0	0	0	0	0	0	0	0	0	0	0	0
AP2A2	0	0	0	0	0	0	0	0	0	0	0	0	0	0	0	0	0	0	0	0	0	0	0	0	0	0	0	0	0	0	0	0	0	0	0	0	0	0	0	0	0	0	0	0.301	0	0	0	0	0
AP2B1	0	0	0	0	0	0	0	0	0	0	0	0	0	0	0	0	0	0	0	0	0	0	0	0	0	0	0	0	0	0	0	0	0	0	0	0	0	0	0	0	0	0	0	0	0	0	0	0	0
AP2M1	0	0	0	0	0	0	0	0	0	0	0	0	0	0	0	0	0	0	0	0	0	0	0	0	0	0	0	0	0	0	0	0	0	0	0	0	0	0	0	0	0	0	0	0	0	0	0	0	0
AP3B1	0	0	0	0	0	0	0	0	0	0	0	0	0	0	0	0	0	0	0	0	0	0	0	0	0	0	0	0	0	0	0	0	0	0	0	0	0	0	0	0	0	0	0	0	0	0	0	0	0
AP3D1	0	0	0	0	0	0	0	0	0	0	0	0	0	0	0	0	0	0	0	0	0	0	0	0	0	0	0	0	0	0	0	0	0	0	0	0	0	0	0	0	0	0	0	0	0	0	0	0	0
AP3M1	0	0	0	0	0	0	0	0	0	0	0	0	0	0	0	0	0	0	0	0	0	0	0	0	0	0	0	0	0	0	0	0	0	0	0	0	0	0	0	0	0	0	0	0	0	0	0	0	0
APAF1	0	0	0	0	0	0	0	0	0	0	0	0	0	0	0	0	0	0	3.63	0	0	0	0	0	0	0	0	0	0	0	0	0	0	0	0	0	0	0	0	0	0	0	0	0	0	0	0	0	0
APBB1IP	0	0	0	0	0	0	0	0	0	0	0	0	0	0	0	0	0	0	2.686	0	0	0	0	0	0	0	0	0	0	0	0	0	0	0	0	0	0	0	0	0	0	0	0	0	0	0	0	0	0
APCS	38.037	0	251.479	23.285	276.483	69.048	48.721	127.973	26.434	35.423	33.213	59.104	64.984	0	151.324	104.46	0	84.536	6.882	31.379	20.989	0	2.477	122.207	137.909	57.72	0	0	24.855	6.752	0	86.642	63.505	88.161	116.87	54.485	11.969	60.767	0	0	74.746	62.513	126.164	36.473	108.37	46.583	419.779	36.772	28.27
APEH	0	0	0	0	0	0	0	0	0	0	0	0	0	0	0	0	0	0	0	0	0	0	0	0	0	0	0	0	0	0	0	0	0	0	0	0	0	0	0	0	0	0	0	0	4.276	0	0	0	0
APLP2	0	0	0	0	0	0	15.755	0	0	0	0	0	0	0	0	0	0	0	0	0	0	0	0	0	0	0	0	0	0	0	0	0	0	0	0	0	0	0	0	0	2.761	0	0	0	0	0	0	0	0
APMAP	0	33.254	15.494	0	0	0	0	0	17.42	0	0	0	0	0	4.661	0	13.069	0	98.398	0	0	73.628	0	0	0	0	25.469	0.727	0	0	8.714	54.259	0	0	0	0	0	0	0	0	0	0	0	0	0	0	0	0	0
APOA1	340.475	124.305	137.099	293.122	902.608	290.714	155.701	435.085	133.823	225.729	168.798	187.416	155.886	264.995	282.974	161.981	689.904	910.859	16.281	57.425	71.465	0	407.355	210.128	1141.28	226.383	290.891	490.656	75.282	150.232	154.801	1087.56	17.457	700.654	83.027	224.185	75.848	36.308	187.045	16.488	895.44	266.89	1306.77	158.385	324.107	993.47	126.33	22.827	685.935
APOA2	0	0	0	56.434	0	11.094	0	0	552.066	0	17.752	0	275.02	0	124.217	0	1570.72	33.702	0	0	0	0	0	0	84.446	35.153	0	0	0	0	101.476	593.039	0	13.959	0	0	0	0	0	0	22.682	12.293	159.451	0	0	28.093	0	0	85.066
APOA4	128.389	30.378	36.743	59.205	237.897	227.139	6.985	141.471	6.027	124.342	23.139	109.504	16.464	20.188	44.784	103.297	88.643	291.908	0	23.289	29.384	0	3.948	159.35	548.877	105.841	149.121	8.769	65.874	61.148	67.836	31.692	29.509	403.734	53.045	255.754	89.708	23.278	220.623	16.491	525.338	185.555	270.178	123.972	142.293	552.627	89.484	13.751	539.449
APOA5	0	0	0	0	3.079	0	0	0	0	0	0	0	0	0	0	0	0	15.387	0	0	0	0	0	0	158.834	0	0	0	0	0	0	0	0	261.177	0	0	0	0	0	0	224.184	0	0	0	0	72.114	0	0	50.505
APOB	0	0	0	0	0	0	0	0	0	0	0	0	0	0	0	0	0	0	15.308	0	0	0	0	0	0	0	0	0	0	0	0	92.412	0	0	0	0	0	0	0	0	0	0	0	0	0	0	0	0	0
APOBEC3A	0	7.75	0	0	0	0	0	0	4.955	0	0	0	0	0	0	0	0	0	0	0	0	0	0	0	0	0	0	4.012	0	0	0	0	0	0	0	0	0	0	0	0	0	0	0	0	0	0	0	0	0
APOBEC3A_B	0	7.463	0	0	0	0	0	0	4.771	0	0	0	0	0	0	0	0	0	0	0	0	0	0	0	0	0	0	3.864	0	0	0	0	0	0	0	0	0	0	0	0	0	0	0	0	0	0	0	0	0
APOBEC3B	0	0	0	0	0	0	0	0	1.495	0	0	0	0	0	0	0	0	0	0	0	0	0	0	0	0	0	0	2.516	0	0	0	0	0	0	0	0	0	0	0	0	0	0	0	0	0	0	0	0	0
APOBR	0	0	0	0	0	0	0	0	0	0	0	0	0	0	0	0	0	0	0.935	0	0	0	0	0	0	0	0	0	0	0	0	0	0	0	0	0	0	0	0	0	0	0	0	0	0	0	0	0	0
APOC1	0	0	0	0	0	0	0	0	1.105	0	0	0	0	0	0	0	0	0	47.487	26.727	0	0	0	0	0	0	0	0	0	0	0	19.601	0	0	0	0	0	0	0	0	0	0	0	0	0	18.351	0	0	57.129
APOC2	0	0	0	0	0	0	0	0	0	0	0	0	0	0	0	0	0	0	0	0	0	0	0	0	73.781	0	0	0	0	0	0	0	0	41.578	0	0	0	0	0	0	0	0	0	0	0	0	0	0	28.106
APOC3	0	0	11.6	50.638	63.327	17.503	0	20.173	0	42.796	38.928	7.097	12.811	0	10.704	6.767	0	104.168	0	0	39.095	0	0	29.084	254.021	17.32	0	0	0	23.176	0	17.064	14.907	85.212	0	48.245	19.678	0	0	0	102.692	202.603	0	0	34.771	119.218	26.765	0	76.843
APOD	1194.44	774.763	2290.45	345.529	2551.05	4463.41	2705.2	1807.5	735.158	393.616	5135.43	874.988	176.426	3460.28	2216.64	871.31	492.486	1327.79	55.557	112.989	389.332	192.717	577.117	2886.02	1127.94	1394.28	6225.63	283.378	2621.97	2300.86	1419.39	909.128	2921.52	2599.64	2044.48	2235.45	2660.6	5484.34	4841.06	1700.77	1334.79	1524.71	281.953	2093.22	4239.33	5390.8	3260.84	646.207	5770.56
APOE	70.109	7.28	71.38	0	41.723	93.784	152.23	64.99	4.363	80.684	80.929	52.467	27.997	82.358	98.517	35.449	23.13	64.779	8.593	69.091	43.686	0	16.578	77.5	452.382	53.42	0	8.838	57.6	85.738	35.899	68.267	31.002	177.861	57.915	259.154	68.936	22.398	197.617	75.302	249.233	53.134	129.275	110.678	103.784	150.032	49.756	42.225	226.938
APOF	0	0	0	0	0	0	0	0	0	0	0	0	0	0	0	0	0	0	0	0	0	0	0	0	0	0	0	0	0	0	0	0	0	0	0	0	0	0	0	0	0	0	0	0	0	0	0	0	0
APOH	17.845	0	0	11.036	0	0	0	32.383	0	0	14.992	0	0	28.47	0	0	0	7.363	0	0	0	0	0	0	10.464	21.817	0	0	26.137	0	0	0	0	0	0	0	0	0	0	0	0	0	0	5.609	2.134	0	0	29.921	0
APOL1	0	0	0	0	0	0	0	0	0	0	0	0	0	0	0	0	0	0	0	0	0	0	0	0	0	0	0	0	0	0	0	0	0	0	0	0	0	0	0	0	0	0	0	0	0	0	0	0	0
APOM	0	0	0	0	0	0	0	0	0	0	0	0	0	0	0	0	0	0	0	0	0	0	0	0	0	0	0	0	0	0	0	23.039	0	0	0	0	0	0	0	0	0	0	0	0	0	0	0	0	0
APP	0	0	0	0	0	0	27.047	0	0	0	0	0	0	0	0	0	0	0	0	0	0	0	0	0	0	0	0	0	0	0	0	0	0	0.62	0	0	0	0	1.083	0	1.632	0	0	0	0	0	0	0	0
APPL1	0	0	0	0	0	0	0	0	0	0	0	0	0	0	0	0	0	0	0.9	0	0	0	0	0	0	0	0	0	0	0	0	0	0	0	0	0	0	0	0	0	0	0	0	0	0	0	0	0	0
APPL2	0	0	0	0	0	0	0	0	0	0	0	0	0	0	0	0.608	0	0	0	0	0	0	0	0	0	0	0	0	0	0	0	0	0	0	0	0	0	0	0	0	0	0	0	0	0	0	0	0	0
APRT	0	0	0	11.313	8.238	10.169	8.829	0	0	0	0	4.409	0	0	0	21.922	0	0	8.308	0	0	0	14.761	0	16.147	0	0	2.141	0	0	78.862	0	0	2.642	2.594	0	0	0	0	57.676	5.233	0	0	0	0	0	0	0	9.142
AQP1	84.397	0	110.51	210.782	70.556	98.776	0	10.536	14.372	70.667	163.009	70.26	53.109	0	86.731	45.143	85.707	60.492	0	46.673	40.557	0	53.054	0	127.117	98.901	0	19.484	76.766	75.262	0	0	42.041	56.097	8.637	24.919	1.632	129.657	35.435	0	26.295	36.99	0	0	66.425	26.287	0	0	25.328
AQP2	42.418	27.721	89.974	0	0	48.529	117.047	115.601	0	30.488	209.098	74.957	0	82.227	115.424	44.117	56.208	0	0	0	0	0	0	0	30.74	33.161	561.012	0	29.39	0	23.721	0	0	0	649.786	70.942	41.921	446.77	0	93.111	56.388	0	0	177.662	165.633	284.389	147.826	0	354.027
ARAP1	0	0	0	0	0	0	0	0	0	0	0	0	0	0	0	0	0	0	5.687	0	0	1.987	0	0	0	0	0	0	0	0	0	0	0	0	0	0	0	0	0	0	0	0	0	0	0	0	0	0	0
ARCN1	0	0.665	0	0	0	0	0	0	0	0	0	0	0	0	0	0	0	0	1.196	0	0	0	0	0	0	0	0	1.52	0	0	0	0	0	0	0	0	0	0	0	0.644	0	0	0	0	0	0	0	0	0
ARF1	3.891	39.967	28.05	17.181	21.143	15.738	37.728	14.686	7.903	7.627	23.387	9.487	18.983	0	20.359	29.365	48.98	0	20.097	3.472	6.622	11.904	23.868	9.193	26.516	19.836	46.063	26.834	7.004	28.102	21.473	11.878	11.837	6.001	5.605	0	0	15.215	11.707	18.851	14.692	5.415	6.443	11.373	10.301	6.894	14.79	4.713	14.2
ARF3	3.891	39.967	28.05	17.181	21.143	15.738	37.728	14.686	7.903	7.627	23.387	9.487	18.983	0	20.359	29.365	48.98	0	20.097	3.472	6.622	11.904	23.868	9.193	26.516	19.836	46.063	26.834	7.004	28.102	21.473	11.878	11.837	6.001	5.605	0	0	15.215	11.707	18.851	14.692	5.415	6.443	11.373	10.301	6.894	14.79	4.713	14.2
ARF4	0	48.766	22.253	11.176	19.55	10.668	21.467	5.894	4.439	3.308	12.022	4.919	11.342	0	0	6.09	39.42	8.121	16.078	0	3.89	9.076	10.914	4.92	26.096	6.407	0	19.553	3.899	11.357	20.674	9.132	7.626	4.412	2.815	0	0.975	11.205	12.673	12.509	7.486	2.08	6.013	8.211	7.127	5.051	14.779	0	8.801
ARF5	0	24.592	16.23	0	10.418	0	14.133	0	4.046	2.258	0	4.701	7.836	6.556	0	7.894	37.913	0	9.895	0	0	0	9.735	0	13.122	0	19.783	15.26	0	4.787	10.279	5.946	0	1.814	7.878	0	0	8.345	0	9.667	6.091	0	2.879	6.945	0	0	11.246	0	4.894
ARF6	5.398	51.446	52.757	0	0	0	15.265	20.034	5.598	5.296	0	3.683	3.724	0	0	20.682	0	0	9.574	0	16.852	0	17.469	10.445	42.458	8.098	0	35.513	0	4.159	0	5.693	7.752	7.702	3.392	0	0	15.918	13.034	46.351	7.026	5.506	0	7.151	0	6.129	0	2.731	10.975
ARFGEF1	0	0	0	0	0	0	0	0	0	0	0	0	0	0	0	0	0	0	0	0	0	0	0	0	0	0	0	0	0	0	0	0	0	0	0	0	0	0	0	0	0	0	0	0	0	0	0	0	0
ARG1	0	0	0	0	0	0	0	0	0	0	0	0	0	0	11.952	0	0	0	0	0	0	0	0	0	0	0	0	0	0	0	0	0	0	0	0	0	0	0	0	0	0	0	0	0	0	0	15.499	0	0
ARHGAP1	0	7.221	2.583	0	0	3.764	0	0	0.511	0	0	0.448	0	0	0	1.445	0	0	24.007	0	0	3.643	3.83	0	0	0	0	5.95	0	0	2.564	0	0	0	0	0	0	0	0	2.642	0	0	0	0	0	0	0	0	0
ARHGAP15	0	0	0	0	0	0	0	0	0	0	0	0	0	0	0	0	0	0	0	0	0	0	0	0	0	0	0	0	0	0	0	0	0	0	0	0	0	0	0	0	0	0	0	0	0	0	0	0	0
ARHGAP25	0	0	0	0	0	0	0	0	0	0	0	0	0	0	0	0	0	0	2.212	0	0	0	0	0	0	0	0	0	0	0	0	0	0	0	0	0	0	0	0	0	0	0	0	0	0	0	0	0	0
ARHGAP30	0	0	0	0	0	0	0	0	0	0	0	0	0	0	0	0	0	0	0.489	0	0	0	0	0	0	0	0	0	0	0	0	0	0	0	0	0	0	0	0	0	0	0	0	0	0	0	0	0	0
ARHGAP4	0	0	0	0	0	0	0	0	0	0	0	0	0	0	0	0	0	0	4.465	0	0	0	0	0	0	0	0	0	0	0	0	0	0	0	0	0	0	0	0	0	0	0	0	0	0	0	0	0	0
ARHGAP9	0	0	0	0	0	0	0	0	0	0	0	0	0	0	0	0	0	0	2.366	0	0	0	0	0	0	0	0	0	0	0	0	0	0	0	0	0	0	0	0	0	0	0	0	0	0	0	0	0	0
ARHGDIA	3.794	0	10.913	0	21.508	11.095	40.719	13.573	9.986	16.733	55.053	10.514	21.134	11.015	43.801	106.493	17.477	35.387	45.933	0	9.675	0	45.551	15.019	42.64	30.345	0	25.548	0	33.371	15.434	7.147	12.149	18.349	5.313	0	0	27.922	0	23.749	10.201	7.894	0	15.145	0	15.099	0	5.433	0
ARHGDIB	0	93.368	2.89	0	0	0	0	0	10.597	0	0	0	0	0	0	0	17.389	0	234.241	0	0	32.717	0	0	0	0	36.323	0	0	0	28.942	9.731	0	0	0	0	0	33.638	0	0	0	0	0	0	0	0	11.948	0	0
ARHGEF1	0	0	0	0	0	0	0	0	0	0	0	0	0	0	0	0	0	0	10.072	0	0	1.364	0	0	0	0	0	0	0	0	0	0	0	0	0	0	0	0	0	0	0	0	0	0	0	0	0	0	0
ARHGEF10L	0.53	0	1.216	0	0	15.736	0	0	0.176	0.53	0	0.857	0	0	2.171	0	0	0	0	0	0	0	4.826	0	4.358	0	0	0.269	1.267	0	0	0	0	0.936	0	0	0.199	0	1.404	1.176	15.371	1.849	0	1.193	7.352	1.339	0	0	0.874
ARHGEF2	0	0	0	0	0	0	0	0	0	0	0	0	0	0	0	0	0	0	3.624	0	0	0	0	0	0	0	0	0	0	0	0	0	0	0	0	0	0	0	0	0	0	0	0	0	0	0	0	0	0
ARHGEF6	0	0	0	0	0	0	0	0	0	0	0	0	0	0	0	0	0	0	0.784	0	0	0	0	0	0	0	0	0	0	0	0	0	0	0	0	0	0	0	0	0	0	0	0	0	0	0	0	0	0
ARL1	0	0	0	0	0	0	0	0	0	0	0	0	0	0	0	0	0	0	10.399	0	0	0	0	0	0	0	0	5.336	0	0	0	0	0	0	0	0	0	0	0	0	0	0	0	0	0	0	0	0	0
ARL13B	0	0	0	0	0	0	0	0	0	0	0	0	0	0	0	0	0	0	0	0	0	0	0	0	0	0	0	0	0	0	0	0	0	0.605	0	0	0	0.332	0	0	0	0	0	0	0	0	0	0	0
ARL15	0	0	0	0	0	0	0	0	0	0	0	0	0	0	0	0	0	0	0	0	0	0	0	0	0	0	0	0	0	0	0	0	0	0	0	0	0	4.378	0	0	3.852	0	0	0	0	0	0	0	0
ARL3	0	0	0	0	0	0	0	0	0	0	0	0	0	0	0	0	0	0	0	0	0	0	0	0	0	0	0	0	0	0	0	0	0	0	0	0	0	0	0	0	0	0	0	0	0	0	0	0	0
ARL6IP1	0	0	0	0	0	0	0	0	0	0	0	0	0	0	0	0	0	0	0	0	0	0	0	0	0	0	0	0	0	0	0	0	0	0	0	0	0	0	0	0	0	0	0	10.968	0	0	0	0	0
ARL6IP5	0	0	0	0	0	0	0	0	0	0	0	0	0	0	0	0	0	0	0	0	0	0	0	0	0	0	0	0	0	0	0	8.623	0	0	0	0	0	0	0	0	0	0	0	0	0	0	0	0	0
ARL8A	0	0	0	0	0	0	0	0	0	0	0	0	0	0	0	0	0	0	24.253	0	0	12.073	0	0	0	0	0	0	0	0	0	0	0	0	0	0	0	0	0	0	0	0	0	0	0	0	0	0	0
ARL8B	0	11.014	0	0	0	0	0	0	0	0	0	0	0	0	0	0	0	0	34.954	0	0	14.331	5.281	0	0	0	0	3.158	0	0	0	0	0	0	0	0	0	0	0	0	0	0	0	0	0	0	0	0	0
ARMC12	0	0	0	0	0	0	0	0	0	0	0	0	0	0	0	0	0	0	0	0	0	0	0	0	0	0	0	0	0	0	0	0	0	0	0	0	0	0	0	0	0	0	0	0	0	0	0	0	0
ARPC1A	0	0	0	0	0	21.779	0	0	0.485	2.289	0	0	0	0	0	0	0	0	0	0	0	0	129.485	0	0	0	0	6.27	0	0	0	0	0	0	0	0	0	0	0	17.174	0	0	0	0	3.54	0	0	0	0
ARPC1B	0	6.374	0	0	0	29.615	0	0	2.023	0	0	1.684	1.415	0	0	0	0	0	3.093	0	0	0	0	0	0	0	15.105	1.187	0	0	7.042	5.832	0	0	0	0	0	0	0	0	0	0	0	0	1.103	0	0	0	0
ARPC2	0	0	19.166	0	0	17.348	0	0	6.029	3.473	0	4.469	0	0	0	0	0	0	6.579	0	0	6.225	12.039	0	0	0	0	15.533	0	0	0	15.057	0	3.727	2.225	0	0.521	3.449	0	17.004	8.185	12.443	0	5.343	20.645	0	2.292	0	0
ARPC3	0	0	0	0	0	0	0	0	0	0	0	0	0	0	0	6.187	0	0	3.889	0	0	0	76.555	0	0	0	0	5.352	0	0	0	0	0	0	0	0	0	0	0	6.44	3.664	0	0	0	0	0	0	0	0
ARPC4	0	13.789	29.701	0	0	13.261	0	0	6.381	14.152	0	11.875	9.645	0	21.699	11.068	14.67	0	21.587	0	0	22.027	21.201	0	10.74	0	0	12.759	0	0	0	6.254	0	7.162	0	0	0	9.894	0	16.588	17.936	7.095	0	0	30.791	0	10.921	0	0
ARPC4-TTLL3	0	0	6.599	0	0	2.166	0	0	1.629	3.833	0	0	1.782	0	0	2.967	0	0	1.213	0	0	3.505	4.071	0	0	0	0	1.939	0	0	0	1.52	0	0	0	0	0	2.61	0	0	2.886	1	0	0	6.853	0	0	0	0
ARPC5	0	0	0	0	0	0	0	0	0	0	0	0	0	0	0	0	0	0	4.676	0	0	0	0	0	0	0	0	0	0	0	0	0	0	0	0	0	0	0	0	0	0	0	0	0	0	0	0	0	0
ARRB2	0	0	0	0	0	0	0	0	0	0	0	0	0	0	0	0	0	0	3.478	0	0	0	0	0	0	0	0	0	0	0	0	0	0	0	0	0	0	0	0	0	0	0	0	0	0	0	0	0	0
ARRDC1	0	0	0	0	0	0	0	0	0	0	0	0	0	0	0	42.631	0	0	0	0	0	0	0	0	0	0	0	0	0	0	0	0	0	0	0	0	0	0	0	0	0	0	0	0	0	0	2.644	0	0
ARSA	0	0	0	0	0	0	0	0	0	7.129	0	0	0	0	0	0	0	0	0	0	0	0	0.535	0	0	0	0	0	0	17.496	0	0	24.587	3.129	0	26.299	2.018	0	21.076	18.001	13.782	22.936	4.481	2.491	56.696	2.731	0	0	11.135
ARSB	0	0	0	0	0	0	0	0	0	0	0	0	0	0	2.648	0.689	0	0	0	0	0	0	0	0	0	0	0	0	0	0	0	0	0	0	0	0	0	0	0	0	0	1.686	0	0	0	0	0	0	0
ARSE	0	0	0	0	0	0	0	0	0	0	0	0	0	0	0	0	0	0	0	0	0	0	0	0	0	0	0	0	0	0	0	0	0	0	0	0	0	0	0	0	0	0	0	0	0	4.08	0	0	0
ARSF	30.093	2.634	16.5	0	0	16.612	30.254	11.98	1.473	5.609	2.172	13.703	6.234	6.745	31.024	1.604	16.017	11.63	0	4.395	7.543	0	82.455	12.77	52.842	5.66	0	4.988	39.754	0	2.503	0	10.098	8.629	7.901	21.665	11.545	13.739	147.555	3.04	27.891	11.47	1.684	13.603	18.386	33.986	7.416	5.332	19.385
ART3	0	0	0	0	0	0	0	0	0	0	0	0	0	0	0	0	0	0	0	0	0	0	0	0	0	0	0	0	0	0	0	0	0	0	0	0	0	0	0	0	0	0	0	0	0	0	0	0	0
ASAH1	62.782	54.612	169.709	66.838	4.256	121.677	97.137	56.51	52.127	70.327	91.551	61.218	43.508	129.045	209.526	37.874	75.159	119.127	10.583	30.334	23.692	27.838	26.351	92.076	71.042	50.974	103.861	3.846	105.87	4.885	20.885	36.059	283.755	18.041	22.527	77.383	74.216	76.359	187.625	173.57	201.419	122.104	40.9	60.977	154.072	106.626	58.086	77.07	252.892
ASAH2	0	0	0	0	0	0	0	0	0	0	0	0	0	0	0	0	0	0	0	0	0	0	0	0	0	0	0	0	0	0	0	0	0	0	0	0	0	0	0	0	0	0	0	0	0	0	0	0	0
ASL	0	0	0	0	0	0	0	0	0	0	0	0	0	0	0	0	0	0	0	0	0	0	0	0	0	0	0	0	0	0	0	0	0	0	0	0	0	0	0	0	0	0	0	0	0	0	0	0	0
ASNA1	0	0	0	0	0	0	0	0	0	0	0	0	0	0	0	0	0	0	0	0	0	0	0	0	0	0	0	0	0	0	0	0	0	0	0	0	0	0	0	0	0	0	0	0	0	0	0	0	0
ASPDH	0	0	0	0	0	0	0	0	0	0	0	0	0	0	0	0	0	0	0	0	0	0	0	0	0	0	0	0	0	0	0	0	0	0	0	0	0	0	0	0	0	0	0	0	0	0	0	0	0
ASPH	0	0	0	0	0	0	0	0	0	0	0	0	0	0	0	0	0	0	0	0	0	0	0	0	0	0	0	0	0	0	0	0	0	0	0	0	0	0	0	0	0	0	0	0	0	0	0	0	0
ASRGL1	0	0	0	0	0	0	0	0	0	0	0	0	0	0	0	0	0	0	0	0	0	0	0	0	0	0	0	0	0	0	0	0	0	0	0	0	0	0	0	0	0	0	0	0	0	0	0	0	0
ASS1	95.864	0	100.578	81.426	93.955	720.101	94.42	103.991	26.805	94.407	104.353	99.548	68.903	108.776	178.093	48.685	10.343	190.772	0	15.554	21.104	0	90.168	126.768	189.953	123.151	88.431	105.753	106.803	114.635	54.092	13.232	48.043	143.999	36.589	133.544	34.285	48.019	125.614	35.482	250.669	157.017	17.343	39.527	218.946	168.489	25.117	32.892	123.262
ATG3	0	0	0	0	0	0	0	0	0	0	0	0	0	0	0	0	0	0	0	0	0	0	0	0	0	0	0	0	0	0	0	0	0	0	0	0	0	0	0	0	0	0	0	0	0	0	0	0	0
ATG7	0	0	0	0	0	0	0	0	0	0	0	0	0	0	0	0	0	0	1.521	0	0	0	0	0	0	0	0	0	0	0	0	0	0	0	0	0	0	0	0	0	0	0	0	0	0	0	0	0	0
ATIC	0	0	0	0	0	6.293	0	0	0	0	0	0.647	0	0	0	0	0	0	1.135	0	0	0	0.46	0	0	0	0	0	0	0	0.948	0	0	1.135	0	0	0	0	0	0	0.677	0.959	0	0	0	0	0	0	0.837
ATL3	0	1.284	0	0	0	0	0	0	0	0	0	0	0	0	0	0	0	0	1.05	0	0	0	0	0	0	0	0	5.262	0	0	0	0	0	0	0	0	0	0	0	0	0	0	0	0	0	0	0	0	0
ATP12A	0	0	0	0	0	0	2.15	0	0	0	2.569	0	0	0	0	0	0	0	0	0	0	0	0	0.603	0.706	0	0	0	0.73	0	0	0	0	0	0	0	0	0	1.047	2.392	0.808	0	0	1.77	1.563	0	0	0	0
ATP1A1	65.569	15.969	36.22	139.164	36.332	21.978	79.241	50.23	0.489	7.814	113.441	27.525	43.118	33.054	34.763	34.537	0	12.264	0	12.718	49.71	0	14.935	65.562	51.045	22.319	3.181	2.088	9.602	24.456	3.026	26.033	7.431	35.462	49.267	9.295	27.487	23.271	74.056	13.798	34.727	21.092	15.615	40.794	54.979	44.502	23.093	15.604	46.892
ATP1A2	45.636	0	21.369	5.344	29.355	9.508	30.739	6.511	0.156	2.175	24.29	4.521	2.662	3.933	6.872	6.227	0	1.03	0	0.845	2.708	0	12.635	56.281	34.896	9.834	0	0.182	1.902	6.948	1.204	15.869	1.409	3.039	1.041	0	0.498	3.09	40.897	1.887	5.315	2.583	5.817	8.115	20.337	2.653	1.52	1.679	4.925
ATP1A3	49.383	0	24.822	8.2	32.579	10.764	36.51	10.23	0.266	3.436	34.682	6.191	4.586	6.166	11.126	7.935	0	3.673	0	1.382	3.786	0	13.903	60.653	38.438	11.455	0	0.538	3.212	8.762	1.278	17.476	2.483	4.594	1.856	0	0.933	5.358	47.705	2.655	9.103	3.698	6.841	10.622	24.054	5.892	4.045	2.725	7.891
ATP1A4	1.057	0	1.393	2.087	0	0	3.191	2.336	0	0.172	4.798	0.631	1.099	1.253	0.895	1.006	0	0	0	0.357	0.725	0	0.28	0.65	0.762	0	0	0	0.787	0	0	0	0	0.631	0	0	0	0.843	1.129	0.467	1.192	0	0	2.611	2.181	0	0.93	0	1.366
ATP1B1	17.44	0	35.312	80.84	0	27.32	50.866	100.479	4.699	18.397	158.847	16.694	53.11	12.276	32.721	28.965	0	65.808	0	8.439	12.764	0	7.055	12.01	72.239	20.037	0	9.642	20.48	19.954	4.694	0	5.554	12.982	8.559	8.956	2.251	9.265	50.503	10.809	43.902	10.307	7.088	58.888	47.365	29.217	9.457	9.561	15.606
ATP1B3	0	0	0	0	0	0	0	0	0	0	0	0	0	0	0	0	0	0	0	0	0	0	0	0	0	0	0	0	0	0	0	0	0	0	0	0	0	0	0	0	0	0	0	0	0	0	0	0	0
ATP2A1	0	0.62	0.856	0	0	0	0	0	0	0	0	0	0	0	0	0	0	0	0	0	0	0	0.596	0	0	0	0	0	0	0	0	0	0	0	0	0	0	0	0	0	0	0	0	0	0	0	0	0	0
ATP2A2	0	1.486	2.343	0	0	0.515	0	0	0	0	0	0	0	0	0	0	0	0	0	0	0	0	0.793	0	0	0	0	6.072	0	0	0	0	0	0	0	0	0	0	0	0	0	0	0	0	0	0	0	0	0
ATP2A3	0	0	0	0	0	0	0	0	0	0	0	0	0	0	0	0	0	0	3.824	0	0	0	0	0	0	0	0	0	0	0	0	0	0	0	0	0	0	0	0	0	0	0	0	0	0	0	0	0	0
ATP4A	0	0	0	2.122	0	0	3.085	1.373	0	0	0	0.557	0	1.187	1.568	0.944	0	0	0	0	0	0	0	0.445	0.76	0	0	0	0.457	0	0	0	0	0.64	0	0	0	0.988	1.391	0	1.184	0	0	1.616	1.862	0	1.052	0	1.44
ATP5A1	119.47	38.907	152.084	406.238	238.226	193.572	160.923	22.735	53.299	58.196	211.589	90.992	268.113	298.228	314.745	74.695	3.294	194.158	38.355	43.03	58.172	24.414	47.301	31.848	141.009	78.962	26.644	62.835	14.676	103.632	196.916	75.161	12.4	35.747	26.241	7.872	40.838	18.431	25.683	62.035	96.39	126.597	93.87	166.389	124.926	80.819	196.544	3.003	163.098
ATP5B	52.529	56.581	106.744	170.049	36.009	113.387	44.404	25.281	48.697	29.811	140.886	66.79	236.88	40.057	96.27	32.25	23.704	39.266	65.454	15.276	46.15	55.529	32.586	32.779	78.598	53.543	108.226	60.584	11.629	59.046	65.335	10.496	13.373	31.217	27.741	13.204	19.389	34.716	13.715	23.097	35.73	76.594	47.198	81.636	38.332	7.457	12.444	3.905	80.587
ATP5C1	0	10.165	46.444	44.777	5.578	38.202	0	6.306	66.816	0	30.022	4.571	47.179	0	439.844	162.23	0	0	10.392	0	14.279	0	4.905	0	222.815	0	0	5.761	0	137.563	14.107	3.737	0	5.685	3.941	0	2.143	9.967	0	3.701	3.206	9.816	4.9	30.577	11.122	0	0	0	15.027
ATP5D	0	0	0	0	0	0	0	0	0	0	0	0	0	0	0	0	0	0	0	0	0	0	0	0	0	0	0	0	0	0	0	0	0	0	0	0	0	0	0	0	0	0	0	7.284	0	0	0	0	0
ATP5F1	0	8.874	20.136	22.734	0	8.933	145.626	102.997	2.238	0	159.013	4.041	26	0	12.436	9.966	81.305	0	3.302	29.165	6.007	0	8.435	0	94.852	0	0	8.341	0	11.062	0	13.502	0	57.066	1.25	0	0	0	0	26.776	0	4.92	0	35.366	0	0	0	0	16.292
ATP5H	0	0	0	0	0	0	0	0	0	0	0	0	0	0	0	0	0	0	3.236	0	0	0	0	0	9.762	0	0	6.635	0	0	0	0	0	0	1.502	0	0	0	0	0	0	9.04	0	41.634	0	0	0	0	0
ATP5I	0	0	0	0	0	0	0	0	0	0	0	0	0	0	0	0	0	0	0	0	0	0	0	0	0	0	0	0	0	0	0	0	0	0	0	0	0	0	0	0	0	0	0	60.808	0	0	0	0	0
ATP5J2	0	0	0	0	0	0	0	0	0	0	0	0	0	0	0	0	0	0	0	0	0	0	0	0	0	0	0	0	0	0	0	0	0	0	0	0	0	0	0	0	0	0	0	0	0	0	0	0	0
ATP5J2-PTCD1	0	0	0	0	0	0	0	0	0	0	0	0	0	0	0	0	0	0	0	0	0	0	0	0	0	0	0	0	0	0	0	0	0	0	0	0	0	0	0	0	0	0	0	0	0	0	0	0	0
ATP5L	0	39.989	373.32	717.117	0	471.498	50.058	66.928	14.612	0	78.177	27.05	16.277	67.223	91.743	0	0	0	0	0	4.721	0	0	49.161	64.577	0	0	0	0	0	0	0	0	0	0	0	0	0	0	0	0	0	0	183.88	0	0	0	0	0
ATP5O	0	5.054	12.699	44.103	0	10.291	5.566	0	6.72	0	35.636	2.242	51.814	0	11.109	0	0	0	8.189	0	4.798	0	0	0	7.541	0	0	14.548	0	7.214	0	0	0	1.22	4.4	0	0	0	0	0	0	53.007	5.64	46.133	0	0	0	0	7.409
ATP6AP1	0	0	0	0	0	9.215	3.922	0	0	0	0	0	0	0	0	11.161	0	3.837	1.527	0	0	0	0	0	0	0	0	0	0	0	0	0	0	1.139	0	0	0	0	8.885	0	0	0	0	0	0	0	0	0	0
ATP6AP2	0	0	0	0	0	4.179	18.15	0	0	1.729	0	0	0	0	0	0	0	0	0	0	3.575	0	0	3.997	5.714	0	0	0	0	6.213	0	0	0	8.013	3.64	6.372	0	0	8.797	0	0	0	0	0	0	7.475	0	0	33.683
ATP6V0A1	0	0	13.995	0	0	3.745	6.38	3.035	0	0	0	1.447	0	0	4.794	4.424	0	0	0	1.245	0	0	0	0	0	8.111	0	0	0	10.127	0	0	0	0.59	0	0	0	0	1.923	0	3.22	0	0	0	1.995	6.413	0	0	1.699
ATP6V0A4	0	0	0	0	0	0	6.854	0	0	0	7.385	0	0	0	0	0	0	0	0	0	0	0	0	0	0	0	0	0	0	0	0	0	0	0	0	0	0	0	4.525	0	0	0	0	7.9	0	0	0	0	0
ATP6V0D1	1.752	0	0	0	0	0	23.191	0	0	0	0	0	3.449	0	0	3.155	0	0	0	0	0	0	0	0	0	0	0	0	0	3.018	0	0	0	1.108	0	0	0	0	0	0	2.547	0	0	0	0	0	0	0	0
ATP6V0D2	0	0	0	0	0	0	0	0	0	0	0	0	0	0	0	0	0	0	0	0	0	0	0	0	0	0	0	0	0	0	0	0	0	0	0	0	0	0	0	0	0	0	0	0	0	0	0	0	0
ATP6V1A	22.09	0	26.55	31.943	4.08	31.879	30.539	22.139	1.779	16.42	103.416	20.64	20.095	25.836	51.317	13.891	0	33.234	4.784	1.76	9.265	0	12.01	13.906	24.802	25.34	2.479	6.173	21.999	6.673	3.28	0.762	22.102	21.819	5.216	2.733	8.275	18.042	27.489	8.489	57.401	27.556	1.527	17.878	58.839	29.847	6.989	11.379	22.958
ATP6V1B1	0	0	0	0	0	3.017	15.525	0	0	0	19.071	19	5.569	0	5.393	2.416	0	0	0	0	1.645	0	1.828	0	1.508	11.52	0	0	2.601	0	0	0	0	1.278	0.63	0	0	0	2.317	0.636	7.741	0	0	4.552	2.66	0	0	0	0
ATP6V1B2	18.179	0	1.223	4.517	0	9.304	15.255	1.677	0.833	1.32	13.405	17.969	2.863	0	6.94	5.254	0	5.282	4.868	0	0	2.625	4.27	0	6.205	15.703	0	6.058	2.801	0	0	0	0	4.619	0.829	0	0.477	2.662	8.912	1.898	7.385	0	0	6.782	5.109	2.096	2.728	0	0
ATP6V1C1	0	0	0	0	0	0	0	0	0	0	0	0	0	0	0	0	0	0	0	0	0	0	0	0	0	0	0	0	0	0	0	0	0	0	2.126	0	0	0	0	0	0	0	0	1.841	0	0	0	0	0
ATP6V1D	0	0	0	0	0	0	5.336	0	0	0	7.146	0	0	0	0	0	0	0	0	0	0	0	0	0	0	0	0	0	0	0	0	0	0	3.124	0	0	0	0	0	0	5.234	0	0	0	0	0	0	0	0
ATP6V1E1	3.095	0	0	4.133	0	0	88.445	0	0	0	42.328	3.36	4.933	9.815	26.159	9.391	0	8.063	0	0	0	0	2.923	0	9.961	8.774	0	0	0	2.173	0	0	0	1.733	1.718	0	0	0	0	0	13.337	0	0	2.44	0	8.375	0	0	3.506
ATP6V1E2	0	0	0	0	0	0	5.199	0	0	0	7.241	0	0	0	0	0	0	0	0	0	0	0	0	0	0	0	0	0	0	0	0	0	0	0	0	0	0	0	0	0	0	0	0	0	0	0	0	0	0
ATP6V1F	0	0	0	0	0	0	0	0	0	0	0	0	0	0	0	0	0	0	0	0	0	0	0	0	0	0	0	0	0	0	0	0	0	0	0	0	0	0	0	0	0	0	0	0	0	0	0	0	0
ATP6V1G1	0	0	0	0	0	0	75.217	0	0	0	0	0	0	0	0	0	0	0	0	0	0	0	0	0	0	0	0	0	0	0	0	0	0	0	0	0	0	0	0	0	0	0	0	0	0	0	0	0	0
ATP6V1H	0	0	0	0	0	0.848	7.546	0	0	0	7.184	0.711	1.748	0	0	45.022	0	0	0.343	0	0	0	1.137	0	0	0	0	0.553	0	0	0	0	0	2.443	0.966	0	0	0.971	0	1.998	2.749	0	0	0	1.832	0	0	0	0.718
ATP8A1	0	0	0	0	0	0	0	0	0	0	0	0	0	0	0	1.276	0	0	1.182	0	0	0	0	0	0	0	0	0	0	0	0	0	0	0	0	0	0	0	0	0	0	0	0	0	0	0	0	0	0
ATP8B1	0	0	0	0	0	0	0	0	0	0	0	0	0	0	0	0	0	0	0	0	0	0	0	0	0	0	0	0	0	0	0	0	0	0	0	0	0	0	0	0	0	0	0	0	0	0	0	0	0
ATP9A	0	0	0	0	0	0	0	0	0	0	0	0	0	0	0	7.389	0	0	0	0	0	0	0	0	0	0	0	0	0	0	0	0	0	0	0	0	0	0	0	0	0	0	0	0	0	0	0	0	0
ATPIF1	0	0	0	0	0	0	0	0	0	0	0	0	0	0	0	0	0	0	0	0	0	0	0	0	0	0	0	0	0	0	0	0	0	0	0	0	0	0	0	0	0	0	0	0	0	0	0	0	0
ATRN	0	0	0	0	0	0	0	0	0	0	0	0	0	0	0	0	0	0	0	0	0	0	0	0	0	0	0	0	0	0	0	0	18.27	11.231	2.376	0	5.37	14.708	28.008	0	24.233	15.218	0	0	24.738	24.918	0	8.045	2.419
AXL	0	0	0	0	0	0	0	0	0	0	0	0	0.389	2.148	2.242	0	0	0	0	0	0	0	0	1.994	0	0	0	0	1.887	1.042	0	0	0	0	0	1.294	0	1.307	0	0	0	0	0	0	0	0	0	0	1.183
AZGP1	0	26.164	20.035	52.406	184.271	13.951	0	58.716	0	0	324.391	12.037	0	31.242	81.966	52.964	0	88.039	0	78.05	0	0	0	9.388	12.75	15.5	72.496	0	14.237	8.984	5.734	0	60.079	2.033	11.099	41.861	9.339	0	0	0	4.4	66.059	23.957	5.827	5.907	75.635	19.821	0	48.813
AZU1	0	11.103	0	0	0	0	0	0	11.51	0	0	0	0	0	0	0	49.078	0	499.2	0	0	260.948	0	0	0	0	0	0	0	0	15.019	263.669	0	0	0	0	0	0	0	0	0	0	0	0	0	0	0	0	0
B2M	26.958	163.998	33.6	231.045	3575.82	58.811	68.838	419.932	0	52.76	143.563	0	66.635	76.551	150.104	85.843	0	234.424	0	0	26.698	0	0	261.765	80.022	68.398	0	0	15.286	160.24	0	0	55.902	131.854	0	217.431	12.718	0	36.187	0	146.484	260.64	39.896	53.588	31.861	163.855	64.166	0	175.397
B3GNT1	9.154	0	0	0	0	28.188	7.461	0	0	11.607	0	11.359	9.72	0	19.3	0	0	15.574	0	0	0	0	0	7.825	10.204	6.191	0	8.52	5.863	6.796	0	0	6.939	32.426	2.045	17.253	8.219	0	34.914	21.617	19.199	17.092	0	0	59.343	10.4	9.359	9.751	8.534
B3GNT2	0	0	0	0	0	0	0	0	0	0	0	0	0	0	0	0	0	0	0	0	0	0	0	0	0	0	0	0	0	0	0	0	0	0	0	0	0	0	0	0	0	0	0	0	0	0	0	0	0
B4GALT1	0	2.952	0	0	0	4.83	19.014	4.872	5.648	11.048	2.451	0.83	12.514	0	0	9.492	0	5.079	0	0	3.464	0	9.636	9.482	12.005	0	0	2.845	0	16.45	0	0	12.155	16.348	9.776	15.221	1.599	5.532	14.235	12.276	25.843	14.281	3.089	5.112	21.916	13.04	6.139	6.563	4.397
BAG5	0	0	0	0	0	0	0	0	0	0	0	0	0	0	0	0	0	0	0	0	0	0	0	0	0	0	0	0	0	0	0	0	0	0	0	0	0	0	0	0	0	0	0	0	0	0	0	0	0
BAIAP2	0	0	2.386	11.524	0	0	7.233	1.756	0	0	16.502	0	1.925	0	3.372	16.773	9.771	4.062	0	1.004	0	0	1.153	0	0	6.544	0	1.227	4.243	1.148	0	0	0	0.861	0.887	0	0.09	2.432	4.562	1.478	4.248	0	0	0.273	3.011	2.495	4.864	0.989	2.695
BAIAP2L1	0	0	0	0	0	0	0	0	0	0	0	0	0	0	0	0	0	0	0	0	0	0	0	0	0	0	0	0	0	0	0	0	0	0	0	0	0	0	0	0	0	0	0	0	0	0	0	0	0
BANF1	0	0	0	0	0	0	0	0	0	0	0	0	0	0	0	0	0	0	0	0	0	0	0	0	0	0	0	0	0	0	0	0	0	0	0	0	0	0	0	0	0	0	0	0	0	0	0	0	0
BASP1	19.203	42.133	39.55	79.819	42.856	21.538	65.493	95.649	7.526	14.808	109.45	18.554	16.535	73.34	22.729	315.663	38.638	115.621	89.434	9.399	23.69	32.994	0	13.009	31.36	14.304	14.273	0	21.357	39.638	91.54	52.412	37.209	2.437	18.076	30.898	4.45	22.154	105.062	2.824	21.29	38.48	9.023	0	108.431	32.591	91.243	14.132	20.992
BAX	0	0	0	0	0	0	0	0	0	0	0	0	0	0	0	0	0	0	4.065	0	0	0	0	0	0	0	0	0	0	0	0	0	0	0	0	0	0	0	0	0	0	0	0	0	0	0	0	0	0
BBOX1	4.816	0	6.025	30.176	0	54.094	2.25	0	0	7.945	0	11.557	7.421	0	25.174	2.395	0	22.683	0	0.287	0	0	18.922	2.008	15.502	9.048	0	0	6.628	3.028	2.641	0	3.959	10.431	3.541	0	2.468	2.147	0	12.245	28.76	37.108	0	2.087	36.42	4.591	2.547	1.634	2.318
BCAM	5.367	0	2.111	3.908	0	0	21.747	0	0	9.916	22.759	8.961	0	10.448	10.555	3.986	0	22.759	0	6.549	2.586	0	0	0	1.066	6.495	0	0	7.048	5.449	0	0	8.229	8.01	4.719	9.522	1.988	6.318	25.112	8.631	15.128	4.28	0.697	1.826	18.732	9.377	6.728	3.035	16.395
BCAP31	0	2.273	15.879	0	0	10.908	0	0	3.509	0	0	3.166	9.149	0	0	0	0	0	2.952	0	0	0	0	0	0	0	0	10.259	0	0	0	0	0	0	0	0	0	0	0	0	0	0	0	9.006	0	0	0	0	0
BCAS1	0	0	0	0	0	0	0	0	0	0	0	0	0	0	0	0	0	0	0	0	0	0	0	0	0	0	0	0	0	0	0	0	0	0	0	0	0	0	0.661	0	0	0	0	0	0	0	0	0	0
BCHE	0	0	0	0	0	0	0	0	0	0	0	0	0	0	0	0	0	0	0	0	0	0	0	0	0	0	0	0	0	0	0	0	0	0	0	0	0	0	0	0	0	0	0	0	0	0	0	0	0
BDH1	0	0	0	0	0	6.167	0	0	0	0	0	0	7.425	0	0	0	0	0	0	0	0	0	0	0	0	0	0	0	0	0	0	0	0	0	0	0	0	0	0	0	0	0	0	4.498	0	0	0	0	0
BDH2	10.63	0	284.77	28.443	0	0	847.808	0	0	147.862	0	182.691	206.698	0	607.491	5.136	0	27.531	0	0	0	0	49.741	0	236.309	0	0	0	0	0	0	0	0	15.3	3.599	0	5.092	0	17.499	0	14.212	27.022	0	4.058	64.953	23.185	0	0	17.552
BGN	0	0	0	0	0	9.878	3.896	0	0	2.093	0	7.345	4.441	0	3.491	0	0	0	0	0	1.353	0	0	0	4.502	11.557	0	0	0	20.651	0	0	4.13	24.458	24.158	0	4.884	0	8.661	24.385	35.287	3.154	9.199	0	35.864	11.32	0	36.452	4.756
BHMT	64.941	0	34.584	60.12	49.24	388.892	145.959	26.037	2.266	63.52	31.626	41.9	24.746	13.271	138.772	10.665	3.004	112.191	0	12.987	10.574	0	180.279	41.694	153.812	76.603	0	7.118	85.045	16.548	20.84	0	78.509	87.071	11.272	57.397	11.55	27.801	119.331	104.416	363.486	220.627	0	17.398	383.804	154.306	49.264	24.265	26.562
BHMT2	15.887	0	0	17.025	0	130.882	18.139	0	0	9.519	0	0	7.204	0	31.902	0	0	0	0	0	0	0	0	0	28.159	21.488	0	0	22.894	0	0	0	26.766	14.134	0	0	4.384	0	39.714	24.962	129.163	68.922	0	0	174.252	52.24	0	8.905	14.39
BID	0	0	0	0	0	0	0	0	0	0	0	0	0	0	0	0	0	0	0.707	0	0	0	0	0	0	0	0	0	0	0	0	0	0	0	0	0	0	0	0	0	0	0	0	0	0	0	0	0	0
BIN1	0	0	0	0	0	0	0	0	0	0	0	0	0	0	0	0	0	0	0	0	0	0	0	0	0	0	0	0	0	0	0	0	0	0	0	0	0	0	0	0	0	0	0	0	0	0	0	0	0
BLK	0	0	0	0	0	0	0	0	0	0	0	0	0	0	0	0	0	0	0	0	0	0.64	0	0	0	0	0	0	0	0	0	0	0	0	0	0	0	0	0	0	0	0	0	0	0	0	0	0	0
BLMH	0	0	0	0	0	0	0	0	0	0	0	7.014	0	0	8.761	0	0	0	0	0	0	0	0	0	0	0	0	0	0	0	0	0	0	0	0	0	0	0	0	0	0	0	0	0	0	0	0	0	0
BLVRA	0	0	0	0	0	0	0	0	0	0	0	0	0	0	0	0	0	0	0	0	0	0	2.885	0	0	0	0	4.299	0	0	0	0	0	0	0	0	0	0	0	1.93	0	0	0	0	0	0	0	0	0
BLVRB	14.648	10.945	10.456	0	0	11.538	4.683	6.772	0	3.459	0	24.59	2.967	0	0	29.196	0	0	3.668	0	5.026	0	20.656	0	34.782	1.652	0	15.639	0	18.259	0	0	8.075	5.232	3.206	0	2.566	0	0	19.693	7.3	0	0	6.716	33.362	0	11.351	0	2.564
BNIP2	0	0	0	0	0	0	0	0	0	0	0	0	0	0	0	0	0	0	0.718	0	0	0	0	0	0	0	0	0	0	0	0	0	0	0	0	0	0	0	0	0	0	0	0	0	0	0	0	0	0
BPGM	0	0	0	0	0	0	0	0	0	0	0	0	0	0	0	0	0	0	0	0	0	0	0	0	0	0	0	0	0	0	0	0	0	0	0	0	0	0	0	0	0	0	0	0	0	0	0	0	0
BPHL	0	0	0	0	0	0	0	0	0	0	0	0	0	0	0	0	0	0	0	0	0	0	0	0	0	0	0	0	0	0	0	0	0	0	0	0	0	0	0	0	0	0	0	0	0	0	0	0	0
BPI	0	0	0	0	0	0	0	0	0	0	0	0	0	0	0	0	0	0	144.95	0	0	168.392	0	0	0	0	16.597	0	0	0	6.78	19.405	0	0	0	0	0	0	0	0	0	0	0	0	0	0	0	0	0
BPIFB1	0	0	0	0	0	0	0	0	0	0	0	0	0	0	0	0	0	0	0	0	0	0	0	0	0	0	0	0	0	0	0	0	0	0	0	0	0	0	0	0	0	0	0	0	17.077	0	0	0	33.493
BPIFB2	0	0	0	0	0	15.915	0	0	0	0	0	0	0	0	0	0	0	0	0	0	0	0	0	0	0	0.949	0	0	0	0	0	0	0	0	0	0	0	0	0	0	0	0	0	0	36.004	0	0	0	12.529
BPNT1	0	0	0	0	0	0	0	0	0	0	0	0	0	0	0	0	0	0	0	0	0	0	0	0	0	0	0	0	0	0	0	0	0	0	0	0	0	0	0	0	0	0	0	0	0	0	0	0	0
BRI3BP	0	0	0	0	0	0	0	0	0	0	0	0	0	0	0	0	0	0	17.694	0	0	0	0	0	0	0	0	0	0	0	0	0	0	0	0	0	0	0	0	0	0	0	0	0	0	0	0	0	0
BROX	34.075	8.101	45.208	0	16.523	39.267	55.762	15.292	12.724	36.692	28.294	27.817	51.019	37.027	52.362	27.795	85.878	28.751	2.749	0	30.262	0	17.657	18.707	39.124	31.144	0	7.215	18.651	53.756	0	3.597	30.59	52.281	24.445	29.182	16.52	65.847	123.596	34.165	55.408	10.309	0	4.369	40.692	38.927	33.026	17.259	60.615
BSG	3.791	0	0	0	0	0	10.204	9.357	0	0	5.604	0	0	0	0	0	0	0	0	0	0	0	0	0	0	5.405	0	0	0	0	0	0	0	0	0	0	0	0	0	0	0	0	0	0	0	5.967	0	0	0
BST1	0	2.987	0	0	0	0	0	2.714	2.296	5.172	2.285	0	0	8.848	0	0	0	0	8.318	1.419	0	19.406	0	7.054	0	0	0	0	0	0	0	0	0	0	0	0	0	0	0	0	0	0	0	3.545	0	0	0	0	0
BST2	0	0	0	0	0	0	0	0	0	0	0	0	0	0	0	0	0	0	0	0	0	0	0	0	0	0	0	0	0	0	0	0	0	0	0	0	0	0	0	0	0	0	0	0	0	0	0	0	0
BTD	0	0	0	0	0	0	0	0	0	0	0	0	0	0	0	4.057	0	0	0	0	0	0	0	0	0	0	0	0	0	0	0	0	0	0	1.393	0	0	0	0	0	0	0	0	0	0	0	0	0	0
BTK	0	0	0	0	0	0	0	0	0	0	0	0	0	0	0	0	0	0	0	0	0	0	0	0	0	0	0	0	0	0	0	0	0	0	0	0	0	0	0	0	0	0	0	0	0	0	0	0	0
BTN1A1	0	0	0	0	0	0	0	0	0	0	0	0	0	0	0	0	0	0	0	0	0	0	0	0	0	0	0	0	0	0	0	0	0	0	0	0	0	0	0	0	0	0	0	0	0	0	0	0	0
BTN2A1	0	0	0	0	0	0	0	0	0	0	0	0	0	0	4.634	0	0	0	0	0	0	0	0	0	0	0	0	0	0	0	0	0	0	0	0	0	0	0	0	0	0	0	0	0	0	0	0	0	0
BZW1	0	0	0	0	0	0	0	0	0	0	0	0	0	0	0	0	0	0	3.716	0	0	0	0	0	0	0	0	3.248	0	0	0	0	0	0	0	0	0	0	0	1.606	0	0	0	0	0	0	0	0	0
C11orf52	23.578	0	0	0	0	7.82	37.996	7.982	3.253	9.268	28.849	7.704	0	12.807	28.792	16.208	0	0	0	0	11.619	0	5.095	0	0	8.409	0	0	0	10.046	0	0	25.122	4.243	0	0	5.441	50.93	61.678	0	44.201	14.282	0	26.24	19.601	16.525	31.139	9.207	12.825
C11orf54	0	0	6.854	0	0	0	0	30.168	0	0	0	0	0	0	0	9.19	0	0	0	0	0	0	0	0	0	0	0	0	0	0	0	0	0	0	0	0	0	0	0	0	42.469	0	0	0	12.322	0	0	0	0
C12orf10	0	0	0	0	0	0	0	0	0	0	0	0	0	0	0	0	0	0	0	0	0	0	0	0	0	0	0	0	0	0	0	0	0	0	0	0	0	0	0	0	0	0	0	0	0	0	0	0	0
C12orf75	0	0	0	0	0	0	0	0	0	0	0	0	0	0	0	0	0	0	0	0	0	0	0	0	0	0	0	0	0	0	0	0	0	0	0	0	0	0	0	0	0	0	0	0	0	0	0	0	0
C14orf159	0	0	0	0	0	0	0	0	0	0	0	0	0	0	0	0	0	0	0	0	0	0	0	0	0	0	0	0	0	0	0	0	0	0	0	0	0	0	0	0	0	0	0	3.344	0	0	0	0	1.127
C15orf48	0	0	0	0	0	0	0	0	0	0	0	0	0	0	0	0	0	0	0	0	0	0	7.333	0	0	0	0	7.923	0	0	0	0	0	0	0	0	0	0	0	0	0	0	0	0	0	0	0	0	0
C16orf89	0	0	0	0	0	0	0	0	0	0	0	0	0	0	0	0	0	0	0	0	0	0	0	0	0	0	0	0	0	0	0	0	0	0	0	0	0	0	0	0	0	0	0	0	0	0	0	0	0
C19orf10	0	0	0	0	0	0	0	0	0	0	0	0	0	0	0	0	0	0	0	0	0	0	0	0	0	0	0	0	0	0	0	0	0	0	0	0	0	0	0	0	0	0	0	0	0	0	0	0	0
C19orf35	0	0	0	0	0	0	0	0	0	0	0	0	0	0	0	0	0	0	0	0	0	0	0	0	0	0	0	0	0	0	0	0	0	0	0	0	0	0	0	0	0	0	0	0	0	0	0	0	0
C19orf59	0	10.084	0	0	0	0	0	0	5.474	0	0	0	0	0	0	0	35.102	0	32.04	0	0	43.775	0	0	0	0	0	0	0	0	0	10.177	0	0	0	0	0	0	0	0	0	0	0	0	0	0	0	0	0
C19orf77	27.317	0	34.573	106.489	43.25	77.018	44.649	31.523	0	0	86.944	22.146	0	21.143	61.981	33.613	0	0	0	28.354	2.767	0	0	0	42.252	75.078	0	0	46.412	7.633	0	0	0	24.293	0	0	0	40.706	55.766	0	61.821	21.378	5.252	4.487	64.461	89.389	37.921	19.104	50.965
C1QB	0	0	0	0	0	0	0	0	0	0	0	0	0	0	0	0	0	0	0	0	0	0	0	0	0	0	0	0	0	0	0	0	0	0	0	0	0	0	0	0	0	0	0	0	0	0	0	0	0
C1QBP	0	0	0	0	0	0	0	0	0	0	0	0	0	0	0	0	0	0	0	0	0	0	0	0	0	0	0	0	0	0	0	0	0	0	0	0	0	0	0	0	0	0	0	0	0	0	0	0	0
C1QC	0	0	0	0	0	0	0	0	0	0	0	0	0	0	0	0	0	0	0	0	0	0	0	0	0	0	0	0	0	0	0	20.803	0	0	0	0	0	0	0	0	0	0	0	0	0	0	0	0	0
C1QTNF1	0	0	0	0	0	0	0	0	0	0	0	0	0	0	0	0	0	0	0	0	0	0	0	0	0	0	0	0	0	0	0	0	0	0	0	0	0	0	0	0	0	0	0	0	0	0	0	0	0
C1R	0	0	0	0	0	0	0	0	0	0	0	0	0	0	0	0	0	0	0	0	0	0	0	0	0	0	0	0	0	0	0	0	0	0	0	0	0	0	0	0	0	0	0	0	0	0	0	0	0
C1RL	4.302	0	0	0	0	15.974	0	0	0	2.907	0	0	0	0	57.241	0	0	19.872	0	0	0	0	0	4.279	0	20.371	0	0	4.201	5.517	0	0	9.393	6.391	0	0	2.2	0	0	4.498	7.03	12.446	0	0	29.002	5.861	0	0	2.156
C1S	0	0	0	0	0	0	0	0	0	0	0	0	0	0	0	0	0	0	0	0	0	0	0	0	0	0	0	0	0	0	0	0	0	0	0	0	0	0	0	0	0	0	0	0	0	4.239	0	0	0
C1orf116	0	0	0	0	0	0	0	0	0	0	0	0	0	0	0	0	0	0	0	0	0	0	0	0	0	0	0	0	0	0	0	0	0	0	0	0	0	6.206	0	0	0.722	0	0.722	0	3.66	0	0.906	0	0
C2	0	0	0	2.467	0	0	0	0	0	0	0	0	0	0	0	0	0	0	0	0	0	0	0	0	0	0	0	0	0	0	0	0	0	0	0	0	0	0	0	0	0	0	111.096	0	0	0	0	0	0
C21orf33	0	0	0	0	0	0	0	0	0	0	0	0	12.128	0	0	0	0	0	0	0	0	0	0	0	26.502	0	0	17.755	0	0	0	0	0	0	0	0	0	0	0	0	0	1.922	0	0	0	0	0	0	0
C2orf54	0	12.84	0	0	0	0	0	0	0	0	0	0	0	0	0	0	0	0	0	0	0	0	5.695	0	0	0	0	9.122	0	0	0	0	0	0	0	0	0	0	0	8.508	0	0	0	0	0	0	0	0	0
C3	0.729	6.322	0.245	237.49	0	0.333	0	0.478	19.875	2.565	0	1.633	49.635	1.271	7.3	2.578	44.79	182.029	21.721	36.709	0	3.288	0	2.879	2.694	15.848	32.853	0.325	1.319	7.633	39.042	172.775	8.89	15.05	39.079	18.138	1.043	20.128	10.307	22.96	17.035	120.315	595.608	10.929	49.396	29.227	8.684	11.219	39.071
C4A	0	0.836	0	21.565	2.027	0	0	0	2.459	3.429	0.896	0.754	13.01	0.541	8.539	0	5.7	50.235	11.068	7.641	0.193	1.48	0	2.977	0.77	4.867	8.35	0	0	7.772	10.665	19.727	0.782	2.458	15.695	2.083	1.227	2.636	3.445	0	1.188	10.143	131.863	1.057	15.127	4.369	0	0.956	6.255
C4B	0	0.822	0	21.208	1.993	0	0	0	2.419	3.239	0	0.742	12.979	0.532	8.394	0	4.92	50.865	10.573	7.517	0.19	1.455	0	2.632	0.757	4.787	8.217	0	0	7.888	10.259	16.106	0.769	2.638	14.767	2.323	1.021	2.765	3.386	0	1.168	9.126	127.757	0.821	14.329	3.773	0	0.734	6.294
C4BPA	0	0	0	0	0	0	0	0	0	0	0	0	0	0	0	0	3.791	0	0	0	0	0	0	0	0	2.327	0	0	0	0	5.162	7.207	0	0	0	0	0	0	0	0	0	0	0	0	0	0	0	0	0
C4B_2	0	0.822	0	21.208	1.993	0	0	0	2.419	3.239	0	0.742	12.979	0.532	8.394	0	4.92	50.865	10.573	7.517	0.19	1.455	0	2.632	0.757	4.787	8.217	0	0	7.888	10.259	16.106	0.769	2.638	14.767	2.323	1.021	2.765	3.386	0	1.168	9.126	127.757	0.821	14.329	3.773	0	0.734	6.294
C5	0	0	0	2.881	0	0	0	0	0	0	0	0	0	0	0	0	0	0	1.113	0.157	0	0	0	0	0	0	0	0	0	0	0	5.836	0	0	0	0	0	0	0	0	0	2.996	35.581	0	0	0	0	0	0
C5AR1	0	0	0	0	0	0	0	0	0	0	0	0	0	0	0	0	0	0	9.459	0	0	0	0	0	0	0	0	0	0	0	0	0	0	0	0	0	0	0	0	0	0	0	0	0	0	0	0	0	0
C6	0	0	0	0	0	0	0	0	0	0	0	0	0	0	0	0	0	0	0	0	0	0	0	0	0	0	0	0	0	0	0	0	0	0	0	0	0	0	0	0	0	0	0.674	0	0	0	0	0	0
C6orf211	0	0	0	0	0	0	0	0	0	0	0	0	0	0	0	0	0	0	0	0	0	0	0	0	0	0	0	0	0	0	0	0	0	0	0	0	0	0	0	0	0	0	0	0	0	0	0	0	0
C7	0	0	0	1.66	0	0	0	0	0	0	0	0	0	0	0	0	0	0	0	0.14	0	0	0	0	0	0	0	0	0	0	0	0	0	0	2.376	0	0	0	0	0	0	4.92	2.095	0	0	0	0	0	0
C7orf61	0	0	0	0	0	0	0	0	0	0	0	0	0	0	0	0	0	0	0	0	1.921	0	0	0	10.881	0	0	0	0	0	0	0	0	0	0	0	0	0	0	0	0	0	0	0	0	0	0	0	0
C8A	0	0	0	0	0	0	0	0	0	0	0	0	0	0	0	0	0	0	0	0	0	0	0	0	0	0	0	0	0	0	0	0	0	0	0	0	0	0	0	0	0	0	11.444	0	0	0	0	0	0
C8B	0	0	0	40.117	0	0	0	0	0	0	0	0	0	0	0	0	0	0	0	0	0	0	0	0	0	0	0	0	0	0	0	0	0	1.654	0.306	0	0	0	0	0	0	3.783	137.853	0	0	0	0	0	0
C8G	0	0	0	0	0	0	0	0	0	0	0	0	0	0	0	0	0	0	0	0	0	0	0	0	0	0	0	0	0	0	0	0	0	0	0	0	0	0	0	0	0	0	9.87	0	0	0	0	0	0
C9	0	11.154	0	60.163	0	0	0	0	2.317	1.575	0	2.363	0	0	0	0	0	50.868	0	20.553	0	0	0	6.177	0	5.399	0	0	0	4.244	0	11.51	0	12.202	8.727	6.797	2.312	11.109	0	2.338	5.793	7.884	389.897	6.071	6.032	6.47	0	2.703	10.863
C9orf169	0	0	0	0	0	0	0	0	0	0	0	0	0	0	0	0	0	0	0	0	0	0	0	0	0	0	0	0	0	0	0	0	0	0	0	0	0	0	0	0	0	0	0	0	0	0	0	0	0
C9orf24	0	0	0	0	0	0	0	0	0	0	0	0	0	0	0	0	0	0	0	0	0	0	0	0	0	0	0	0	0	0	0	0	0	0	0	0	0	0	0	0	0	0	0	0	0	0	0	0	0
CA1	53.995	8.895	6.333	37.129	22	4.476	0	0	1.926	0	0	132.506	3.135	0	0	0	0	95.959	0	11.127	1.316	0	0	0	29.42	0	0	0	0	4.834	0	105.993	0	0	0	0	7.533	2.993	0	0	0	76.559	2.447	0	3.851	16.339	0	0	0
CA12	0	0	0	0	0	0	0	6.932	0	0	14.462	0	0	0	0	0	0	0	0	0	0	0	0	0	0	0	0	0	0	0	0	0	0	0	0	0	0	0	0	0	0	0	0	11.228	0	0	0	0	0
CA14	0	0	0	0	0	0	0	0	0	0	0	0	0	0	0	0	0	0	0	0	0	0	0	0	0	0	0	0	0	0	0	0	0	0	0	0	0	0	0	0	0	0	0	0	0	0	0	0	0
CA2	51.743	0	73.88	37.022	29.682	68.149	139.806	62.873	16.182	57.735	134.801	114.967	64.139	83.168	208.114	27.82	48.301	75.416	0	13.152	24.958	0	76.462	70.688	97.325	46.052	125.34	19.903	23.299	76.246	34.107	36.161	37.863	83.499	30.442	52.08	25.359	97.714	152.724	51.659	168.615	22.102	33.777	71.927	148.149	42.209	29.658	24.997	46.95
CA3	0	0	0	0	0	0	0	0	0	0	0	0	0	0	0	0	0	0	0	0	0	0	0	0	0	0	0	0	0	0	0	0	0	0	0	0	0	0	0	0	0	0	0	0	0	0	0	0	0
CA4	36.859	9.096	15.63	0	0	14.355	25.786	27.244	0	8.987	23.016	13.415	8.128	14.943	11.981	46.647	31.402	21.294	3.187	0	16.821	17.048	6.966	24.255	37.834	1.989	0	0	17.833	12.422	0	2.152	0	17.93	5.847	0	12.295	5.738	52.656	3.623	19.602	11.137	0	32.915	9.87	9.054	13.704	9.345	0
CAB39	0	0	0	0	0	0	4.911	0	21.457	14.749	0	0	28.835	0	75.203	37.412	0	0	0	0	0	0	0	0	29.502	0	0	0	0	0	0	0	0	0	0.92	0	0	4.831	0	1.233	6.314	0	0	0	8.334	0	0	0	0
CAB39L	0	0	0.955	0	0	0	0	0	0	0	0	0	0	0	0	4.704	0	0	0	0	0	0	0	0	0	0	0	0	0	0	0	0	0	0	1.286	0	0	0	0	0	1.658	0	0	0	3.608	0	0	0	0
CABYR	0	0	0	0	0	0	0	0	0	0	0	0	0	0	0	0	0	0	0	0	12.455	0	0	0	8.156	0	0	0	0	0	0	0	0	0	0	0	0	0	0	0	0	0	0	0	0	0	0	0	0
CACNA2D1	0	0	0	0	0	0	0	0	0	0	0	0	0	0	0	0	0	0	0	0	0	0	0	0	0	0	0	0	0	0	0	0	0	0	0	0	0	0	0	0	2.088	0	0	0	0	0	0	0	0
CAD	0	0	0	0	0	0	0	0	0	0	0	0	0	0	0	0	0	0	0.276	0	0	0	0	0	0	0	0	0	0	0	0	0	0	0	0	0	0	0	0	0	0	0	0	0	0	0	0	0	0
CADM4	0	0	0	0	0	0	0	0	0	0	0	0	0	0	0	0	0	0	0	0	0	0	0	0	0	0	0	0	0	0	0	0	0	0.925	0.823	0	0	0	0	0	0	0	0	0	0	0	0	0	0
CALB1	0	0	0	0	0	0	7.527	0	0	0	20.903	2.039	0	0	0	0	0	0	0	0	1.288	0	0	0	0	0	0	0	0	0	0	0	0	0	0.838	0	0	0	0	0	0	0	0	0	0	2.368	0	0	2.032
CALM1	0	0	0	0	19.975	0	14.539	0	0	0	0	0	0	0	10.515	7.793	6.592	0	5.132	5.346	0	0	0	0	0	0	0	5.902	0	0	0	0	0	0	0	0	0	0	0	0	0	0	0	0	0	0	0	0	0
CALM2	0	0	0	0	19.975	0	14.539	0	0	0	0	0	0	0	10.515	7.793	6.592	0	5.132	5.346	0	0	0	0	0	0	0	5.902	0	0	0	0	0	0	0	0	0	0	0	0	0	0	0	0	0	0	0	0	0
CALM3	0	0	0	0	19.975	0	14.539	0	0	0	0	0	0	0	10.515	7.793	6.592	0	5.132	5.346	0	0	0	0	0	0	0	5.902	0	0	0	0	0	0	0	0	0	0	0	0	0	0	0	0	0	0	0	0	0
CALML3	0	84.145	0	0	0	0	0	230.942	0	0	0	0	0	0	0	0	0	0	0	0	0	0	116.006	0	0	0	0	8.191	0	0	0	0	0	0	0	0	0	0	0	69.886	0	0	0	0	0	0	21.421	0	0
CALML5	0	0	0	0	0	0	0	0	0	0	0	0	0	0	0	0	0	0	0	0	0	0	0	0	0	0	0	0	0	0	0	0	0	0	0	0	0	0	0	0	0	0	0	0	0	0	18.806	0	0
CALR	0	38.122	3.039	5.278	0	15.341	3.955	0	4.279	4.243	5.919	9.804	2.778	0	0	0	0	5.16	45.745	0.461	0	0	25.109	0	28.116	4.103	38.126	16.249	0	0	5.822	12.171	0	0	0.814	0	0	7.448	0	12.667	0	0	0	7.402	0	0	0	0	4.717
CAMK2B	0	0	0	0	0	0	0	0	0	0	0	0	0	0	0	0	0	0	0	0	0	0	0	0	0	0	0	0	0	0	0	0	0	0	0	0	0	0	0	0	0	0	0	0	0	0	0	0	0
CAMK2D	0	0	0	0	0	8.106	0	0	0	0	0	0	0	0	0	0	0	0	0	0	0	0	0	0	0	0	0	0	0	0	0	0	0	0	0	0	0	0	0	0	0	0	0	0	0	0	0	0	0
CAMK2G	0	0	0	0	0	1.184	0	0	0	0	0	0	0	0	0	0	0	0	0	0	0	0	0	0	0	0	0	0	0	0	0	0	0	0	0	0	0	0	0	0	0	0	0	0	0	0	0	0	0
CAMP	0	59.317	27.849	0	23.582	0	0	33.305	29.851	0	0	6.555	7.242	0	21.347	0	26.57	0	205.994	18.016	23.451	278.158	0	0	132.47	8.59	204.569	1.43	0	0	33.81	35.553	0	0	0	0	0	0	0	0	0	4.711	0	129.834	0	0	0	0	0
CAND1	0	0	0	0	0	0	0	0	0.386	0	0	0.669	0.403	0	0	0.555	0	0	0	0	0.439	0.48	0.895	0	4.748	0	0	0.896	0	0	0	0.241	0	0	0	0	0	0	0	7.091	0	0	0	0	0	0	0	0	0
CANT1	0	0	0	0	0	0	0	0	0	0	0	0	0	0	0	0	0	0	0	0	0	0	0	0	0	0	0	0	0	0	0	0	0	0	0	0	0	0	0	0	0	0	0	0	0	0	0	0	0
CANX	0	25.129	32.69	0	88.175	14.626	14.729	195.183	13.885	0	48.353	7.112	17.264	0	26.677	0	4.174	0	69.091	0	0	14.666	162.62	0	2.331	0	108.008	44.224	0	0	10.074	17.117	0	1.367	2.044	0	1.154	6.845	0	2.092	0	0	0.895	7.553	0	0	0	0	37.237
CAP1	0	5.116	3.265	13.848	0	6.199	0	0	3.982	2.773	0	2.122	11.996	0	30.863	8.492	0	4.414	29.361	0	2.382	1.234	14.299	2.727	3.91	8.937	7.981	18.896	0	4.452	5.163	13.472	0	1.951	0	0	0	0	0	19.518	4.497	3.675	0	0.635	21.778	0	0	0	0
CAPG	0	0	5.171	0	15.168	5.507	19.815	10.787	3.996	4.475	22.957	5.208	10.737	13.25	18.92	11.261	22.849	0	8.996	0	5.18	0	13.408	4.841	13.137	9.68	47.384	5.889	7.104	18.844	11.635	0	0	1.935	4.32	6.197	0	17.352	13.008	17.691	6.617	0	0	3.135	13.467	2.549	9.04	1.948	8.45
CAPN1	0	0	0	0	0	599.29	0	0	120.609	269.001	0	247.928	368.835	0	0	378.301	0	0	0	0	0	0	127.846	0	0	0	0	53.964	0	0	4.886	7.615	0	0.483	0	0	0	38.554	0	19.8	0	0	0	0	0	0	0	0	1.98
CAPN2	0	0	0	0	0	0	0	0	0	0	2.281	0	0	0	0	0	0	0	0	0	0	0	3.973	0	1.513	0	0	2.025	0	0	0	0	0	0.907	0.193	0	0	0	0	7.206	0	0	0	1.047	0	0.455	0	0	0
CAPN5	0	0	0	0	0	3.614	1.841	0	0	0	1.752	0	0	0	0	25.013	0	0	0	0	0	0	0	0	0	1.007	0	0	0	0.946	0	0	0	0	0	0	0	21.697	0	0	0	0	0	0.591	2.466	0	0	0	0.652
CAPN7	17.195	0	13.375	0	3.322	15.64	24.86	3.055	1.538	36.694	12.634	24.434	7.219	9.045	27.244	34.749	9.66	13.822	0	4.923	23.161	0	66.819	10.483	19.559	14.121	0	0	7.244	10.952	0	0	1.213	53.08	1.522	3.672	2.895	19.298	33.133	8.447	34.55	0	7.218	0	7.342	5.157	10.879	10.243	49.001
CAPNS1	0	2.078	0	0	7.37	0	0	0	0	0	7.257	0	0	0	12.716	29.152	0	0	0	0	11.464	0	5.545	0	6.661	4.716	0	0	0	30.628	5.429	1.752	0	0	0	0	0	0	0	16.869	0	0	0	0	0	0	8.714	0	0
CAPS	0	0	0	0	0	0	0	0	0	0	0	0	0	0	0	0	0	0	0	0	0	0	0	0	0	0	0	0	0	0	0	0	0	0	0	0	0	0	0	0	0	0	0	0	0	0	0	0	0
CAPZA1	0	0	0	0	0	0	0	0	0	0	0	0	0	0	0	0	0	0	3.379	0	0	0	5.177	0	0	0	0	0	0	0	0	0	0	0	0	0	0	0	0	6.999	0	0	0	0	0	0	0	0	0
CAPZA2	0	0	0	0	0	0	0	0	2.203	5.557	5.942	0	1.422	0	9.042	5.626	0	0	0	0	0	0	3.926	6.59	0	6.121	0	7.179	0	0	0	0	0	0	0	0	0	0	0	2.235	0	0	0	5.745	2.985	0	0	0	0
CAPZA3	0	0	0	0	0	0	0	0	0	0	0	0	0	0	0	0	0	0	0	0	0	0	0	0	0	0	0	0	0	0	0	0	0	0	0	0	0	0	0	0	0	0	0	0	0	0	0	0	0
CAPZB	1.371	0	2.603	7.691	0	83.386	0	2.902	0	2.326	87.622	0	3.899	0	5.13	7.141	0	0	0.747	0	0	0	25.351	0	1.763	4.226	0	3.539	0	0	14	50.672	59.913	0	0	0	0	3.97	5.92	6.363	5.755	3.021	0	0	8.348	0	44.907	0	3.741
CARD16	0	0	0	0	0	0	0	0	0	0	0	0	0	0	0	0	0	0	3.258	0	0	0	0	0	0	0	0	0	0	0	0	0	0	0	0	0	0	0	0	0	0	0	0	0	0	0	0	0	0
CARM1	0	0	0	0	0	0	0	0	0	0	0	0	0	0	0	0	0	0	0	0	0	0	0	0	0	0	0	0	0	0	0	0	0	0	0	0	0	0	0	0	0	0	0	0	0	0	0	0	0
CASP1	0	0	0	0	0	0	0	0	0	0	0	0	0	0	0	0	0	0	14.058	0	0	0	0	0	0	0	0	0	0	0	0	0	0	0	0	0	0	0	0	0	0	0	0	0	0	0	0	0	0
CASP10	0	0	0	0	0	0	0	0	0	0	0	0	0	0	0	0	0	0	1.201	0	0	0	0	0	0	0	0	0	0	0	0	0	0	0	0	0	0	0	0	0	0	0	0	0	0	0	0	0	0
CASP14	0	0	0	0	0	0	0	0	0	0	0	0	0	0	0	0	0	0	0	0	0	0	0	0	0	0	0	0	0	0	0	0	0	0	0	0	0	0	0	2.14	0	0	0	0	0	0	0	0	0
CASP8	0	0	0	0	0	0	0	0	0	0	0	0	0	0	0	0	0	0	3.594	0	0	0	0	0	0	0	0	0	0	0	0	0	0	0	0	0	0	0	0	0	0	0	0	0	0	0	0	0	0
CAST	0	0	0	0	0	0	0	0	0	0	0	0	0	0	0	0	0	0	0	0	0	0	0	0	0	0	0	0	0	0	0	0	0	0	0	0	0	0	0	0	0	0	0	0	0	0	0	0	0
CAT	0.862	0	0	0	0	0	0	0	0.562	0	0	2.391	0	0	0	0	0	0	15.004	0	0	25.056	0	0	0	0	0	0	0	0	0	22.356	0	0	0	0	0	4.284	0	0	0	0	0	0	0	0	0	0	0.861
CBR1	24.291	44.994	40.154	63.082	119.3	67.488	64.659	33.626	15.695	43.976	74.147	42.653	43.844	72.676	102.399	74.746	7.246	61.173	0	4.168	15.498	0	49.598	49.269	53.175	48.034	0	58.111	38.644	75.285	38.389	0	21.87	21.764	24.302	28.097	7.273	25.459	33.905	49.753	76.178	40.226	6.812	40.008	47.16	13.659	32.762	19.495	26.958
CBR3	0	0	0	0	0	0	0	0	0	0	0	0	0	0	0	0	0	0	0	0	0	0	0	0	0	0	0	0	0	0	0	0	0	0	3.687	0	0	0	0	10.807	0	0	0	0	0	0	0	0	0
CC2D1A	0	0	0	0	0	0	0	0	0	0	0	0	0	0	0	0	0	0	0	0	0	0	0	0	0	0	0	0	0	0	0	0	0	0	0	0	0	0	0	0	0.349	0	0	0	0	0	0	0	0
CCDC105	0	0	0	0	0	0	0	0	0	0	0	0	0	0	0	0	0	0	0	0	0	0	0	0	0	0	0	0	0	0	0	0	0	0	0	0	0	0	0	0	0	0	0	0	0	0	0	0	0
CCDC64B	0	0	0	0	0	0	0	0	0	0	0	0	0	0	0	0	0	0	0	0	0	0	0	0	0	0	0	0	0	0	0	0	0	0	0	0	0	0	0	0	0	0	0	0	0	0	0	0	0
CCDC88B	0	0	0	0	0	0	0	0	0	0	0	0	0	0	0	0	0	0	1.248	0	0	0	0	0	0	0	0	0	0	0	0	0	0	0	0	0	0	0	0	0	0	0	0	0	0	0	0	0	0
CCIN	0	0	0	0	0	0	0	0	0	0	0	0	0	0	0	0	0	0	0	0	1.493	0	0	0	0	0	0	0	0	0	0	0	0	0	0	0	0	0	0	0	0	0	0	0	0	0	0	0	0
CCNY	0	0	0	0	0	0	0	0	0	0	0	0	0	0	0	0	0	0	0.602	0	0	0	0	0	0	0	0	0	0	0	0	0	0	0	0	0	0	0	0	0	0	0	0	0	0	0	0	0	0
CCS	0	0	0	0	0	0	0	0	0	0	0	0	0	0	0	0	0	0	0	0	0	0	0	0	0	0	0	0	0	0	0	0	0	0	0	0	0	0	0	0	0	0	0	0	0	0	0	0	0
CCT2	0	4.703	0	0	0	18.62	2.792	0	0	0	0	4.184	5.156	0	0	9.243	0	0	0	0	5.402	0	16.784	0	9.125	0	0	6.717	0	0	0	0	0	1.296	0.341	0	0	0	0	14.52	11.562	1.066	0	12.042	13.5	3.238	0	0	1.555
CCT3	0	0.591	0	0	0	12.641	0	7.642	0	0.424	0	6.344	0	0	0	3.276	0	4.012	0	0	21.863	0	5.858	0	14.637	0	0	8.336	1.56	2.567	1.6	0	0	1.852	0	0	0	0	0	2.736	0	0	0	4.807	0	0	0	0	2.725
CCT4	0	0	0	0	0	2.655	0	79.65	0.949	1.732	0	1.215	1.493	0	0	3.592	0	1.014	0.338	0	5.416	0	302.706	18.431	8.535	0	0	175.46	0	0.653	26.893	10.287	0	0.715	0	0	0	5.52	0	173.554	4.557	9.027	0	5.795	1.054	0	0	0	0.822
CCT5	0	0	0	0	0	0.751	0	0	0	0	0	0.622	0.825	0	0	0	0	0	0	0	1.416	0	2.172	0	9.134	0	0	3.318	0	0	16.739	0	0	0	0	0	0	0	0	45.076	0	0	0	2.507	0	0	0	0	0
CCT6A	0	0	0	0	0	10.446	0	0	0	4.02	0	2.177	3.207	0	0	2.099	0	0	0	0	0	0	4.512	0	4.071	0	0	4.884	0	0	0	0	0	2.479	0	0	0	0	0	7.432	6.034	0	0	1.972	11.036	0	0	0	0
CCT6B	0	0	0	0	0	0	0	0	0	0	0	0	0	0	0	0	0	0	0	0	0	0	0	0	0	0	0	0	0	0	0	0	0	0	0	0	0	0	0	0	0	0	0	0	0	0	0	0	0
CCT7	0	0	0	0	0	2.819	0	0	0	0	0	2.582	0.84	0	0	6.585	0	0	0	0	0.643	0	21.751	0	11.781	0	0	57.943	0	1.111	2.594	0	0	7.738	0	0	0	0	0	4.767	1.605	0	0	1.897	0	0	1.653	0	0
CCT8	0	0	0	0	0	0	0	0.845	0	0	0	0	0	0	0	10.261	0	0	0	0	0	0	8.892	0	6.404	0	0	2.702	0	0	0	0	0	0	0	0	0	0	0	4.517	1.532	0	0	0	0	0	0	0	0
CD14	46.78	8.543	60.946	13.133	70.986	24.193	117.598	59.738	2.576	5.132	150.741	7.109	0	88.072	270.397	24.62	0	22.113	0	4.304	9.563	0	2.799	10.561	0	50.564	103.658	8.597	80.672	16.26	8.694	8.333	56.015	12.661	4.149	32.253	20.89	1.5	31.314	35.244	12.531	113.12	0	50.369	190.244	106.329	33.017	19.298	27.847
CD151	0	0	0	0	0	0	0	7.326	0	0	0	0	0	0	0	0	0	10.937	0	0	0	0	0	4.395	0	0	0	0	0	0	0	0	0	0	0	0	0	0	0	0	0	0	0	0	0	0	0	0	0
CD177	0	45.75	0	0	0	3.732	0	0	0	0	0	0	0	0	0	60.866	0	0	0	0	0	0	0	0	70.568	2.621	0	0	0	6.976	0	0	0	0	0	0	0	0	0	0	0	0	0	0	0	0	30.572	0	0
CD248	0	0	0	0	0	0	6.671	0.845	0	0.534	0	0	0	5.698	6.197	0	0	0	0	0	0	0	0	14.129	0	2.043	0	0	10.183	0	0	0	0	0	4.558	0	0	0	0	0	5.988	0	0	0	0	0	0	0	0
CD2AP	0	0	0	0	0	0	0	0	0	3.353	37.854	0	0	0	0	0	0	0	0	0	0	0	0	0	0	0	0	0	0	0	0	0	0	0	0	0	0	4.8	0	0	3.354	0	0	0	0	6.412	0	0	5.983
CD38	0	0	0	0	0	0	0	0	0	0	0	0	0	0	0	41.974	0	0	0	0	0	0	0	0	0	0	0	0	0	19.122	0	0	0	0	0	0	0	0	0	0	0	0	0	0	0	0	1.581	0	0
CD44	0	0	0	0	0	0	0	0	0	0	0	0	0	0	0	0	0	0	0	0	0	0	0	0	0	0	0	0	0	0	0	0	0	0	0	0	0	0	0	0	0	0	0	0	0	0	0	0	0
CD47	0	0	0	0	0	0	0	0	0	0	0	0	0	0	0	0	0	0	11.169	0	0	0	0	0	0	0	0	0	0	0	0	0	0	0	0	0	0	0	0	0	5.049	0	1.691	7.797	0	7.326	0	0	0
CD55	3.911	0	0	0	0	0	0	6.217	0	0	0	0	0	5.906	0	0	0	0	0	0	0	0	0	0	0	0	0	0	7.296	0	0	0	0	0	0	0	0	0	0	0	0	0	0	0	8.166	0	0	0	0
CD59	204.123	47.814	95.339	112.735	0	133.625	0	201.639	14.934	0	175.922	0	0	207.195	0	0	0	51.217	0	0	50.08	0	45.259	115.946	62.142	81.675	0	0	115.602	65.588	108.736	0	0	0	0	0	34.948	0	392.868	114.453	0	0	0	216.052	135.584	0	0	0	0
CD5L	0	0	0	0	0	0	0	0	0	0	0	0	0	0	0	0	0	0	0	0	0	0	0	0	0	0	0	0	0	0	0	0	0	0	0	0	0	0	0	0	0	0	0	0	0	0	0	0	0
CD63	44.054	42.035	91.587	0	41.721	188.348	96.01	72.703	21.181	47.607	0	64.031	34.193	65.812	128.775	434.9	286.648	178.902	220.224	26.685	59.789	69.009	0	86.336	124.528	63.066	157.559	19.091	74.982	96.492	204.373	107.106	248.79	54.853	69.709	136.647	31.423	98.746	389.053	60.655	156.965	61.71	33.173	69.104	199.032	141.342	296.112	63.512	236.42
CD74	0	0	0	0	0	0	0	0	0	0	0	0	0	0	0	0	0	0	0	0	0	0	0	0	0	0	0	0	0	0	0	0	0	0	0	0	0	0	0	0	0	0	0	0	0	0	0	0	0
CD81	7.583	0	26.478	0	0	0	0	0	0	4.09	0	0	0	0	0	0	0	0	0	0	0	0	0	5.871	22.343	5.49	0	0	0	0	0	0	0	13.43	0	0	0	0	0	12.239	0	0	0	0	0	0	0	0	0
CD82	0	0	0	0	0	0	3.659	0	0	0	0	0	0	0	0	3.874	0	0	0	0	0	0	0	0	0	0	0	0	0	0	0	0	0	0	0	0	0	0	0	0	0	0	0	0	0	0	0	0	6.077
CD84	0	0	0	0	0	0	0	0	0	0	0	0	0	0	0	0	0	0	0	0	0	0	0	0	0	0	0	0	0	0	0	0	0	0.992	0	0	0	0	0	0	0	0	0	0	0	0	0	0	0
CD9	386.946	133.948	287.091	188.877	132.616	467.898	437.966	46.562	143.703	261.199	427.86	201.945	260.263	526.82	1129.11	1179.39	0	289.387	0	0	170.76	0	169.097	334.781	464.866	227.397	232.187	143.976	313.745	269.375	373.024	181.044	232.965	177.91	102.055	0	0	242.281	981.144	183.441	511.672	163.503	0	261.16	362.976	206.044	689.953	301.107	204.725
CD97	0	0	0	0	0	0	0	0	0	0	0	0	0	0	0	0	0	0	0.481	0	0	0	0	0	0	0	0	0	0	0	0	0	0	0	0	0	0	0	0	0	0	0	0	0	0	0	0	0	0
CDC42	71.951	41.231	117.243	114.376	62.344	91.106	120.52	105.913	16.028	37.622	129.617	26.003	26.181	93.558	137.699	121.787	0	116.945	34.623	33.224	57.654	16.462	41.414	25.78	89.388	50.631	152.196	52.324	59.347	28.931	63.127	8.935	18.523	19.355	17.925	0	6.575	21.06	72.345	29.814	81.953	0	20.991	24.924	50.176	48.924	0	21.79	41.295
CDC42BPB	0	0	0	0	0	0	0	0	0	0	0	0	0	0	0	0	0	0	0	0	0	0	0	0	0	0	0	0	0	0	0	0	0	0	0	0	0	0	0	0	0	0	0	0	0	0	0	0	0
CDH1	0	0	0	0	0	0	0	0	0	0	0	0	0	0	0	0	0	0	0	0	0	0	0	0	3.441	0	0	0	0	0	0	0	0	0.488	4.388	0	0	0	0	0	0	0	0	0	0	1.049	0	0	0
CDH11	0	0	0	0	0	0	0	0	0	0	0	0	0	0	0	0	0	0	0	0	0	0	0	0	0	0	0	0	20.059	0	0	0	0	0	0	0	0	0	0	0	0	0	0	0	0	0	0	0	0
CDH13	0	0	0	0	107.744	0	65.566	0	0	0	0	0	0	0	0	0	0	0	0	0	0	0	0	4.461	0	16.397	0	0	2.81	0	0	0	0	0	0	0	0	0	0	0	0	0	0	0	0	0	2.422	0	0
CDH15	0	0	0	0	0	0	0	0	0	0	0	0	0	0	0	0	0	0	0	0	0	0	0	0	0	8.853	0	0	0	0	0	0	1.803	0.955	0	0	0	0	0	0	0	0	0	0	72.886	7.933	0	0	0
CDH16	0	0	0	0	0	0	0	0	0	0	0	0	0	0	0	0	0	0	0	0	0	0	0	0	0	0	0	0	0	0	0	0	0	0	0	0	0	0	0	0	0	0	0	0	0	0	0	0	0
CDHR2	0	0	0	0	0	0	0	0	0	0	0	0	0	0	0	0	0	0	0	0	0	0	0	0	0	0	0	0	0	0	0	0	0	0.49	0	0	0	0	0	0	0	0	0	0	0	0	0	0	0
CDHR5	0	0	0	0	0	0	0	0	0	0	0	0	0	0	0	0	0	0	0	0	0	0	0	0	0	0	0	0	0	0	0	0	0	0	0	0	0	0	0	0	0	0	0	0	0	0	0	0	0
CDIPT	0	0	0	0	0	0	0	0	0	0	0	0	0	0	0	0	0	0	4.374	0	0	0	0	0	0	0	0	0	0	0	0	0	0	0	0	0	0	0	0	0	0	0	0	0	0	0	0	0	0
CDS2	0	0	0	0	0	0	0	0	0	0	0	0	0	0	0	0	0	0	1.28	0	0	0	0	0	0	0	0	0	0	0	0	0	0	0	0	0	0	0	0	0	0	0	0	0	0	0	0	0	0
CEACAM1	0	19.598	21.894	9.309	0	0	0	0	7.306	0	0	0	0	2.813	7.07	3.702	23.024	0	44.265	0	0	49.767	1.951	0	0	1.56	28.446	11.734	0	0	4.473	12.812	0	0	0	0	0	4.091	0	2.277	0	0	0	0	0	0	3.927	0	0
CEACAM5	0	0	6.696	0	4.709	0	0	0	2.096	0	0	0	0	0	0	0	0	0	0	0	0	0	0	0	0	0	0	4.573	0	0	0	0	0	0	0	0	0	2.574	0	1.525	0	0	0	0	0	0	0	0	0
CEACAM6	0	0	0	0	0	0	0	0	4.582	0	0	0	0	0	0	0	0	0	0	0	0	25.201	0	0	0	0	0	0	0	0	0	0	0	0	0	0	0	0	0	0	0	0	0	0	0	0	0	0	0
CEACAM7	0	111.11	218.428	146.276	0	0	0	0	39.673	0	0	0	0	28.672	0	0	22.84	0	0	0	0	0	0	0	0	0	241.75	125.704	0	0	0	0	0	0	0	0	0	0	0	0	0	0	13.274	0	0	0	0	0	0
CEACAM8	0	10.19	10.976	0	0	0	0	0	4.14	0	0	0	0	0	0	0	0	0	21.254	0	0	18.07	0	0	0	0	0	0	0	0	3.625	10.109	0	0	0	0	0	0	0	0	0	0	0	0	0	0	0	0	0
CEL	0	0	0	0	0	0	1.904	0	0	0	0	0	0	8.938	0	0	9.52	0	0	0	0	0	0	0	0	0	0	0	9.459	0	0	0	0	1.268	9.776	0	0	0	7.729	0	17.138	25.806	0	0	0	8.191	0	5.103	7.221
CES2	0	0	0	0	0	0	0	0	0	0	0	0	0	0	0	0	0	0	0	0	0	0	0	0	0	0	0	3.504	0	0	0	0	0	0	0	0	0	0	0	0	0	0	0	0	0	0	0	0	0
CES5A	0	0	0	0	0	0	0	0	0	0	0	0	0	0	0	0	0	0	0	0	0	0	0	0	0	0	0	0	0	0	0	0	0	0	0	0	0	0	0	0	0	0	0	0	0	0	0	0	0
CETP	82.331	1.311	106.976	0	6.049	101.382	75.733	0	0	0	91.088	28.925	0	0	6.661	0	0	6.575	0	0	2.407	0	0	0	0	0	33.628	0	4.845	0	0	0	0	0	1.308	0	3.377	0	44.202	0	0	0	8.181	20.401	80.077	32.385	0	0	7.548
CFB	2.697	0	0	55.166	0	0	0	1.193	1.148	2.427	0	0	5.136	0	6.663	0	0	21.09	0	0	0	0	0	6.271	0	14.299	0	0	2.547	11.475	7.077	12.114	1.046	5.479	6.43	2.985	4.585	0	0	1.763	12.209	15.661	84.492	6.955	22.833	1.622	0	1.817	7.956
CFD	39.075	0	0	0	21.497	34.325	0	56.533	0	26.544	0	18.76	0	0	0	39.637	0	198.595	0	0	18.97	0	0	46.738	625.081	10.829	0	0	12.815	16.618	0	0	0	176.824	7.601	34.413	16.207	0	0	0	204.269	40.818	0	80.82	10.261	218.688	0	0	146.928
CFH	0	0	0	0	0	0	0	0	0	0	0	0	0	0	0	0	0	0	0	0	0	0	0	0	1.682	0	0	0	0	0	0	0.46	0	1.731	2.607	0	0	0	0	0	0.742	0	7.201	0	0	0	0	0	0
CFHR3	0	0	0	0	0	0	0	0	0	0	0	0	0	0	0	0	0	0	0	0	0	0	0	0	0	0	0	0	0	0	0	0	0	0	0	0	0	0	0	0	0	0	0	0	0	0	0	0	0
CFI	0	0	0	0	0	0	0	0	2.613	3.184	0	0	3.788	0	0	0	0	0	0	0	0	0	0	5.418	0	0	0	0	0	5.383	0	0	0	4.591	40.075	0	0	0	0	0	3.109	1.934	2.764	0.484	0	0.776	0	0	2.392
CFL1	51.225	158.212	105.345	0	317.238	78.196	68.519	141.98	111.95	166.503	86.763	98.434	25.262	233.818	223.034	127.302	120.556	141.641	148.871	43.505	19.66	32.63	171.67	82.487	85.151	45.24	393.271	135.866	71.523	81.616	44.868	23.744	26.961	25.049	21.108	0	0	0	42.025	140.946	26.298	3.425	86.608	0	15.971	3.17	130.373	3.574	0
CFL2	0	35.662	0	0	0	24.013	0	0	99.126	0	40.528	0	0	0	115.694	86.205	0	0	0	0	0	0	21.603	0	0	0	0	17.344	0	0	0	0	0	0	0	0	0	0	0	12.611	0	0	0	0	0	0	0	0	0
CHCHD3	0	0	0	0	0	0	0	0	0	0	0	0	0	0	0	0	0	0	0	0	0	0	0	0	0	0	0	0	0	0	0	0	0	0	0	0	0	0	0	0	0	0	0	4.48	0	0	0	0	0
CHDH	0	0	0	0	0	0	0	0	0	0	0	0	1.969	0	0	0	0	0	0	0	0	0	0	0	0	0	0	0	0	0	0	0	0	0	0	0	0	0	0	0	0	0	0	0	0	0	0	0	0
CHGB	0	0	0	0	0	0	0	0	0	0	0	0	0	0	0	0	0	0	0	0	0	0	0	0	0	0	0	0	0	0	0	0	0	0	0	0	0	0	0	0	0	0	0	11.473	0	0	0	0	0
CHI3L1	0	0	0	0	0	0	0	0	0	0	0	0	0	0	0	0	0	0	7.152	0	0	4.767	0	0	0	0	0	0	0	0	0	0	0	0	0	0	0	0	0	0	0	0	0	0	0	0	0	0	0
CHID1	0	0	0	0	0	0	0	0	0	0	0	0	0	0	0	0	0	0	0.341	0	0.99	0	0	0	0	0	0	0	0	0	0	0	0	0	0	0	0	0	0	0	0	0	0	0	0	0	0	0	0
CHL1	0	0	0	0	0	0	0	0	0	0	0	0	0	0	0	0	0	0	0	0	0	0	0	0	0	0	0	0	0	0	0	0	0	0	0	0	0	0	0	0	0	0	0	0	0	0	0	0	0
CHMP1A	10.615	0	13.169	0	5.896	10.839	24.211	0	0	8.714	0	5.003	4.883	20.02	13.988	15.026	42.091	7.585	0	0	5.031	0	4.122	6.746	16.068	9.19	0	0	0	14.328	0	0	2.488	2.519	0	0	2.34	13.264	35.76	0	9.67	0	0	0	3.835	7.179	4.882	0	13.464
CHMP1B	99.236	20.898	105.728	82.354	60.02	92.185	143.885	87.014	38.445	78.47	155.056	73.4	59.176	213.144	205.846	77.03	298.687	75.706	0	25.993	104.601	2.428	46.73	83.472	166.156	129.908	33.328	28.672	102.601	98.803	20.374	11.945	72.69	81.208	44.409	56.128	43.776	163.833	324.896	29.87	261.018	59.913	36.804	9.233	180.904	96.877	145.419	45.143	129.172
CHMP2A	99.737	0	179.45	48.697	53.699	73.5	199.584	63.575	26.522	159.695	223.956	150.563	58.035	273.74	123.279	75.165	145.303	82.093	0	28.426	115.762	0	41.709	72.321	122.633	67.147	48.946	0	74.162	91.027	124.049	15.238	54.064	87.06	108.158	198.182	32.321	188.76	664.97	54.947	240.565	101.763	56.558	51.16	238.178	164.726	185.894	108.34	287.991
CHMP2B	14.488	0	15.984	29.943	24.316	19.682	50.839	21.053	5.374	28.089	31.21	19.603	16.087	36.439	41.714	28.474	73.398	35.64	0	3.399	22.594	0	7.648	27.756	27.216	23.696	275.923	0	25.882	21.289	7.253	4.474	15.443	4.123	4.291	38.965	3.203	43.744	86.866	3.131	32.794	17.545	8.196	8.598	26.913	17.861	21.14	13.43	24.466
CHMP4B	29.682	11.603	28.165	7.837	25.724	17.107	60.345	20.231	9.901	25.882	97.198	21.378	0	56.003	56.01	51.046	88.063	50.962	0	0	21.5	0	14.802	8.752	35.092	24.831	37.903	2.443	20.807	19.061	16.452	0	25.54	2.743	15.521	25.344	3.815	60.166	74.594	5.24	63.427	11.126	5.597	8.993	55.92	28.882	40.449	11.593	25.25
CHMP4C	0	0	0	0	0	0	7.079	0	0	0	0	0	0	0	0	0	0	0	0	0	0	0	0	0	0	0	0	0	0	0	0	0	3.993	0	0	0	0	0	0	0	8.379	0	0	0	0	0	0	0	6.714
CHMP5	151.427	56.1	190.522	91.423	0	46.781	21.803	94.391	18.169	49.966	127.742	92.099	9.531	184.566	125.052	85.052	57.542	114.187	0	6.163	124.104	0	48.856	55.988	209.283	149.204	0	20.851	95.768	47.988	49.556	0	53.433	36.16	24.242	0	58.993	100.442	379.38	0	185.764	12.404	0	0	274.272	97.558	15.599	87.068	213.007
CHMP6	0	0	0	0	0	0	50.187	0	0	0	0	33.559	0	0	0	0	0	0	0	0	0	0	0	23.924	0	0	0	0	0	0	0	0	0	0	0	0	0	4.785	0	0	0	0	0	0	0	0	0	0	21.059
CIB1	0	0	0	0	0	0	0	0	0	0	0	0	0	0	0	5.143	0	0	0	0	0	0	0	0	0	0	0	0	0	0	0	0	0	0	0	0	0	0	0	0	0	0	0	0	0	0	0	0	0
CILP	0	0	0	0	0	0	0	0	0	0	0	0	0	0	0	0	0	0	0	0	0	0	0	0	0	0	0	0	0	0	0	0	0	0	0	0	0	0	0	0	0	0	0	0	0	0	0	0	0
CILP2	0	0	0	0	0	0	0	0	0	0	0	0	0	0	0	0	0	0	0	0	0	0	0	0	0	0	0	0	0	0	0	0	0	0	0	0	0	0	0	0	0	0	0	0	0	0	0	0	0
CISD1	0	0	0	0	0	0	0	0	0	0	0	0	0	0	0	0	0	0	0	0	0	0	0	0	0	0	0	0	0	0	0	0	0	0	0	0	0	0	0	0	0	0	0	13.341	0	0	0	0	0
CKAP4	0	2.527	3.488	0	0	0	0	0	0	0	0	0	0	0	0	0	0	0	0	0	0	0	5.628	0	0	0	0	3.568	0	0	0	1.974	0	0	0	0	0	0	0	11.881	0	0	0	0	0	0	0	0	0
CKAP5	0	0	0	0	0	0	0	0	0	0	0	0	0	0	0	0	0	0	0	0	0	0	0	0	0	0	0	0	0	0	0	0	0	0	0	0	0	0	0	0	0	0	0	0	0	0	0	0	0
CKB	3.41	0.804	13.504	0	0	73.158	75.569	61.584	1.345	11.328	94.01	16.038	4.711	0	23.456	276.85	0	87.107	0	2.343	50.892	0	101.206	20.902	104.669	16.241	38.132	47.424	0	137.425	145.81	0	37.881	10.715	31.549	0	2.816	0	17.582	162.277	47.919	3.803	1.182	32.642	43.144	6.29	35.67	14.139	15.126
CKM	0	0	0	0	0	0	0	0	0	0	0	0	0	0	0	0	0	0	0	0	0	0	0	0	0	0	0	0	0	0	0	0	0	0	0	0	0	0	0	0	0	0	0	0	0	0	0	0	0
CKMT1A	0	0	0	0	0	0	0	0	0	0	0	0	0	0	0	0	0	0	0	0	0	0	0	0	0	0	0	0	0	0	0	0	0	0	0	0	0	0	0	0	0	0	0	0	0	0	0	0	0
CKMT1B	0	0	0	0	0	0	0	0	0	0	0	0	0	0	0	0	0	0	0	0	0	0	0	0	0	0	0	0	0	0	0	0	0	0	0	0	0	0	0	0	0	0	0	0	0	0	0	0	0
CKMT2	0	0	0	0	0	0	0	0	0	0	0	0	0	0	0	0	0	0	0	0	0	0	0	0	0	0	0	0	0	0	0	0	0	0	0	0	0	0	0	0	0	0	0	0	0	0	0	0	0
CLC	0	0	0	0	0	0	0	0	0	0	0	0	0	0	0	0	0	0	0	0	0	0	0	0	0	0	0	0	0	0	0	0	0	0	0	0	0	0	0	0	0	0	0	0	0	0	0	0	0
CLCA4	0	2.989	0	0	0	0	0	0	0	0	0	0	0	0	0	0	0	0	0	0	0	0	0.315	0	0	0	0	12.756	0	0	0	0	0	0	0	0	0	0	0	0	0	0	0	0	0	0	0	0	0
CLDN10	0	0	0	0	0	0	0	0	0	0	0	0	0	0	0	0	0	0	0	0	0	0	0	0	0	0	0	0	0	0	0	0	0	0	0	0	0	0	0	0	0	0	0	0	0	0	0	0	0
CLEC3B	5.516	0	0	0	0	0	0	0	0	0	0	0	0	8.049	0	0	0	0	0	0	0	0	0	14.959	11.712	4.132	0	0	25.915	0	0	0	0	7.733	0	0	0	0	19.695	2.375	9.43	0	0	12.498	0	3.297	0	10.436	7.689
CLIC1	5.55	39.527	306.11	28.605	0	6.161	18.936	12.101	24.258	3.465	19.002	4.026	244.136	30.395	0	249.409	822.938	22.252	44.042	0	73.648	4.03	74.522	297.264	35.124	181.206	32.298	27.909	6.828	197.779	21.678	22.694	73.751	10.937	25.262	13.389	0.505	26.763	18.854	32.273	10.262	8.557	8.308	9.758	52.484	16.132	15.736	19.03	60.992
CLIC3	0	88.255	14.739	0	11.186	0	0	0	2.32	0	0	0	0	0	0	0	0	0	0	0	0	0	29.1	0	0	0	0	24.915	0	0	0	0	0	0	0	0	0	0	0	34.821	0	0	0	0	0	0	0	0	0
CLIC4	10.525	0	0	250.057	94.335	0	44.45	5.762	0	6.16	28.984	9.778	57.772	24.894	52.021	7.752	0	90.048	0	112.766	0	0	0	17.213	12.069	37.149	0	0	0	11.646	0	0	0	0	14.594	59.175	0	9.047	0	0	13.085	0	0	0	0	0	67.256	0	0
CLIC6	0	0	0	0	0	0	0	0	0	0	0	0	0	0	0	0	0	0	0	0	0	0	0	0	0	0	0	0	0	0	0	0	0	0	0	0	0	0	0	0	0	0	0	0	0	0	0	0	0
CLINT1	0	0	0	0	0	0	0	0	0	0	0	0	0	0	0	0	0	0	0	0	0	0	0	0	0	0	0	0	0	0	0	0	0	0	0	0	0	0	0	0	0	0	0	0	0	0	0	0	0
CLMP	0	0	0	0	0	0	0	0	0	0	0	0	0	0	0	0	0	0	0	0	0	0	0	0	0	0	0	0	0	0	0	0	0	0	0	0	0	0	0	0	0	0	0	0	0	0	0	0	0
CLN5	0	0	0	0	0	0	0	0	0	0	0	0	0	0	0	0	0	0	0	0	0	0	0	0	0	0	0	0	0	0	0	0	0	0	0	0	0	0	0	0	0	0	0	0	0	0	0	0	0
CLPTM1	0	0	0	0	0	0	0	0	0	0	0	0	0	0	0	0	0	0	0	0	0	0	0	0	0	0	0	0	0	0	0	0	0	0	0	0	0	0	0	0	0	0	0	0	0	0	0	0	0
CLRN3	0	0	0	0	0	0	85.95	0	0	0	0	0	7.657	0	0	0	0	0	0	0	0	0	0	0	0	0	0	0	0	0	0	0	0	0	0	0	0	0	0	0	0	0	0	0	0	0	0	0	0
CLTC	0.545	25.452	38.888	5.524	3.894	13.565	0.696	0.257	5.938	1.14	0	3.196	9.111	0.699	5.668	5.622	0	0	6.948	0.104	10.172	4.395	11.318	0	7.081	0	2.637	23.358	0	1.45	7.417	2.747	0.65	1.341	0.779	0	0.198	8.803	0	13.348	1.18	1.665	0.619	6.182	2.055	0.934	1.242	0	5.756
CLTCL1	0	2.052	3.584	0.624	0	1.192	0	0	0.531	0	0	0.452	1.99	0	0	1.029	0	0	1.232	0	0.356	1.192	1.268	0	1.943	0	0	2.958	0	0.433	0.797	0.444	0	0	0	0	0	0	0	0.597	0	0	0	0.513	0	0	0	0	0
CLU	655.75	18.124	66.313	7.96	114.816	701.036	289.042	193.443	51.074	138.379	65.4	73.44	119.627	1065.79	390.305	63.932	140.52	62.077	0	55.681	248.967	0	65.787	300.403	1220.89	126.304	71.74	18.143	124.989	190.404	43.013	11.985	156.98	269.412	385.189	177.465	78.413	208.751	327.186	114.498	180.203	146.838	98.727	179.697	253.175	208.684	107.362	109.243	284.902
CMAS	0	0	0	0	0	0	0	0	0	0	0	0	0	0	0	0	0	0	0	0	0	0	1.113	0	0	0	0	0	0	0	0	0	0	0	0	0	0	0	0	0.73	0	0	0	0	0	0	0	0	0
CMBL	8.657	0	37.164	16.728	14.592	59.925	11.5	7.679	1.281	35.905	12.919	9.785	78.834	0	54.529	18.877	0	37.374	0	1.113	6.697	0	61.806	9.107	22.868	21.671	0	118.711	10.374	25.861	7.153	0	27.697	38.842	13.463	21.114	7.187	7.012	36.472	140.614	63.695	23.489	5.586	14.495	44.971	29.411	11.867	0	12.58
CMPK1	0	0	3.063	0	0	0	0	0	24.663	1.46	0	0	0	0	0	17.845	0	0	0	0	0	0	16.148	0	0	0	0	5.35	0	4.034	0	0	0	1.122	1.154	0	0	0	0	13.293	0	0	0	0	0	0	0	0	0
CNDP1	0	0	0	0	0	0	0	0	0	0	0	0	0	0	0	0	0	0	0	0	0	0	0	0	0	0	0	0	0	0	0	0	0	0	0	0	0	0	0	0	0	0	0	0	0	0	0	0	0
CNDP2	12.262	0	28.49	56.479	30.228	113.862	37.048	30.465	2.698	23.07	39.576	20.067	36.699	19.055	68.551	126.413	5.35	71.816	0	12.366	14.114	0	50.93	33.03	122.743	41.047	69.245	11.479	19.454	57.196	47.332	1.177	38.946	49.837	26.384	35.808	5.163	17.291	28.53	27.072	97.083	39.937	0	13.391	109.893	34.199	28.834	11.261	11.217
CNN2	0	2.933	0	0	0	0	0	0	0	0	0	0	0	0	0	0	0	0	13.798	0	0	0	0	0	0	0	0	0	0	0	0	0	0	0	0	0	0	0	0	0	0	0	0	0	0	0	0	0	0
CNN3	0	0	0	0	0	0	0	0	0	0	0	0	0	0	0	0	0	0	0	0	0	0	0	0	0	0	0	0	0	0	0	0	0	0	0	0	0	0	0	0	0	0	0	0	0	0	0	0	0
CNP	32.721	0.937	13.926	9.654	4.727	33.037	25.795	16.378	3.318	8.258	41.955	11.739	21.042	16.494	20.084	41.247	13.673	32.149	0	1.047	6.438	0	5.656	7.776	32.354	8.472	0	0	11.602	21.158	6.708	2.272	7.816	6.481	4.735	6.002	5.053	40.842	17.493	17.931	28.866	11.331	2.221	6.9	22.852	14.702	11.476	7.047	13.452
CNTFR	0	0	0	0	0	0	0	0	0	0	0	0	0	0	0	0	0	0	0	0	0	0	0	0	0	0	0	0	0	0	0	0	0	0	0	0	0	0	0	0	0	0	0	0	0	0	0	0	0
CNTN1	0	0	0	0	0	0	0	0	0	0	0	0	0	0	0	0	0	0	0	0	0	0	0	0	0	0	0	0	0	0	0	0	0	0.286	3.86	0	0	0	0	0	0	0	0	0	0	0	0	0	0
COA3	0	0	0	0	0	0	0	0	0	0	0	0	0	0	0	0	0	0	0	0	0	0	0	0	0	0	0	0	0	0	0	0	0	0	0	0	0	0	0	0	0	0	0	14.148	0	0	0	0	0
COASY	0	0	0	0	0	6.324	0	0	0	0	0	0	0	0	0	0	0	0	0.872	0	0	0	0	0	0	0	0	0	0	0	0	0	0	0	0	0	0	0	0	0	0	0	0	0	0	0	0	0	0
COBLL1	0	0	0	0	0	0	0	0	0	0	0	0	0	0	0	0	0	0	0	0	0	0	0	0	0	0	0	0	0	0	0	0	0	0	0	0	0	0	0	0	0	0	0	4.592	0	0	0	0	0
COL15A1	8.13	0	4.363	4.707	6.797	9.331	6.998	0	4.542	10.607	0	3.237	8.004	0	35.917	3.654	4.993	7.245	0	0	3.017	0	6.312	5.915	1.298	8.31	0	4.483	6.074	6.777	4.105	0.98	9.677	5.928	9.773	3.793	3.553	2.922	8.559	4.221	20.49	14.091	4.33	4.117	21.547	3.684	3.781	4.063	3.16
COL18A1	5.441	0	0	0	0	7.522	12.668	0	0	12.366	3.543	5.438	8.69	0	5.823	6.118	0	7.007	0	0	7.929	0	4.127	3.702	6.728	4.64	0	0	0	6.357	0	0	1.479	8.604	8.092	2.756	1.179	0	10.333	0	10.434	2.742	0.459	2.566	1.189	7.625	0	3.957	5.707
COL1A2	0	0	0	0	0	0	0	0	0	0	0	0	0	0	0	0	0	0	0	0	0	0	0	0	0	0	0	0	0	0	0	0	0	0	0.111	0	0	0	0	0	0	0	0	0	0	0	0	0	0
COL4A2	0	0	0	0	0	0	0	0	0	0	0	0	0	0	0	0	0	0	0	0	0	0	0	0	0	0	0	0	0.409	0	0	0	0	1.384	1.163	0	0	0	0	0	1.049	0	0	0	0	0	0	1.255	0.78
COL6A1	7.643	0	2.59	0	2.548	8.286	26.787	0	5.641	11.135	6.55	0.572	27.998	19.277	43.042	8.298	6.795	16.866	0	0	6.454	0	2.413	17.597	5.012	11.189	0	4.998	10.5	21.63	4.145	6.841	29.726	24.078	78.843	35.702	4.44	7.81	49.054	14.691	58.625	32.956	0.711	4.23	71.596	14.062	12.68	22.508	11.019
COL6A3	3.953	0	0	0	0	0	0	0	0.742	0.365	0	0	0	0	3.885	0	0	0	0	0	0	0	3.111	1.002	0	0	0	0.07	0	2.325	10.956	0	2.101	4.858	0.388	3.787	0	0	3.885	0	1.417	7.67	0	0	12.04	0.433	11.074	1.117	0
COMP	0	0	0	0	0	0	0	0	0	0	0	0	0	0	0	0	0	0	0	0	0	0	0	0	0	0	0	0	0	0	0	0	0	0	0	0	0	0	0	0	0	0	0	0	0	0	0	0	0
COMT	0	3.245	0	0	0	9.002	0	0	0	0	0	0	0	0	0	0	0	0	4.337	0	0	0	4.972	0	0	0	0	5.5	0	0	0	0	0	0	0	0	0	0	0	17.478	2.343	0	0	0	0	0	0	0	0
COPA	0	2.402	0	0	0	0	0	0	0	0	0	0	0.28	0	0	0	0	0	3.183	0	0	0	0.786	0	0	0	0	2.203	0	0	0	0	0	0	0	0	0	0	0	0.198	0	0	0	0	0	0	0	0	0
COPB1	0	1.832	0.516	0	0	0	0	0	0.365	0	0	0	0	0	0	0	0	0	3.871	0	0	0	0.316	0	0	0	0	1.461	0	0	0	0	0	0	0	0	0	0	0	0	0	0	0	0	0	0	0	0	0
COPB2	0	0	0	0	0	0	0	0	0.395	0	0	2.321	0	0	0	0	0	0	0.797	0	0	0	0.317	0	0	0	0	0.514	0	0	0	0	0	0.078	0	0	0.26	0	0	2.965	0.68	0.773	0	0	1.198	0.388	0	0	0
COPE	0	0	0	0	0	0	0	0	0	0	0	0	0	0	0	0	0	0	0	0	0	0	0	0	0	0	0	0	0	0	0	0	0	0	0	0	0	0	0	0	0	0	0	0	0	0	0	0	0
COPG1	0	0.329	0	0	0	0	0	0	0.289	0	0	0	0	0	0	0	0	0	1.891	0	0	0	0	0	0	0	0	1.051	0	0	0	0	0	0	0	0	0	0	0	0	0	0	0	0	0	0	0	0	0
COPG2	0	0	0	0	0	0	0	0	0.095	0	0	0	0	0	0	0	0	0	1.327	0	0	0	0	0	0	0	0	0.366	0	0	0	0	0	0	0	0	0	0	0	0	0	0	0	0	0	0	0	0	0
COPS3	0	0	0	0	0	0	0	0	0	0	0	0	0	0	0	0	0	0	0	0	0	0	0	0	0	0	0	0	0	0	0	0	0	0	0	0	0	0	0	0	0	0	0	0	0	0	0	0	0
COPS4	0	0	0	0	0	0	0	0	0	0	0	0	0	0	0	0	0	0	0	0	0	0	0	0	0	0	0	0	0	0	0	0	0	0	0	0	0	0	0	0	0	0	0	0	0	0	0	0	0
COPS6	0	0	0	0	0	0	0	0	0	0	0	0	0	0	0	0	0	0	0	0	0	0	0	0	0	0	0	0	0	0	0	0	0	0	0	0	0	0	0	0	0	0	0	0	0	0	0	0	0
CORO1A	0	52.607	0	0	0	0	0	0	3.098	2.501	0	9.028	4.309	0	12.312	0	0	0	128.63	0	0	36.735	0	0	0	6.356	89.055	1.412	0	0	21.946	38.896	0	0	0	0	0	18.072	0	0	0	0	0	0	0	0	0	0	0
CORO1B	0	0	0	0	0	24.905	0	0	0	0	0	0	0	0	0	11.193	0	0	0	0	0	0	12.679	0	6.808	0	0	0	0	0	0	0	2.546	4.085	0	0	0	1.66	0	9.011	7.754	13.185	0	1.076	6.044	3.118	0.839	0	0
CORO1C	0	0	0	0	0	0	0	0	0	0	0	0	0	0	0	0	0	0	1.226	0	0	0	0	0	0	0	0	0	0	0	0	0	0	0	0	0	0	0	0	0.632	0	0	0	0	0	0	0	0	0
CORO7	0	0	0	0	0	0	0	0	0	0	0	0	0	0	0	0	0	0	4.68	0	0	1.883	0	0	0	0	0	0	0	0	0	0	0	0	0	0	0	0	0	0	0	0	0	0	0	0	0	0	0
CORO7-PAM16	0	0	0	0	0	0	0	0	0	0	0	0	0	0	0	0	0	0	3.922	0	0	1.575	0	0	0	0	0	0	0	0	0	0	0	0	0	0	0	0	0	0	0	0	0	0	0	0	0	0	0
COTL1	0	0	7.921	0	0	0	0	0	0	7.735	0	5.439	9.646	0	69.757	0	0	0	28.255	0	0	0	2.925	0	11.204	14.489	0	0	0	0	5.063	0	0	3.98	24.792	18.219	0	35.516	0	0	117.237	56.54	0	0	74.637	90.079	0	0	30.408
COX2	7.945	24.282	39.958	0	19.115	50.079	15.758	20.993	6.155	6.57	38.902	14.412	37.419	40.886	39.994	10.722	0	0	10.997	8.083	13.119	0	7.396	0	19.646	0	0	18.792	0	17.292	23.867	0	0	6.488	7.549	0	3.984	0	0	0	0	0	0	29.164	0	0	0	0	62.719
COX4I1	4.054	21.426	34.288	12.659	0	42.865	20.633	0	3.256	6.191	46.46	17.962	54.507	21.915	0	0	0	0	7.048	0	4.835	0	0	8.328	0	0	0	5.098	0	0	0	26.515	3.009	4.82	3.839	0	3.742	0	16.605	5.338	14.31	11.157	0	69.562	12.987	0	0	0	57.789
COX5A	0	0	0	0	0	0	0	0	0	0	0	0	0	0	0	0	0	0	4.33	0	0	0	0	0	0	0	0	0	0	0	0	0	0	0	0	0	0	0	0	0	0	0	0	0	0	0	0	0	0
COX5B	0	0	18.307	0	0	0	8.445	0	3.667	0	0	0	11.106	0	0	0	0	0	11.013	0	0	0	0	0	0	0	0	10.763	0	0	0	0	0	0	0	0	0	0	0	0	0	0	0	0	0	0	0	0	0
COX6C	0	26.573	58.046	0	0	21.565	0	27.104	0	0	75.996	0	0	61.998	0	0	0	0	4.669	0	0	0	0	0	0	0	0	0	0	0	0	35.242	0	0	0	0	0	0	0	0	0	0	0	347.813	0	0	0	0	89.405
COX7A2	0	0	0	0	0	0	0	0	8.655	0	0	0	0	0	0	0	0	0	20.679	0	0	0	0	0	0	0	0	20.078	0	0	0	0	0	4.802	0	0	0	0	0	0	9.377	12.437	0	42.396	0	4.855	0	0	28.107
CP	1.12	88.676	12.968	75.273	13.239	12.524	0	0.539	2.92	4.238	0	20.828	6.386	16.46	38.248	0	0	744.693	20.193	142.341	7.108	79.197	2.465	0	0	43.053	103.202	0	3.533	7.927	14.735	15.663	51.087	4.974	18.989	48.342	8.001	10.991	23.185	9.126	8.031	408.175	127.565	3.076	142.563	131.247	18.735	2.045	26.615
CPAMD8	0	0	0	0	0	0	0	0	0	0	0	0	0	0	0	0	0	0	0	0	0	0	0	0	0	0	0	0	0	0	0	0	0	0	0	0	0	0	0	0	0	0	0	0	0	0	0	0	0
CPB2	0	0	0	0	0	0	0	0	0	0	0	0	0	0	0	0	0	0	0	0	0	0	0	0	0	0	0	0	0	0	0	0	0	0	0	0	0	0	0	0	0	0	15.747	0	0	0	0	0	0
CPE	0	0	0	0	0	0	0	0	0	0	0	0	0	0	0	40.892	0	0	0	0	0	0	0	1.081	9.846	0	0	0	0	27.457	0	0	3.74	0	2.979	0	0	0	0	0	0	0	0	0	8.023	0	8.916	0	0
CPM	2.525	0	0	0	0	1.703	16.215	4.898	0	2.247	3.516	0	1.736	0	0	22.303	0	0	0	0	2.399	0	0	2.576	3.6	1.137	4.971	0	3.036	7.332	0	0	1.907	2.446	2.444	2.555	0	2.978	108.524	4.388	6.281	1.173	24.465	3.964	12.757	5.925	3.546	2.429	6.587
CPN1	0	0	0	0	0	0	0	0	0	0	0	0	0	0	0	0	0	0	0	0	0	0	0	0	0	0	0	0	0	0	0	0	0	0	0	0	0	0	0	0	0	0	0	0	0	0	0	0	0
CPN2	14.76	0	4.217	0	3.936	2.333	23.617	0	2.062	6.298	1.829	2.887	15.076	0	37.053	0	0	0	0	0	1.571	0	2.081	2.567	0	7.171	0	0	10.2	8.458	0	0	17.638	14.661	25.044	17.717	1.376	3.265	25.802	11.071	3.566	19.844	4.759	0	82.328	14.303	4.018	12.124	9.469
CPNE1	0	0	0	0	0	0	0	0	0	0	0	0	0	0	0	0	0	0	13.09	0	0	0	0	0	0	0	0	0	0	0	0	0	0	0	0	0	0	0	0	0	0	0	0	0	0	0	0	0	0
CPNE2	0	0	0	0	0	0	0	0	0	0	0	0	0	0	0	0	0	0	7.603	0	0	3.917	0	0	0	0	0	0	0	0	0	0	0	0	0	0	0	0	0	0	0	0	0	0	0	0	0	0	0
CPNE3	20.217	13.419	10.976	5.996	7.356	15.473	30.734	4.49	14.561	21.468	54.555	14.98	19.463	9.301	25.29	4.67	11.026	0	23.6	5.527	5.995	116.133	19.435	13.561	1.698	14.23	101.241	6.091	7.77	14.023	0	9.529	2.202	10.191	0	5.366	1.874	19.907	36.83	18.873	10.094	0.594	0.47	5.424	8.591	14.089	10.57	2.706	29.899
CPNE5	0	0	0	0	0	0	0	0	0	0	0	0	0	0	0	0	1.355	0	0	0	0	0	0	0	0	0	0	0	0	0	0	0	0	0	0	0	0	0	0	0	0	0	0	0.306	0	0	0	0	0
CPNE6	0	0	0	0	0	7.694	0	0	0	0	0	0	2.181	0	0	0	0	0	0	0	0	0	0	0	0	0	0	0	0	0	0	0	0	0	0	0	0	1.573	0	0	0	0	0	0	0	0	0	0	0
CPNE8	0	0	0.39	0	0	1.28	0	0	0	0	5.473	0.575	1.117	0	0	0	1.4	0	0	0	0	0	0.911	0	0	0	0	0	0	0	0	0	0	0.555	0	0	0	2.522	0.982	0	0	0	0	0.316	0	0	0	0	1.213
CPNE9	0	0	0	0	0	0	0	0	0	0	0	0	0	0	0	0	1.4	0	0	0	0	0	0	0	0	0	0	0	0	0	0	0	0	0	0	0	0	0	0	0	0	0	0	0.316	0	0	0	0	0
CPPED1	0	0	0	0	0	0	0	0	0	0	0	0	0	0	0	0	0	0	6.321	0	0	0	0	0	0	0	0	0	0	0	0	0	0	0	0	0	0	0	0	0	0	0	0	0	0	0	0	0	0
CPQ	0	0	1.839	0	0	0	2.495	0	0	0	0	0	0	0	3.309	1.445	0	0	0	0	0	0	2.756	0	3.142	1.74	0	0	1.898	0	0	0	3.842	0	0	0	0.952	0	2.11	0.745	5.402	0	0	1.218	0	3.585	0	0	6.709
CPT1A	0	0	0	0	0	0	0	0	0	0	0	0	0	0	0	0	0	0	0	0	0	0	0	0	0	0	0	0	0	0	0	0	0	0	0	0	0	0	0	0	0	0	0	2.057	0	0	0	0	0
CPT1B	0	0	0	0	0	0	0	0	0	0	0	0	0	0	0	0	0	0	0	0	0	0	0	0	0	0	0	0	0	0	0	0	0	0	0	0	0	0	0	0	0	0	0	0	0	0	0	0	0
CPT2	0	0	0	0	0	2.244	0	0	0	0	0	0	1.777	0	0	0	0	0	0	0	0	0	0	0	0	0	0	0	0	0	0	0	0	0	0	0	0	0	0	0	0	0	0	2.91	0	0	0	0	0
CPVL	0	0	0	7.438	6.781	0	7.869	0	3.184	9.855	0	8.711	16.518	0	12.578	3.228	0	9.972	0	0	1.907	0	4.561	18.18	4.728	8.598	136.106	0.712	5.63	7.043	0	0	22.098	13.801	28.946	12.08	8.962	27.128	8.08	11.101	39.732	34.266	4.434	19.992	29.085	11.75	12.73	7.656	36.219
CPXM2	0	0	0	0	0	0	0	0	0	0	0	0	0	0	0	0	0	0	0	0	0	0	0	0	0	0	0	0	0	0	0	0	0	0	0	0	0	0	0	0	0	0	0	0	0	0	0	0	0
CPZ	0	0	0	0	0	0	0	0	0	0	0	0	0	0	0	0	0	0	0	0	0.643	0	0	0	5.527	0	0	0	0	0	0	0	0	0	0	0	0	0	0	0	0	0	0	0	0	0	0	0	0
CR1	0.376	0	1.788	0	0	0	8.469	2.105	0	1.041	18.753	0.327	0	14.59	0	5.313	0	5.365	0	2.629	4.496	0	0	0	5.973	0	0	0	5.191	0	0	0	2.438	4.162	0.522	0	0.431	0.954	13.142	2.827	2.462	0	0.524	2.324	3.666	7.971	1.442	0	0
CR1L	0	0	0	0	0	0	0	0	0	0	0	0	0	0	0	0	0	0	0	0	0	0	0	0	0	0	0	0	0	0	0	0	0	0	0	0	0	0	0	0	0	0	0	0	0	0	0	0	0
CRABP2	0	92.158	10.942	0	11.629	0	0	0	40.024	0	0	0	0	0	0	8.392	0	0	0	0	0	0	278.364	0	0	0	0	59.208	0	0	0	0	0	0	0	0	0	0	0	352.481	0	0	0	0	0	0	77.461	0	0
CRAT	0	0	0	0	0	13.679	0	0	0	0	0	0	13.04	0	0	0	0	0	0	0	0	0	0	0	0	0	0	0	0	0	0	0	0	0	0	0	0	0	0	0	0	0	0	0	0	0	0	0	7.702
CRB2	0	0	0	0	0	0	0	0	0	0	4.006	0	0	0	0	0	0	0	0	0.531	0.202	0	0	0	0	0	0	0	0	0	0	0	0	0.215	0	0	0	0	0	0	0	0.29	0	0	0	7.036	0	0	0
CRCT1	0	0	0	0	0	0	0	0	0	0	0	0	0	0	0	0	0	0	0	0	0	0	0	0	0	0	0	0	0	0	0	0	0	0	0	0	0	0	0	20.707	0	0	0	0	0	0	0	0	0
CREG1	0	0	0	0	0	0	0	0	0	0	0	0	0	0	0	0	0	0	0	0	0	0	0	0	0	0	0	0	0	0	0	0	0	0	0	0	0	0	0	0	0	0	0	0	0	0	0	0	0
CRIM1	0	0	0	0	0	0	0	0	0	0	0	0	0	0	0	0	0	0	0	0	0	0	0	0	0	0	0	0	0	0	0	0	0	0	0	0	0	0	0	0	0	0	0	0	0	0	0	0	0
CRISP1	0	0	0	0	0	0	0	0	0	0	0	0	0	0	0	0	0	0	0	0	7.677	0	0	0	66.135	0	0	0	0	0	0	0	0	0	0	0	0	0	0	0	0	0	0	18.771	0	0	0	0	0
CRISP3	0	0	0	0	0	0	0	0	0	0	0	0	0	0	0	0	0	0	0	0	0	0	0	0	0	0	0	0	0	0	0	0	0	0	0	0	0	0	0	13.252	0	0	0	0	0	0	0	0	0
CRKL	0	0	0	0	0	0	0	0	0	0	0	0	0	0	0	0	0	0	1.017	0	0	0	0	0	0	0	0	0	0	0	0	0	0	0	0	0	0	0	0	0	0	0	0	0	0	0	0	0	0
CRLF3	0	0	0	0	0	0	0	0	0	0	0	0	0	0	0	0	0	0	0	0	0	0	0	0	0	0	0	0	0	0	0	0	0	0	0	0	0	0	0	0	0	0	0	0	0	0	0	0	0
CRNN	0	134.665	118.297	25.817	109.687	0	7.483	126.064	31.038	0.763	0	8.727	6.813	35.151	0	2.76	4.42	22.985	0	0	0	0	328.299	0	0	1.35	2.867	212.083	0	0	0	0	0	0	0	0	0	11.44	0	305.456	0	2.049	8.069	0	0	0	5.18	0	0
CRP	0	0	0	0	0	0	0	0	0	0	0	0	0	0	0	0	0	0	0	0	0	0	0	0	0	0	0	0	0	0	0	0	0	0	0	0	0	0	0	0	0	0	0	0	0	0	0	0	0
CRTAC1	0	0	0	0	0	0	0	0	0	0	0	0	0	0	0	0	0	0	0	0	0	0	0	0	0	0	0	0	0	0	0	0	0	0	0	0	0	0	0	0	0	0	0	0	0	0	0	0	0
CRYAA	0	0	0	0	0	47.117	0	0	0	0	0	0	0	0	0	0	0	0	0	0	0	0	0	0	0	0	0	0	0	0	0	0	0	0	0	0	0	0	0	0	23.462	0	0	0	20.849	13.005	0	0	9.754
CRYAB	23.701	54.947	89.983	298.656	247.027	254.383	140.028	45.949	5.567	35.268	96.621	82.09	47.67	51.869	200.395	25.391	36.168	279.379	0	53.029	12.158	0	142.62	24.497	74.451	28.328	41.578	63.589	85.32	42.229	0	30.314	42.61	58.57	25.194	122.642	32.123	44.588	90.359	70.092	210.477	359.551	0	141.293	109.45	162.722	13.325	18.36	94.289
CRYL1	19.318	0	22.161	76.495	25.448	69.788	105.224	16.385	12.94	21.655	23.529	36.845	38.586	9.882	46.608	45.91	0	62.238	0	3.448	10.555	0	31.829	11.817	58.054	42.583	0	2.859	6.957	33.63	18.67	5.964	57.836	51.764	8.244	42.395	4.995	17.955	16.483	28.19	48.626	25.328	0	7.812	52.012	6.877	3.277	7.408	3.782
CRYM	0	0	0	3.63	10.185	22.364	1.999	1.869	0	0	4.863	0	0	0	4.952	0	0	6.333	0	9.011	0	0	9.026	0	5.983	1.71	0	0	0	0	8.33	0	9.905	1.259	2.14	0	0	0	0	4.529	26.539	5.693	0	0	19.748	3.676	3.231	0	3.708
CRYZ	0	0	0	19.809	0	0	4.699	0	0	7.719	15.515	0.855	40.561	0	17.263	0.429	0	0	0	3.876	3.338	0	0	0	18.846	7.113	0	0	0	8.249	3.422	0	5.285	5.553	4.805	0	2.873	0	28.668	6.646	34.156	14.323	0	30.387	42.047	5.65	0	2.794	13.355
CS	0	0	8.783	16.994	0	12.168	0	8.982	8.165	0	0	0.83	33.897	0	0	0	0	0	25.312	0	4.46	11.932	1.555	1.86	8.518	0	0	6.777	0	2.97	0	14.503	0	1.237	0.687	0	0	2.891	0	2.809	1.505	3.628	1.994	10.419	1.871	0	1.861	0	2.143
CSE1L	0	0	0	0	0	0	0	0	0	0	0	0	0	0	0	0	0	0	2.62	0	0	0	0	0	0	0	0	0	0	0	0	0	0	0	0	0	0	0	0	0.473	0	0	0	0	0	0	0	0	0
CSF1	0	0	0	0	0	0	0	0	0	0	0	0	0	0	0	0	0	0	0	0	0	0	0	0	0	0	0	0	0	0	0	0	0	0	0	0	0	0	0	0	0	0	0	0	0	0	0	0	0
CSK	0	0	0	0	0	0	0	0	0	0	0	0	0	0	0	0	0	0	9.472	0	0	0	0	0	0	0	0	1.287	0	0	0	0	0	0	0	0	0	0	0	0	0	0	0	0	0	0	0	0	0
CSNK1A1	0	0	0	0	0	0	0	0	0	0	0	0	0	0	0	0	0	0	0	0	0	0	0	0	0	0	0	1.574	0	0	0	0	0	0	0	0	0	0	0	5.013	0	0	0	0	0	0	0	0	0
CSNK1A1L	0	0	0	0	0	0	0	0	0	0	0	0	0	0	0	0	0	0	0	0	0	0	0	0	0	0	0	0	0	0	0	0	0	0	0	0	0	0	0	0	0	0	0	0	0	0	0	0	0
CSPG4	0	0	0	0	0	0	0	0	0.155	0.736	0	0	0	0	3.253	0	0	0	0	0	0	0	0	0	0	0	0	0	0	1.633	0	0	0.521	0.3	2.12	1.658	0	0	2.12	0.911	2.276	0	0	0	3.83	0	0	0.086	0
CST3	60.38	16.679	13.47	34.467	54.529	91.765	81.507	0	9.605	51.94	24.176	17.804	42.737	94.079	101.322	58.208	83.415	141.056	0	0	0	0	11.113	133.148	238.532	27.324	0	9.107	67.035	116.142	0	0	67.358	151.777	76.385	124.974	27.378	0	57.399	16.322	192.433	90.866	0	29.913	62.877	89.463	55.206	0	122.549
CST6	0	0	0	0	54.508	0	0	0	0	0	0	0	0	0	0	0	0	0	0	0	0	0	0	0	0	0	0	0	0	0	0	0	0	0	0	0	0	0	0	3.982	0	35.762	0	0	0	9.417	0	0	0
CSTA	0	0	0	0	0	0	0	0	0	0	0	0	0	0	0	0	0	0	0	0	0	0	0	0	0	0	0	0	0	0	0	0	0	0	0	0	0	0	0	65.581	0	0	0	0	0	0	0	0	0
CSTB	21.353	541.402	357.826	77.519	328.592	31.292	20.002	20.594	190.106	20.091	0	64.538	47.905	26.226	17.389	56.1	34.157	46.87	9.759	0	3.316	0	809.859	13.429	17.75	19.741	138.616	607.802	5.299	22.416	0	0	0	0	9.646	0	0	43.263	0	1677.77	0	12.07	40.896	0	0	0	0	0	0
CTBS	0	0	0	0	0	0	0	0	0	0	0	0	0	0	0	0	0	0	0	0	0	0	0	0	0	0	0	0	0	0	0	0	0	0	0	0	0	0	0	0	0	0	0	0	0	0	0	0	0
CTNNA1	0	0	0	0	0	0	0	0	0	0	0	0	0	0	0	0	0	0	0	0	0	0	4.997	0	0	0	0	6.705	0	0	0	0	0	0	0	0	0	0	0	5.64	0	0	0	0	0	0	0	0	0
CTNNB1	0	15.751	5.753	0	0	0	0	2.847	0.696	0	0	0	0	0	0	0	0	0	0	0	0	0	10.357	0	0	0	0	4.666	0	0	0	0	0	0	0	0	0	0	0	9.79	0	0	0	0.429	0	0	0	0	0
CTNND1	0	3.956	1.299	0	3.464	0	0	0	0.307	0	0	0	0	0	0	0	0	0	0	0	0	0	6.671	0	0	0	0	7.014	0	0	0	0	0	0	0	0	0	0	0	2.428	0	0	0	0.532	0	0	0	0	0
CTPS1	0	0	0	0	0	0	0	0	0	0	0	0	0	0	0	0	0	0	0.644	0	0	0	0	0	0	0	0	0	0	0	0	0	0	0	0	0	0	0	0	0	0	0	0	0	0	0	0	0	0
CTRC	0	0	0	0	0	0	0	0	0	0	0	0	0	0	0	0	0	0	0	0	0	0	0	0	0	0	0	0	0	0	0	0	0	0	0	0	0	0	0	0	0	0	0	0	0	0	0	0	0
CTSA	9.468	0	11.604	8.471	0	0	19.891	6.204	0	5.552	0	6.046	1.532	0	27.431	8.125	0	4.027	0	1.368	3.469	0	7.701	30.8	26.203	6.277	0	2.178	15.075	0	0	0	42.365	19.308	27.888	14.93	68.438	19.842	128.1	21.153	125.524	55.745	18.85	12.282	41.377	69.197	0	44.583	72.709
CTSB	4.335	0	2.611	0	0	14.242	22.368	9.604	0	0	0	0	0	0	7.408	0	0	0	0	0	0	0	3.245	0	3.286	0	0	0	44.38	0	0	0	5.347	0	1.464	0	0	0	9.42	2.639	2.3	3.46	0	7.587	0	0	0	0	4.047
CTSC	0	3.488	7.457	0	5.459	0	12.724	13.445	0	0	5.988	3.037	0	0	12.725	2.456	0	6.192	0	2.313	0	0	4.609	5.745	0	3.463	0	2.934	4.126	2.83	0	0	25.725	5.646	13.227	9.035	0	6.297	0	0	31.523	32.199	4.315	11.963	11.216	9.606	0	5.95	34.206
CTSD	17.336	15.699	22.039	47.427	29.39	50.954	119.24	38.672	6.838	26.893	55.789	13.521	23.609	42.87	90.869	39.734	21.87	31.441	0	8.682	7.573	0	16.148	35.35	38.565	10.042	26.568	4.378	34.652	23.057	7.718	90.747	86.227	18.764	17.525	32.467	10.33	69.417	48.408	36.679	109.151	88.581	14.915	26.387	36.834	39.629	135.868	19.534	47.337
CTSG	0	65.46	62.859	0	32.935	5.912	0	0	113.231	12.825	0	42.613	52.63	0	15.479	0	512.887	0	145.934	0	0	139.542	0	0	10.7	11.247	153.771	11.141	0	0	126.624	157.447	0	0	0	0	0	211.482	0	3.164	0	13.945	0	0	0	0	63.399	0	0
CTSH	0	0	0	0	0	0	0	0	0	0	0	0	0	0	0	0	0	0	0	0	0	0	0	0	6.716	0	0	0	0	0	0	0	12.232	0	17.71	0	4.51	0	0	10.063	20.091	0	0	6.976	12.864	0	0	0	5.022
CTSL	0	0	0	0	0	0	0	0	0	0	0	0	0	0	0	0	0	0	0	0	0	0	0	0	0	0	0	0	0	0	0	0	0	0	0	0	0	0	0	0	0	0	0	0	0	0	0	0	0
CTSO	0	0	0	0	0	0	0	0	0	0	0	0	0	0	0	0	0	0	0	0	0	0	0	0	0	0	0	0	0	0	0	0	0	0	0	0	0	0	0	0	0	0	0	0	0	0	0	0	0
CTSZ	0	0	0	0	0	0	0	0	0	0	20.532	0	0	0	0	0	0	0	0	0	0	0	0	0	0	0	0	0	0	0	0	0	13.11	0	0	0	0	0	0	0	0	32.068	0	0	0	0	0	0	0
CTTN	0	0	0	0	0	0	0	0	0	0	0	0	0	0	12.377	0	0	0	0	0	0	0	0	0	0	0	0	3.108	0	0	0	0	0	0	0	0	0	0	0	0	0	0	0	0	0	0	0	0	0
CUBN	19.999	14.667	14.719	28.024	24.047	35.162	16.883	17.179	7.533	17.192	15.253	10.033	13.649	16.663	32.367	15.852	13.375	24.693	0	11.03	13.897	0	6.412	24.541	30.87	30.819	0	1.745	52.19	17.411	12.18	9.713	36.146	43.66	28.923	19.154	28.232	41.224	47.524	30.261	50.599	96.565	3.908	19.29	76.999	82.414	29.493	21.247	63.625
CUL1	0	0	0	0	0	0	0	0	0	0	0	0	0	0	0	0	0	0	0	0	0	0	0	0	0	0	0	0	0	0	0	0	0	0	0	0	0	0	0	0	0	0	0	0	0	0	0	0	0
CUL2	0	0	0	0	0	0	0	0	0	0	0	0	0	0	0	0	0	0	0	0	0	0	0	0	0	0	0	0	0	0	0	0	0	0	0	0	0	0	0	0	0	0	0	0	0	0	0	0	0
CUL3	0	0	0	0	0	0	0	0	0	0	0	0	0	0	0	0	0	0	0	0	0	0	0	0	0	0	0	0	0	0	0	0	0	0	0	0	0	0	0	0	0	0	0	0	0	0	0	0	0
CXCL12	23.547	0	0	0	0	34.31	0	5.001	3.486	8.651	14.301	0	0	0	0	0	0	0	0	0	23.011	0	0	43.56	44.558	27.135	0	0	59.217	13.015	0	0	0	0	35.203	0	0	0	14.897	0	39.872	0	0	0	77.956	0	0	0	0
CYB5A	0	0	0	0	0	122.255	0	0	0	0	0	12.92	15.724	0	0	0	0	0	0	0	0	0	0	9.712	28.946	0	0	0	0	9.708	0	0	0	0	2.672	0	0	0	0	0	0	0	0	47.347	0	0	0	0	43.591
CYB5B	0	0	0	0	0	0	0	0	0	0	0	0	0	0	0	0	0	0	0	0	0	0	0	0	0	0	0	0	0	0	0	0	0	0	0	0	0	0	0	0	0	0	0	0	0	0	0	0	0
CYB5R1	0	0	0	0	0	21.191	0	0	0	0	0	0	0	0	0	0	0	0	0	0	0	0	0	0	0	0	0	0	0	0	0	0	0	0	0	0	0	0	0	0	0	0	0	0	0	0	0	0	3.797
CYB5R2	0	0	0	0	0	0	0	0	0	0	0	0	0	0	0	0	0	0	0	0	1.323	0	0	0	0	0	0	0	0	0	0	0	0	0	0	0	0	0	0	0	0	0	0	0	0	0	0	0	0
CYB5R3	0	0	8.692	0	0	22.581	0	0	0	0	0	0	0	0	0	0	0	0	0	0	0	0	0	0	0	0	0	3.316	0	0	0	0.72	0	0	0	0	0	0	0	0	0	0	0	5.402	0	0	0	0	0
CYBA	0	75.524	63.456	0	0	0	0	0	26.914	0	0	0	0	0	0	0	68.088	0	124.716	0	0	156.755	0	0	0	0	0	0	0	0	39.038	70.213	0	0	0	0	0	31.799	0	0	0	0	0	0	0	0	0	0	0
CYBB	0	29.049	1.744	0	0	0	0	0	1.547	0	0	0.507	0	0	6.532	0	23.605	0	50.62	0	0	40.003	0	0	0	0	31.372	0.724	0	0	3.133	15.179	0	0	0	0	0	5.322	0	0	0	0	0	0	0	0	0	0	0
CYBRD1	0	0	29.48	0	0	0	0	0	0	0	0	0	0	0	0	0	0	0	0	0	0	0	0	0	0	0	0	0	0	0	0	0	0	0	0	0	0	3.091	13.949	0	14.214	0	0	0	0	0	0	9.181	0
CYC1	0	0	0	0	0	0	0	0	0	0	2.584	0	3.329	0	0	0	0	0	58.083	0	0	0	0	0	0	0	0	0	0	0	0	0	0	0	0	0	0	0	0	0	0	0	0	11.364	0	0	0	0	12.424
CYCS	0	0	0	0	0	0	0	0	0	0	0	0	0	0	0	0	0	0	0	0	0	0	0	0	0	0	0	0	0	0	0	0	0	0	0	0	0	0	0	0	0	0	0	0	0	0	0	0	0
CYFIP1	0	0	0.547	0	0	0	0	0	0.149	0	0	0	0	0	0	0.274	0	0	4.342	0	0	0	1.101	0	0	0	0	11.458	0	0	0	0	0	0	0	0	0	0	0	1.413	0	0	0	0	0	0	0	0	0
CYFIP2	0	0	0	0	0	0	0	0	0	0	0	0	0	0	0	0	0	0	3.856	0	0	1.463	0.579	0	0	0	0.322	0.798	0	0	0	1.276	0	0	0	0	0	0	0	0.784	0	0	0	0	0	0	0	0	0
CYP4F11	0	0	0	0	0	0	0	0	0	0	0	0	0	0	0	0	0	0	0.86	0	0	0	0	0	0	0	0	0	0	0	0	0	0	0	0	0	0	0	0	0	0	0	0	0	0	0	0	0	0
CYP4F12	0	0	0	0	0	0	0	0	0	0	0	0	0	0	0	0	0	0	0.88	0	0	0	0	0	0	0	0	0	0	0	0	0	0	0	0	0	0	0	0	0	0	0	0	0	0	0	0	0	0
CYP4F2	0	0	0	0	0	0	0	0	0	0	0	0	0	0	0	0	0	0	1.535	0	0	3.915	0	0	0	0	0	0	0	0	0	0	0	0	0	0	0	0	0	0	0	0	0	0	0	0	0	0	0
CYP4F22	0	0	0	0	0	0	0	0	0	0	0	0	0	0	0	0	0	0	0	0	0	0	0	0	0	0	0	0	0	0	0	0	0	0	0	0	0	0	0	0	0	0	0	0	0	0	0	0	0
CYP4F3	0	0	0	0	0	0	0	0	0	0	0	0	0	0	0	0	0	0	2.428	0	0	4.217	0	0	0	0	0	0	0	0	0	3.065	0	0	0	0	0	0	0	0	0	0	0	0	0	0	0	0	0
CYP51A1	0	0	0	0	0	0	0	0	0	0	0	0	0	0	0	0	0	0	0	0	0	0	0	0	0	0	0	0	0	0	0	0	0	0	0	0	0	0	0	0	0	0	0	0.735	0	0	0	0	0
CYSTM1	81.604	50.125	89.384	61.626	0	0	0	65.336	0	64.965	0	67.888	70.639	0	281.162	89.831	227.253	0	0	0	31.754	31.704	0	0	88.294	76.384	0	0	0	75.015	0	34.773	0	52.891	38.081	0	0	239.413	291.326	0	127.483	80.703	0	0	0	120.121	178.319	0	184.374
DAB2	0	0	0	0	0	0	0	0	0	0	0	0	0	0	0	0	0	0	0	0	0	0	0	0	0	0	0	0	0	0	0	0	0	0	0	0	0	0	0	0	0	0	0	0	0	0	0	0	0
DAD1	0	0	0	0	0	0	0	0	0	0	0	0	0	0	0	0	0	0	0	0	0	0	0	0	0	0	0	0	0	0	0	0	0	0	0	0	0	0	0	0	0	0	0	0	0	0	0	0	0
DAG1	0	0	0	0	0	0	0	0	0	0	0	0	0	0	0	0	0	0	0	0	0.362	0	0	0	0	0	0	0	0	0.916	0	0	0	0	0	0	0	0	0	0	0	0	0	0	0	0	0	0	0
DAGLB	0	0	0	0	0	0	0	0	0	0	0	0	0	0	0	0	0	0	0	0	0	0	0	0	0	0	0	0	0	0	0	0	0	0	0	0	0	0	0	0	0	0	0	0	0	0	0	0	0
DAK	11.432	0	12.488	13.423	13.482	81.71	9.623	2.527	0.815	10.434	10.592	6.162	18.925	0	32.896	10.492	0	15.941	0	0.646	1.648	0	17.673	1.96	33.756	18.65	0	0.624	11.99	14.337	0	0	2.375	18.256	0.737	0	1.301	5.395	8.701	18.086	23.724	17.328	0	2.277	37.807	10.019	0	3.309	8.445
DAPK2	0	0	0	0	0	0	0	0	0	0	0	0	0	0	0	0	0	0	3.953	0	0	0	0	0	0	0	0	0	0	0	0	0	0	0	0	0	0	0	0	0	0	0	0	0	0	0	0	0	0
DARS	0	0	0	0	0	0	0	0	0	0	0	0	0.351	0	0	0	0	0	0	0	0	0	0.739	0	0	0	0	25.412	0	0	0.895	0	0	0	0	0	0	0	0	0	0	0	0	0	0	0	0	0	0
DBI	0	0	0	0	0	0	19.807	7.197	0	0	44.324	0	0	0	0	224.238	0	108.64	0	0	25.933	0	0	0	0	0	0	0	0	0	0	0	15.587	0	0	0	0	0	0	0	0	0	0	0	0	0	0	0	0
DBNL	0	2.535	0	0	0	0	0	0	0	0	0	0	0	0	0	0	0	0	10.211	0	0	0	31.381	0	0	0	0	10.453	0	0	0	0	0	0	0	0	0	4.641	0	13.365	9.051	0	0	0	0	0	0	0	0
DBT	0	0	0	0	0	0	0	0	0	0	0	0	0	0	0	0	0	0	0	0	0	0	0	0	0	0	0	0	0	0	0	0	0	0	0	0	0	0	0	0	0	0	0	0	0	0	0	0	0
DCD	0	0	0	0	0	0	0	0	0	0	0	0	0	0	0	0	0	23.315	0	0	0	0	0	13.249	0	0	0	0	0	0	0	0	0	0	0	0	0	0	0	0	0	0	0	0	0	0	0	0	0
DCTN1	0	0	0	0	0	0	0	0	0	0	0	0	0	0	0	0	0	0	0	0	0	0	0	0	0	0	0	0	0	0	0	0	0	0	0	0	0	0	0	0	0	0	0	0	0	0	0	0	0
DCUN1D1	0	0	0	0	0	0	0	0	0	0	0	0	0	0	0	0	0	0	0	0	0	0	0	0	0	0	0	0	0	0	0	0	0	0	0	0	0	0	0	0	0	0	0	0	0	0	0	0	0
DCXR	5.739	0	7.446	18.43	0	53.176	44.856	5.988	0	5.042	14.991	4.749	18.66	0	22.261	49.788	0	21.325	4.37	0	29.837	0	13.227	13.028	82.568	12.284	0	3.439	8.423	22.274	28.694	1.509	21.395	12.215	15.931	15.087	1.332	4.24	16.036	18.55	30.343	5.622	0	21.624	21.778	10.985	15.61	3.245	11.482
DDAH1	4.339	0	7.278	0	0	12.921	15.507	6.931	0.482	5.7	13.182	3.721	0	0	18.855	13.787	0	0	0	0	0	0	3.609	0	5.808	10.194	0	0	15.508	7.085	0	0	9.353	171.09	248.968	6.479	0	13.555	0	4.403	20.626	0	0	6.41	20.628	14.303	12.106	7.285	7.282
DDAH2	11.686	0	5.359	0	7.127	19.15	27.052	30.737	0.253	4.818	36.831	8.807	0.486	30.983	17.298	11.718	0	0	0	0	3.036	0	0	10.372	1.41	7.771	0	0	29.501	19.741	0	0	10.421	10.084	8.23	3.406	2.409	0	24.288	4.18	8.044	48.105	0	8.722	59.788	58.906	20.762	2.178	6.062
DDB1	0	0	0	0	0	0	0	0	0	0	0	0	0	0	0	0	0	0	0	0	0	0	0	0	0	0	0	0	0	0	0	0	0	0	0	0	0	0	0	0	0	0	0	0	0	0	0	0	0
DDC	7.549	0	14.435	80.082	103.267	63.026	52.388	2.571	5.928	28.017	5.981	19.269	42.687	4.237	98.527	0.77	0	82.915	0	0.562	0	0	13.096	39.731	33.374	33.043	0	0	1.326	30.42	0	0	12.244	27.838	15.123	43.874	6.801	11.904	33.845	8.23	33.385	56.229	1.856	7.22	55.662	13.259	0	1.233	5.544
DDI2	0	0	0	0	0	0	0	0	0	0	0	0	0	0	0	0	0	0	0	0	0	0	0	0	0	0	0	0	0	0	0	0	0	0	0	0	0	0	0	0	0	0	0	0	0	0	0	0	0
DDOST	0	2.922	5.665	0	0	2.947	0	0	2.063	0	2.7	0	0	0	0	0	0	0	6.327	0	0	0	0	0	0	0	0	1.485	0	0	0	4.886	0	0	0	0	0	0	0	1.166	0	0	0	3.943	0	0	0	0	0
DDR1	0	0	0	0	0	0	0	0	0	0	0	0	0	0	0	0	0	0	0	0	0	0	0	0	0	0	0	0	0	0	0	0	0	0	0	0	0	0	0	0	0	0	0	0	0	0	0	0	0
DDT	0	0	0	0	0	0	5.689	0	0	0	11.724	0	0	0	7.418	11.266	0	0	0	0	0	0	16.301	0	3.031	6.079	0	0	0	0	0	0	0	0	0	0	0	7.472	0	4.435	19.804	0	0	0	15.674	0	0	0	0
DDX1	0	0	0	0	0	0	0	0	0	0	0	0	0	0	0	0	0	0	0	0	0	0	0	0	0	0	0	0	0	0	0	0	0	0	0	0	0	0	0	0	0	0	0	0	0	0	0	0	0
DDX17	0	0	0	0	0	0	0	0	0	0	0	0	0	0	0	0	0	0	0.637	0	0	0	0	0	0	0	0	0	0	0	0	0	0	0	0	0	0	0	0	0	0	0	0	0	0	0	0	0	0
DDX39A	0	0	0	0	0	0	0	0	0	0	0	0	0	0	0	0	0	0	0	0	0	0	0	0	0	0	0	1.954	0	0	0	0	0	0	0	0	0	0	0	0	0	0	0	0	0	0	0	0	0
DDX39B	0	2.783	0	0	0	0	0	0	0	0	0	0	0	0	0	0	0	0	2.162	0	0	0	1.076	0	0	0	0	2.891	0	0	0	0	0	0	0	0	0	0	0	1.791	0	0	0	0	0	0	0	0	0
DDX3X	0	5.874	0	0	0	0.361	0	0	0	0	0	0.33	0	0	0	0	0	0	1.35	0	0	2.433	0.988	0	0	0	0	0.853	0	0	0	0	0	0	0	0	0	0	0	0	0	0	0	0	0	0	0	0	0
DDX3Y	0	0	0	0	0	0	0	0	0	0	0	0	0	0	0	0	0	0	0.545	0	0	0	0.573	0	0	0	0	0.729	0	0	0	0	0	0	0	0	0	0	0	0	0	0	0	0	0	0	0	0	0
DECR1	0	0	1.731	3.371	0	0	0	2.578	0	0	0	0	0	0	0	0	0	0	5.601	0	1.634	0	0	0	8.358	0	0	0	0	0	0	4.499	0	0	0	0	0	0	0	0	0	0	0.931	11.517	0	0	0	0	0
DEF6	0	0	0	0	0	0	0	0	0	0	0	0	0	0	0	0	0	0	0	0	0	0	0	0	0	0	0	0	0	0	0	0	0	0	0	0	0	0	0	0	0	0	0	0	0	0	0	0	0
DEFA1	0	2426.89	532.488	440.119	0	84.601	0	0	344.516	40.106	0	0	0	0	0	0	0	0	1015.16	0	0	737.794	0	0	101.826	147.307	0	0	0	0	3293.26	274.521	0	0	0	0	0	0	0	167.596	0	0	0	93.409	53.133	0	0	0	0
DEFA1B	0	2426.89	532.488	440.119	0	84.601	0	0	344.516	40.106	0	0	0	0	0	0	0	0	1015.16	0	0	737.794	0	0	101.826	147.307	0	0	0	0	3293.26	274.521	0	0	0	0	0	0	0	167.596	0	0	0	93.409	53.133	0	0	0	0
DEFA3	0	2426.89	532.488	440.119	0	84.601	0	0	344.516	40.106	0	0	0	0	0	0	0	0	1015.16	0	0	737.794	0	0	101.826	147.307	0	0	0	0	3293.26	274.521	0	0	0	0	0	0	0	167.596	0	0	0	93.409	53.133	0	0	0	0
DEFB1	37.305	0	0	0	0	0	0	0	0	0	0	0	0	91.78	0	0	0	0	0	0	0	0	0	0	0	0	0	0	33.104	0	0	0	0	0	0	0	0	0	0	0	0	0	0	63.57	0	0	0	0	0
DERA	0	0	0	0	0	0	0	0	0	0	0	0	0	0	0	0	0	0	0	0	0	0	0	0	0	0	0	0	0	0	0	0	0	0	0	0	0	0	0	0	0	0	0	0	0	0	0	0	0
DES	0	0	0	0	0	0	1.8	0	0	0	0	0	0	0	0	0	0	0	0.859	0	0	0	0	2.17	0	0	0	0	0	0	0	0	0	0	0	0	0	0	0	0	0	0	0	0	0	0	0	0	0
DHRS2	0	0	30.596	8.062	7.935	1366.23	19.025	20.376	21.488	8.556	0	67.92	249.002	112.315	11.596	5.283	0	17.416	0	0	6.661	0	0	126.302	0	16.601	24.646	0	0	5.39	408.574	33.449	0	39.147	10.318	35.277	0	7.753	14.731	6.15	4.526	18.494	0	69.977	0	0	0	24.224	177.329
DHRS4	0	0	0	0	0	0	0	0	0	0	0	0	0	0	0	0	0	0	0	0	0	0	0	0	0	0	0	0	0	0	0	0	0	0	0	0	0	0	0	0	0	0	0	0	0	0	0	0	0
DHRS7	0	0	0	0	0	0	0	0	0	0	0	0	0	0	0	0	0	0	4.877	0	0	0	0	0	0	0	0	0	0	0	0	2.244	0	0	0	0	0	0	0	0	0	0	0	2.332	0	0	0	0	0
DHRS9	0	0	0	0	0	0	0	0	0	0	0	0	0	0	0	0	0	0	0	0	0	0	0	0	0	0	0	0	0	0	0	0	0	0	0	0	0	0	0	0	0	0	0	0	0	0	0	0	0
DHX15	0	0	0	0	0	0	0	0	0	0	0	0	0	0	0	0	0	0	0.385	0	0	0	0	0	0	0	0	0	0	0	0	0	0	0	0	0	0	0	0	0	0	0	0	0	0	0	0	0	0
DHX9	0	0	0	0	0	0	0	0	0	0	0	0	0.319	0	0	0	0	0	7.222	0	0	0	0	0	0	0	0	0.645	0	0	0	0	0	0	0	0	0	0	0	0	0	0	0	0.268	0	0	0	0	0
DIAPH1	0	0	0	0	0	0	0	0	0	0	0	0	0	0	0	0	0	0	3.676	0	0	0	0	0	0	0	0	1.274	0	0	0	0	0	0	0	0	0	0	0	0	0	0	0	0	0	0	0	0	0
DIAPH2	0	0	0	0	0	0	0	0	0	0	0	0	0	0	0	0	0	0	0	0	0	0	0	0	0	0	0	0	0	0	0	0	0	0	0	0	0	0	0	0	0	0	0	0	0	0	0	0	0
DLAT	0	0	0	0	0	0	0	0	0	0	1.803	0	4.003	0	0	0	0	0	0	0	2.01	0	0	0	1.617	0	0	0	0	0	0	0	0	0	0	0	0	0	0	0	0	0	0	4.838	0	0	0	0	1.891
DLD	0	0	0	2.171	0	0	0	0	0	0	23.852	0	0	0	2.452	0	0	0	7.67	0	0	0	0	0	0	0	0	0	0	0	0	0	0	0.804	0	0	0	0	0	0	1.919	2.104	0	19.508	4.02	0	0	0	7.389
DLST	0	0	0	0	0	0	0	0	0	0	7.731	0	0	0	0	0	0	0	0	0	0	0	0	0	0	0	0	0	0	0	0	0	0	0	0	0	0	0	0	0	0	0	0	11.549	1.399	0	0	0	0
DMBT1	0	0	0	0	0	0	0	0	0	0	0	0	0	0	0	0	0	0	0	0	0	0	0	0	0	0	0	0	0	0	0	0	0	0	0	0	0	0	0	0	0	0	0	0	0	0	0	0	0
DMGDH	0	0	0	0	0	0	0	0	0	0	0	0	5.878	0	0	0	0	0	0	0	0	0	0	0	0	0	0	0	0	0	0	0	0	0	0	0	0	0	0	0	0	0	0	0	0	0	0	0	0
DMTN	0	0	0	0	0	0	0	0	0	0	0	0	0	0	0	0	0	0	0	0	0	0	0	0	0	0	0	0	0	0	0	0	0	0	0	0	0	0	0	0	0	0	0	0	0	0	0	0	0
DNAH17	0	0	0	0	0	0	0	0	0	0	0	0	0	0	0	0	0	0	0	0	0	0	0	0	0	0	0	0	0	0	0	0	0	0	0	0	0	0	0	0	0	0	0	0	0	0	0	0	0
DNAH8	0	0	0	0	0	0	0	0	0	0	0	0	0	0	0	0	0	0	0	0	0	0	0	0	0	0	0	0	0	0	0	0	0	0	0	0	0	0	0	0	0	0	0	0	0	0	0	0	0
DNAJB1	0	0	0	0	0	0	0	0	0	0	0	0	0	0	0	0	0	0	0	0	0	0	0	0	0	0	0	0	0	0	0	0	0	0	0	0	0	0	0	6.956	0	0	0	0	0	0	1.316	0	0
DNAJB8	0	0	0	0	0	0	0	0	0	0	0	0	0	0	0	0	0	0	0	0	0	0	0	0	0	0	0	0	0	0	0	0	0	0	0	0	0	0	0	0	0	0	0	0	0	0	0	0	0
DNAJC13	0	0	0	0	0	0	0	0	0	0	0	0	0	0	0	0	0	0	1.646	0	0	0	0	0	0	0	0	0	0	0	0	0	0	0	0	0	0	0	0	0	0	0	0	0	0	0	0	0	0
DNAJC3	0	0	0	0	0	0	0	0	0	0	0	0	0	0	0	0	0	0	0	0	0	0	0	0	0	0	0	0	0	0	0	0	0	0	0	0	0	0	0	0	0	0	0	0	0	0	0	0	0
DNAJC5	0	0	0	0	0	0	0	0	0	0	0	0	0	0	0	26.525	0	0	0	0	0	0	0	0	0	0	0	0	0	0	0	9.427	0	0	0	0	0	0	0	0	0	0	0	0	0	0	0	0	3.718
DNASE1	0	0	0	0	0	0	0	0	6.114	0	0	0	5.047	0	0	0	0	0	0	0	0	0	0	0	0	0	0	0	26.706	25.777	25.153	0	16.394	4.439	0	86.081	4.908	18.151	61.36	46.412	11.445	13.814	0	15.281	494.421	0	0	2.718	12.05
DNASE1L1	0	0	0	0	0	0	0	0	0	0	0	0	0	0	0	0	0	0	0	0	0	0	0	0	0	0	0	0	0	0	0	0	0	0	0	0	0	0	0	0	0	0	0	0	0	0	0	0	0
DNASE2	0	0	0	0	0	0	0	0	0	0	0	0	0	0	0	0	0	0	0	0	0	0	0	0	0	0	0	0	0	0	0	0	0	0	0	0	0	0	0	0	0	0	0	0	0	0	0	0	0
DNM1	0	0	0	0	0	2.178	0	0	0	0	0	0	0	0	0	0	0	0	0	0	0	0	0	0	0	0	0	0	0	0	0	0	0	0	0	0	0	0	0	0	0	0	0	0	0	0	0	0	0
DNM2	0	0	0	0	0	14.308	0	0	0	0	0	0.675	0	0	0	0	0	0	7.287	0	0	0	1.946	0	0	0	0	1.143	0	0	0	0	0	0	0	0	0	0	0	1.096	1.245	0.332	0	0.774	0	0.251	0	0	0.621
DNM3	0	0	0	0	0	5.262	0	0	0	0	0	0	0	0	0	0	0	0	3.07	0	0	0	2.28	0	0	0	0	0	0	0	0	0	0	0	0	0	0	0	0	0	0	0	0	0	0	0	0	0	0
DNPEP	0	0	0	0	0	0	0	0	0	0	0	0	0	0	0	0	0	0	0	0	0	0	0	0	0	0	0	0	0	0	0	0	0	0	0	0	0	0	0	0	0	0	0	0	0	0	0	0	0
DNPH1	0	0	0	0	0	0	0	0	0	0	0	0	0	0	0	0	0	0	0	0	0	0	0	0	0	0	0	0	0	0	0	0	0	0	0	0	0	0	0	0	0	0	0	0	0	0	0	0	0
DOCK11	0	0	0	0	0	0	0	0	0	0	0	0	0	0	0	0	0	0	0	0	0	0	0	0	0	0	0	0	0	0	0	0	0	0	0	0	0	0	0	0	0	0	0	0	0	0	0	0	0
DOCK2	0	0	0	0	0	0	0	0	0	0	0	0	0	0	0	0	0	0	16.598	0	0	1.079	0	0	0	0	0	0	0	0	0	0	0	0	0	0	0	0	0	0	0	0	0	0	0	0	0	0	0
DOCK8	0	0	0	0	0	0	0	0	0	0	0	0	0	0	0	0	0	0	2.866	0	0	0	0	0	0	0	0	0	0	0	0	0	0	0	0	0	0	0	0	0	0	0	0	0	0	0	0	0	0
DOK3	0	0	0	0	0	0	0	0	0	0	0	0	0	0	0	0	0	0	1.59	0	0	0	0	0	0	0	0	0	0	0	0	0	0	0	0	0	0	0	0	0	0	0	0	0	0	0	0	0	0
DOPEY2	0	0	0	0	0	0	0	0	0	0	0	0	0	0	0	14.514	0	0	0.25	0	0	0	0	0	0	0	0	0	0	0.792	0	0	0.189	0	0	0	0	0	0	0	0	0	0	0	0	0	0	0	0
DPCD	0	0	0	0	0	0	0	0	0	0	0	0	0	0	0	0	0	0	0	0	0	0	0	0	2.069	0	0	0	0	0	0	0	0	0	0	0	0	0	0	0	0	0	0	0	0	0	0	0	0
DPEP1	391.983	518.584	159.641	644.181	122.002	629.141	1085.54	255.067	74.057	139.337	351.293	227.515	119.92	114.103	184.284	325.231	274.463	933.139	0	601.241	125.416	0	83.753	170.335	540.72	344.999	84.211	84.478	218.376	217.336	236.254	81.738	90.705	360.508	103.248	276.777	82.137	208.14	635.16	162.149	539.756	736.885	1638.25	388.425	379.269	736.115	543.647	163.25	522.684
DPEP3	0	0	0	0	0	0	0	0	0	0	0	0	0	0	0	0	0	0	0	0	0	0	0	0	0	0	0	0	0	0	0	0	0	0	0	0	0	0	0	0	0	0	0	0	0	0	0	0	0
DPP3	0	0	0	0	0	0	0	0	0	0	0	0	0	0	0	0	0	0	0	0	0	0	0	0	0	0	0	0	0	0	0	0	0	0	0	0	0	0	0	0	0	0	0	0	0	0	0	0	0
DPP4	145.531	73.108	229.595	196.111	86.606	144.359	466.372	234.454	89.09	166.349	316.014	178.441	92.907	220.27	379.959	866.084	203.938	338.357	2.744	89.199	143.495	7.883	105.629	76.241	262.905	161.236	78.583	52.027	189.868	106.405	145.479	67.033	118.413	103.58	92.666	200.916	73.698	185.612	538.266	46.57	453.438	169.632	48.388	154.098	478.541	308.224	357.625	90.615	260.794
DPP7	0	0	0	0	0	0	16.223	0	0	2.735	0	0	0.249	0	25.46	0	0	51.96	0	0	0	0	23.388	4.114	8.068	0	0	0	0	2.366	0	0	18.646	0	0	17.902	1.375	0	16.028	0	12.907	26.561	0	0	22.426	6.921	3.431	0	9.893
DPT	0	0	0	0	0	0	0	0	0	3.523	0	0	0	0	0	0	0	0	0	0	0	0	0	0	0	0	0	0	0	0	0	0	0	0	0	0	0	0	0	0	0	0	0	0	0	0	0	0	0
DPY19L2	0	0	0	0	0	0	0	2.012	0	0	0	0	0	0	0	0	0	0	0	0	3.766	0	0	0	5.063	0	0	0	0	0	0	0	0	0	0	0	0	0	0	0	0	0	0	0	0	0	0	0	0
DPYS	0	0	0	0	0	19.957	0	0	0	7.758	0	2.185	3.979	0	4.525	0	0	19.004	0	0	0	0	2.46	1.933	4.391	4.849	0	0	0	2.399	0	0	0	7.175	0.711	0	1.43	0	0	2.34	19.686	20.392	0	0	22.517	3.863	0	0	0
DPYSL2	0	0	0	0	0	0	0	0	0	0	0	0	0	0	0	0	0	0	0	0	0	0	0	0	0	0	0	0	0	0	0	0	0	0	0	0	0	0	0	0	0	0	0	0	0	0	0	0	0
DPYSL3	0	0	0	0	0	0	0	0	0	0	0	0	0	0	0	0	0	0	0	0	0	0	0	0	0	0	0	0	0	0	0	0	0	0	0	0	0	0	0	0	0	0	0	0	0	0	0	0	0
DSC1	0	0	0	0	0	0	0	0	0	0	0	0	0	0	0	0	0	0	0	0	0	0	0	0	0	0	0	0	0	0	0	0	0	0	0	0	0	0	0	0	0	0	0	0	0	0	0	0	0
DSC2	0	0	0	0	0	0	0	0	0	0	0	0	0	0	0	0	0	0	0	0	0	0	6.329	0	0	0	0	3.358	51.792	0	0	0	0	0	0	0	0	0	0	7.401	0	0	0	0	0	0	0	0	0
DSC3	0	0	0	0	0	0	0	0	0	0	0	0	0	0	0	0	0	0	0	0	0	0	2.87	0	0	0	0	0	0	0	0	0	0	0	0	0	0	0	0	0	0	0	0	0	0	0	0	0	0
DSG1	0	0	0	0	0	0	0	4.439	0	0	0	0	0	0	0	0	0	0	0	0	0	0	4.051	0	0	0	0	0	0	0	0	0	0	0	0	0	0	0	0	6.877	0	0	0	0	0	0	0	0	0
DSG2	0	0	0	0	0	0	0	0	0	0	0	0	0	0	0	0	0	0	0	0	0	0	0	0	0	0	0	0	0	0	0	0	0	0	0	0	0	0	0	0	0	0	0	0	0	0	0	0	0
DSG3	0	9.31	0	0	0	0	0	0	0	0	0	0	0	0	0	0	0	0	0	0	0	0	8.303	0	0	0	0	13.636	0	0	0	0	0	0	0	0	0	0	0	189.868	0	0	0	0	0	0	0	0	0
DSP	0.654	173.114	311.72	9.849	116.9	3.318	1.085	247.013	9.374	0.823	0	214.413	3.378	216.815	5.347	1.924	251.641	0	0	0	0	0	350.933	0	0	0	0	159.526	0.804	0	13.624	0	4.322	0	0.695	0	0	7.354	0.91	130.845	0	1.714	1.615	1.191	0	0	40.53	0.843	0.897
DSTN	106.821	187.186	126.782	34.797	0	213.991	0	90.651	35.153	77.472	144.774	81.138	0	140.522	0	89.58	0	104.235	445.493	0	46.623	0	179.16	105.404	162.255	86.954	0	125.973	83.138	0	23.751	0	4.038	0	3.598	0	0	7.928	0	40.524	5.384	5.459	0	5.05	0	0	0	0	0
DUOX2	0	0	2.039	0	0	0	0	0	0.116	0	0	0	0	0	0	0	0	0	0	0	0	0	0	0	0	0	0	0.953	0	0	0	0	0	0	0	0	0	0	0	0	0	0	0	0	0	0	0	0	0
DUOXA2	0	0	0	0	0	0	0	0	0	0	0	0	0	0	0	0	0	0	0	0	0	0	0	0	0	0	0	0	0	0	0	0	0	0	0	0	0	0	0	0	0	0	0	0	0	0	0	0	0
DUSP14	0	0	0	0	0	0	0	0	0	0	0	0	0	0	0	0	0	0	0	0	0	0	1.082	0	0	0	0	0	0	0	0	0	0	0	0	0	0	0	0	0	0	0	0	0	0	0	0	0	0
DUSP23	0	0	0	0	0	0	0	0	0	0	0	0	0	0	0	0	0	0	1.245	0	0	0	0	0	0	0	0	0	0	0	0	0	0	0	0	0	0	0	0	0	0	0	0	0	0	0	0	0	0
DYNC1H1	0	0.311	1.275	0	0	7.073	0	0	0.124	0	0	1.384	0.221	0	0	1.513	0	0	0.373	0	0	0	0.665	0	0.466	0.441	0	2.279	0	1.015	1.851	0.057	0	0	0	0	0	0	0	0.967	0.131	0	0	1.062	1.364	0	0	0	1.682
DYNLL1	0	33.334	13.5	0	0	0	0	40.953	0	0	0	0	0	0	0	0	0	0	0	0	0	0	24.797	0	0	0	0	0	0	0	0	0	0	0	0	0	0	0	0	26.417	0	0	0	0	0	0	0	0	0
DYSF	0	0.609	0	0	0	0	0	0	0	0	0	0	0	0	0	0	0	0	6.784	0	0	0	0	0	0	0	0	0	0	0	0	1.297	0	0	0	0	0	0	0	0	0	0	0	0	0	0	0	0	0
EBP	0	0	0	0	0	0	0	0	0	0	0	0	0	0	0	0	0	0	2.169	0	0	0	0	0	0	0	0	0	0	0	0	0	0	0	0	0	0	0	0	0	0	0	0	0	0	0	0	0	0
ECH1	0	0	0	0	0	0	0	0	0	0	0	0	0	0	0	0	0	0	1.996	0	0	0	0	0	0	0	0	0	0	0	0	0	0	0	0	0	0	0	0	0	0	0	0	12.773	0	0	0	0	0
ECHDC1	0	0	0	0	0	0	0	0	0	0	0	0	0	0	0	0	0	0	0	0	0	0	0	0	0	0	0	0	0	0	0	0	0	0	0	0	0	0	0	0	0	0	0	0	0	0	0	0	0
ECHDC3	0	0	0	0	0	0	0	0	0	0	0	0	9.546	0	0	0	0	0	0	0	0	0	0	0	0	0	0	0	0	0	0	0	0	0	0	0	0	0	0	0	0	0	0	0	0	0	0	0	0
ECHS1	3.038	0	8.12	30.434	0	41.298	26.29	0	0.785	4.334	10.827	0	161.511	7.99	16.823	0	0	0	0	0	0	0	0	0	18.739	2.552	0	0	0	8.67	7.823	3.668	0	3.298	0	0	0	0	0	0	0	2.114	0	11.564	0	1	0	0	6.498
ECI1	0	0	0	0	0	0	0	0	0	0	0	0	0	0	0	0	0	0	0	0	0	0	0	0	0	0	0	0	0	0	0	0	0	0	0	0	0	0	0	0	0	0	0	0	1.423	0	0	0	0
ECI2	0	0	0	0	0	0	0	0	0	0	0	0	0	0	0	0	0	0	0	0	0	0	0	0	0	0	0	0	0	0	0	0	0	0	0	0	0	0	0	0	0	0	0	0	0	0	0	0	0
ECM1	0	496.119	0	0	4.336	0	0	6.385	0	0	0	0	0	0	0	0	0	0	0	0	0	0	3.848	0	0	0	0	11.182	0	0	0	0	0	0	0	0	0	0	0	0	0	0	0	9.223	0	0	0	0	0
EDDM3B	0	0	0	0	0	0	0	0	0	0	0	0	0	0	0	0	0	0	0	0	0	0	0	0	0	0	0	0	0	0	0	0	0	0	0	0	0	0	0	0	0	0	0	6.602	0	0	0	0	0
EDIL3	0	0	0	0	0	0	0	0	0	0	0	0	0	0	0	0	0	0	0	0	0	0	0	0	0	0	0	0	0	0	0	0	0	0	0	0	0	0	0	0	0	0	0	0	0	0	0	0	0
EEA1	0	0	0	0	0	0	0	0	0	0	0	0	0	0	0	0	0	0	0	0	0	0	0	0	0	0	0	0	0	0	0	0	0	0	0	0	0	0	0	0	0	0	0	0	0	0	0	0	0
EEF1A1	1056.53	1125.66	930.014	1645.38	3162.35	1215.17	1731.99	1246.7	238.06	509.631	69.368	477.602	735.271	3335.07	2392.93	844.958	52.1	120.118	73.792	234.695	220.92	22.709	429.872	1527.06	1246.69	805.953	1109.49	421.366	55.417	812.685	272.226	258.384	50.199	122.882	68.14	561.035	12.573	267.122	53.188	224.395	240.538	150.938	259.677	205.292	255.332	42.047	102.83	216.483	166.973
EEF1A2	1049.62	1016.38	865.105	1617.93	3101.43	1132.33	1699.44	1215.09	223.901	498.135	27.249	458.527	699.164	3297.49	2343.47	760.274	25.063	54.531	53.338	225.902	206.692	6.709	329.253	1505.89	1181.36	782.958	1049.19	121.583	34.121	767.03	206.854	242.847	35.843	105.475	58.583	547.6	6.143	252.67	41.845	160.268	230.082	133.887	255.426	183.561	235.811	30.558	59.427	210.598	140.252
EEF1B2	0	0	0	0	0	0	0	0	0	0	0	0	0	0	0	0	0	0	0	0	0	0	14.716	0	0	0	0	0	0	0	0	0	0	0	0	0	0	0	0	5.222	0	0	0	0	0	0	0	0	0
EEF1D	0	0	0	0	0	0	0	0	0	0	0	0	0	0	0	0	0	0	0	0	0	0	370.397	0	13.652	0	0	7.97	0	0	0	0	0	0	0	0	0	0	0	160.073	0	0	0	0	0	0	0	0	0
EEF1G	0	10.779	5.812	0	63.501	22.236	0	6.3	5.616	0	0	3.206	0	0	0	0	0	0	2.156	0	8.443	0	21.721	0	50.815	0	0	28.738	0	0	4.361	0	0	0	0	0	0	1.134	0	20.158	0	0	0	9.865	0	0	9.771	0	0
EEF2	2.818	59.933	18.724	9.497	14.759	22.391	7.335	9.757	3.889	1.129	6.018	4.781	8.212	5.332	6.426	35.449	0	2.269	2.854	0	3.242	2.353	52.472	3.505	18.85	2.921	0	191.912	0	9.392	35.186	1.606	1.446	5.225	1.186	0	0.254	2.985	2.346	43.924	13.042	2.501	0.948	15.672	32.866	1.031	17.594	0.788	2.785
EFEMP1	1.684	0	0	0	57.322	0	6.253	0.791	0	0	0	0	0	0	0	4.122	0	0	0	0	1.426	0	0	0	0	0	0	0	10.765	4.767	0	2.901	0	0	15.087	0	0	0	1.673	4.119	0	15.64	0	3.855	3.128	6.185	10.39	0	0
EFEMP2	0	0	0	0	0	0	0	0	0	0	0	0	0	0	0	0	0	0	0	0	0	0	0	0	0	0	0	0	0	0	0	0	0	0	0	0	0	0	0	0	0	0	0	0	0	0	0	0	0
EFHC2	0	0	0	0	0	0	0	0	0	0	0	0	0	0	0	0	0	0	0	0	0	0	0	0	0	0	0	0	0	0	0	0	0	0	0	0	0	0	0	0	0	0	0	0	0	0	0	0	0
EFHD2	0	0	0	0	0	0	0	0	1.152	0	0	0	0	0	0	0	0	0	18.848	0	0	0	0	0	0	0	0	0	0	0	0	0	0	0	0	0	0	0	0	0	0	0	0	0	0	0	0	0	0
EFNB1	0	0	0	0	0	0	0	0	0	0	0	0	0	0	0	0	0	0	0	0	0	0	0	0	0	0	0	0	0	0	0	0	0	0	0	0	0	0	0	0	0	0	0	0	0	0	0	0	0
EGF	113.207	0	46.619	6.698	46.933	155.33	132.282	45.335	106.937	206.403	39.303	128.972	145.018	59.926	142.86	24.849	18.299	103.652	0	0	67.002	0	111.093	120.139	93.871	117.96	81.489	20.4	61.859	134.955	79.762	13.979	130.406	430.067	304.663	173.785	90.097	220.89	246.729	176.625	162.791	173.555	33.782	59.926	123.558	68.385	34.735	132.939	72.048
EHD1	7.858	3.586	15.471	0	2.431	26.284	35.175	6.999	4.499	11.889	38.099	6.559	6.008	5.201	24.088	16.961	57.918	2.585	27.943	0.641	3.364	6.419	10.929	5.057	12.201	18.501	0	1.83	2.368	16.322	3.944	4.077	6.904	9.201	2.185	3.91	0.975	11.491	28.726	10.573	13.207	0	0	4.149	13.864	4.756	8.06	1.969	5.563
EHD3	2.245	0	6.423	0	0	7.04	1.932	4.586	0.483	2.001	7.268	1.282	5.022	3.807	10.904	4.003	25.806	0	9.618	0.619	0	5.65	0	2.526	3.704	7.829	0	0	2.226	5.083	0	6.215	6.551	3.852	1.716	0	0.517	30.958	12.612	2.445	7.07	0	0	1.029	1.615	2.215	2.489	0.677	22.758
EHD4	23.189	0	3.316	36.002	12.222	30.201	25.8	7.555	0	10.029	35.418	10.531	5.566	15.706	32.672	6.697	72.104	0	2.15	1.527	1.035	0	0	33.72	14.356	27.673	4.112	0.577	5.641	12.667	14.285	5.968	3.628	1.663	3.695	7.944	7.181	50.447	12.457	8.31	21.881	5.692	3.305	7.008	11.507	22.779	12.83	1.674	43.246
EHHADH	0	0	0	0	0	3.365	0	0	0	0	0	0	8.68	0	3.215	0	0	0	0	0	0	0	0	0	0	0	0	0	0	0	0	0	0	0	0	0	0	0	0	0	0	0	0	0	0	0	0	0	0
EIF2AK2	0	0	0	0	0	0	0	0	0	0	0	0	0	0	0	0	0	0	2.626	0	0	0	0	0	0	0	0	0	0	0	0	0	0	0	0	0	0	0	0	0	0	0	0	0	0	0	0	0	0
EIF2S1	0	0	0	0	0	0	0	0	0	0	0	0	0	0	0	0	0	0	0	0	0	0	0	0	0	0	0	0	0	0	0	0	0	0	0	0	0	0	0	0	0	0	0	0	0	0	0	0	0
EIF2S3	0	0	0	0	0	0	0	0	0	0	0	0	0	0	0	0	0	0	0	0	0	0	0	0	0	0	0	0	0	0	0	0	0	0	0	0	0	0	0	0	0	0	0	0	0	0	0	0	0
EIF3A	0	0	0	0	0	0	0	0	0	0	0	0	0	0	0	0	0	0	0	0	0	0	0.606	0	0	0	0	2.991	0	0	0	0	0	0	0	0	0	0	0	0.551	0	0	0	0	0	0	0	0	0
EIF3B	0	0	0	0	0	0	0	0	0	0	0	0	0	0	0	0	0	0	0	0	0	0	0	0	0	0	0	0	0	0	0	0	0	0	0	0	0	0	0	0	0	0	0	0	0	0	0	0	0
EIF3D	0	0	0	0	0	0	0	0	0	0	0	0	0	0	0	0	0	0	0	0	0	0	0	0	0	0	0	0	0	0	0	0	0	0	0	0	0	0	0	3.417	0	0	0	0	0	0	0	0	0
EIF3E	0	0	0	0	0	0	0	0	0.475	0	0	0	0	0	0	0	0	0	0.468	0	0	0	0.562	0	0	0	0	8.783	0	0	0	0	0	0	0	0	0	0	0	0	0	0	0	0	0	0	0	0	0
EIF3F	0	0	0	0	0	0	0	0	0	0	0	0	0	0	0	0	0	0	0	0	0	0	0	0	0	0	0	2.603	0	0	0	0	0	0	0	0	0	0	0	0	0	0	0	0	0	0	0	0	0
EIF3H	0	0	0	0	0	0	0	0	0	0	0	0	0	0	0	0	0	0	0	0	0	0	0	0	0	0	0	3.096	0	0	0	0	0	0	0	0	0	0	0	0	0	0	0	0	0	0	0	0	0
EIF3K	0	0	0	0	0	0	0	0	0	0	0	0	0	0	0	0	0	0	0	0	0	0	0	0	0	0	0	0	0	0	0	0	0	0	0	0	0	0	0	0	0	0	0	0	0	0	0	0	0
EIF3L	0	0	0	0	0	0	0	0	0	0	0	0	0	0	0	0	0	0	0.811	0	0	0	0	0	0	0	0	3.733	0	0	0	0	0	0	0	0	0	0	0	0	0	0	0	0	0	0	0	0	0
EIF3M	0	0	0	0	0	0	0	0	0	0	0	0	0	0	0	0	0	0	0	0	0	0	0	0	0	0	0	0	0	0	0	0	0	0	0	0	0	0	0	0	0	0	0	0	0	0	0	0	0
EIF4A1	0	34.932	4.684	0	6.431	0	0	0	2.182	0	0	4.724	2.273	0	0	10.453	0	0	84.769	0	0.924	3.559	17.234	1.466	8.175	0	0	27.273	0	2.722	10.081	4.159	1.286	3.422	0	0	0	4.758	0	12.108	3.008	0	0	0	0	0	11.683	0	0
EIF4A2	0	8.173	2.543	0	0	0	0	0	1.583	0	0	4.44	1.689	0	0	8.471	0	0	74.819	0	0.878	2.359	7.157	0	6.066	0	0	12.219	0	2.57	0	1.927	1.228	3.21	0	0	0	3.9	0	5.359	2.831	0	0	0	0	0	0	0	0
EIF4A3	0	0	0	0	0	0	0	0	0	0	0	0	0	0	0	0	0	0	0.709	0	0	0	0	0	0	0	0	0	0	0	0	0	0	0	0	0	0	0	0	1.259	0	0	0	0	0	0	0	0	0
EIF4E	0	0	0	0	0	0	0	0	0	0	0	0	0	0	0	0	0	0	0	0	0	0	0	0	0	0	0	0	0	0	0	0	0	0	0	0	0	0	0	0	0	0	0	0	0	0	0	0	0
EIF4G1	0	0	0	0	0	0	0	0	0	0	0	0	0	0	0	0	0	0	0	0	0	0	0	0	0	0	0	2.116	0	0	0	0	0	0	0	0	0	0	0	0	0	0	0	0	0	0	0	0	0
EIF4G2	0	0	0	0	0	0	0	0	0	0	0	0	0	0	0	0	0	0	0	0	0	0	0	0	0	0	0	0	0	0	0	0	0	0	0	0	0	0	0	0	0	0	0	0	0	0	0	0	0
EIF5	0	0	0	0	0	0	0	0	0	0	0	0	0	0	0	0	0	0	0	0	0	0	0	0	0	0	0	1.496	0	0	0	0	0	0	0	0	0	0	0	0	0	0	0	0	0	0	0	0	0
EIF5A	0	0	0	0	0	0	0	0	0	0	0	4.207	0	0	0	17.108	0	0	9.226	0	0	0	6.404	0	3.215	0	0	15.683	0	0	0	0	0	0	0	0	0	0	0	0	0	0	0	0	0	0	0	0	0
EIF6	0	0	0	0	0	0	0	0	0	4.218	0	0	0	0	0	0	0	0	0	0	0	0	0	0	0	0	0	0	0	0	0	0	11.309	0	0	0	0	0	0	10.876	0	0	0	0	63.85	0	0	0	0
ELANE	0	56.463	54.419	15.052	110.262	5.943	0	0	255.386	14.546	0	11.195	64.255	0	57.028	0	576.175	0	190.809	0	0	196.645	0	0	0	26.664	0	21.999	0	0	197.284	743.259	0	0	1.65	0	0	174.434	0	0	0	46.403	0	0	0	0	0	0.474	0
ELMO1	0	0	0	0	0	0	0	0	0	0	0	0	0	0	0	0	0	0	168.421	0	0	0	0	0	0	0	0	0	0	0	0	0	0	0	0	0	0	0	0	0	0	0	0	0	0	0	0	0	0
ELMO2	0	0	0	0	0	0	0	0	0	0	0	0	0	0	0	0	0	0	0.217	0	0	0	0	0	0	0	0	0	0	0	0	0	0	0	0	0	0	0	0	0	0	0	0	0	0	0	0	0	0
ELSPBP1	0	0	0	0	0	0	0	0	0	0	0	0	0	0	0	0	0	0	0	0	0	0	0	0	0	0	0	0	0	0	0	0	0	0	0	0	0	0	0	0	0	0	0	3.226	0	0	0	0	0
EML2	0	0	0	0	0	0	0	0	0	0	0	0	0	0	0	0	0	0	0	0	0	0	0	0	0	0	0	0	0	0	0	0	0	0	0	0	0	0	0	2.29	0	0	0	0	0	0	0	0	0
ENDOD1	0	0	0	0	9.985	0	0	0	0	0	0	0	0	0	0	0	0	0	0	0	0	0	0	0	0	0	0	0	0	0	0	0	0	0	0	0	0	0	0	0	0	0	0	0	0	0	0	0	0
ENDOU	0	0	0	0	0	0	0	0	0	0	0	0	0	0	0	0	0	0	0	0	0	0	4.294	0	0	0	0	0	0	0	0	0	0	0	0	0	0	0	0	0	0	0	0	0	0	0	0	0	0
ENO1	67.135	161.586	124.423	36.551	156.536	249.24	272.141	75.819	54.644	143.208	232.459	64.59	165.218	340.584	489.811	204.58	310.629	370.286	185.398	63.461	61.368	118.583	357.189	114.175	188.671	183.404	139.072	170.127	185.18	172.802	124.528	21.422	54.801	96.739	85.429	168.962	16.306	130.325	189.582	280.915	224.271	111.782	36.156	80.195	509.228	87.278	94.815	60.314	93.132
ENO2	0	0	0	0	0	0	0	0	0	0	0	0	0	0	0	0	0	0	0	0	0	0	0	0	0	0	0	0	0	0	0	0	0	0	0	0	0	0	0	0	0	0	0	0	0	0	0	0	0
ENO3	6.825	12.286	9.655	0	0	24.289	0	11.169	2.973	4.694	8.48	0	0	11.405	0	0	0	18.823	0	0	4.303	0	14.868	0	23.725	6.736	0	0	13.843	7.373	0	0	0	0	0	0	0	0	13.559	38.325	7.803	0	0	12.903	27.927	0	0	4.664	0
ENOPH1	0	0	0	0	0	0	0	0	0	0	0	0	0	0	0	0	0	0	0	0	0	0	0	0	0	0	0	0	0	0	0	0	0	0	0	0	0	0	0	0	0	0	0	0	0	0	0	0	0
ENOSF1	0	0	0	0	0	0	0	0	0	0	0	0	0	0	0	0	0	0	0	0	0	0	0	0	0	0	0	0	0	0	0	0	0	0	0	0	0	0	0	0	0	0	0	0	0	0	0	0	0
ENPEP	10.073	4.439	19.698	27.659	16.234	19.231	17.789	19.953	1.781	9.808	55.149	11.64	2.957	15.066	51.391	9.835	9.963	71.788	0	24.601	8.641	0.66	16.308	11.111	20.114	15.641	17.706	7.914	12.111	2.582	9.304	5.021	68.072	20.513	3.278	10.167	6.834	7.252	92.344	7.523	46.267	177.695	1.694	18.638	43.666	130.373	15.935	9.108	90.105
ENPP2	0	0	0	0	0	0	0	0	0	0	0	0	0	0	0	0	0	0	0	0	0	0	0	0	0	0	0	0	0	0	0	0	0	0	0	0	0	0	0	0	0	0	0	0	0	0	0	0	0
ENPP3	0	0	0	0	0	0	0	0	0	0	0	0	0	0	0	0	0	0	0	0	0	0	0	0	0	0	0	0	0	0	0	0	0	0	0	0	0	0	4.547	0	1.473	0	0	0	0	0	0	0	0
ENPP6	0	0	0	0	0	4.908	0	8.93	0	1.403	0	0	0	0	0	0	0	4.338	0	0	6.864	0	1.058	5.532	10.781	3.669	0	0.309	1.066	0	0	0	0	0	0	0	0	0	21.266	0	6.321	0	0	0	0	4.512	0	0	0
ENPP7	0	0	0	0	0	0	0	0	0	0	0	0	0	0	0	0	0	0	0	0	0	0	0	0	0	0	0	0	0	0	0	0	0	0	0	0	0	0	0	0	0	0	0	0	0	0	0	0	0
EPB41	0	0	0	0	0	0	0	0	0	0	0	30.027	0	0	0	0	0	0	0	0	0	0	0	0	0	0	0	0	0	0	0	0	0	0	0	0	0	0	0	0	0	0	0	0	0	0	0	0	0
EPB42	1.259	0	0	0	0	0	0	0	0	0	0	2.267	0	0	0	0	0	0	0	0	0	0	0	0	0	0	0	0	0	0	0	3.475	0	0	0	0	0	0	0	0	0	0	0	0	0	0	0	0	0
EPCAM	0	0	0	0	0	0	0	0	0	0	0	0	0	0	0	0	0	0	0	0	0	0	0	0	0	0	0	0	0	0	0	0	0	0	0	0	0	0	0	0	0	0	0	0	0	0	0	0	0
EPHA1	0	0	0	0	0	0	0	0	0	0	0	0	0	0	0	0	0	0	0	0	0	0	0	0	0	0	0	0	0	0	0	0	0	0	0	0	0	0	0	0	0	0	0	0	0	0	0	0	0
EPHA7	0	0	0	0	0	0	0	0	0	0	0	0	0	0	0	0	0	0	0	0	0	0	0	0	0	0	0	0	0	0	0	0	0	0	0	0	0	0	0	0	0	0	0	0	0	0	0	0	0
EPHB4	0	0	0	0	0	0	0	0	0	0	0	0	0	0	0	0	0	0	0	0	0	0	0	0	0	0	0	0	0	0	0	0	0	0	0	0	0	0	0	0	0	0	0	0	0	0	0	0	0
EPHB6	0	0	0	0	0	0	0	0	0	0	0	0	0	0	0	0	0	0	0	0	0	0	0	0	0	0	0	0	0	0	0	0	0	0	0	0	0	0	0	0	0	0	0	0	0	0	0	0	0
EPHX1	0	1.561	4.521	0	0	4.206	0	0	0	0	0	0	2.201	0	0	0	0	0	4.891	0	0	0	5.475	0	0	0	0	9.62	0	0	0	0	0	0	0	0	0	0	0	0	0	0	0	0	0	0	0	0	1.362
EPHX2	1.054	0	0	0	0	0	3.889	0	0	0	0	0	0	0	0	27.176	0	0	0	0	0	0	2.978	0	1.622	0	0	0	0	0.871	0	0	5.344	0.477	0.823	0	0	0	0	1.794	1.368	9.477	0	0	8.631	0	3.497	0	0
EPPK1	0	0.618	3.751	0	0	4.748	0	0	0.09	0	0	1.287	0.53	0	0	0	0	0	0	0	0	0	0	0	0	0	0	0	0	0	0.342	0	0	0	0	0	0	0	0	0.312	0	0	0	0	0	0	0	0	0
EPRS	0	0	0	0	0	0	0	0	0	0	0	0	0	0	0	0	0	0	0	0	0	0	0	0	0	0	0	0	0	0	0	0	0	0	0	0	0	0	0	0	0	0	0	0	0	0	0	0	0
EPS8	0	0	0	0	0	0	6.269	0	0	4.394	3.825	0	0	2.358	8.593	8.918	0	0	0	0	0.806	0	0	0	0	0	0	0	0	0.337	0	0	0	0.665	2.581	0	0	0	3.741	2.299	6.551	0	0	0	0	0	0	0	4.54
EPS8L1	0.686	8.563	12.359	0	3.365	0	0	0	11.452	0	0	0	0	0	1.729	0	16.887	0	0	0	0	0	13.488	0	0	7.55	0	14.317	0	0	0	0	4.542	1.339	0	0	0	5.125	13.971	6.391	6.443	0	0.613	0	8.539	5.514	5.57	0	7.192
EPS8L2	2.048	0	6.07	2.713	0	0	15.78	1.644	1.32	7.52	5.951	4.722	5.2	17.033	20.626	7.371	28.404	0	0	20.395	1.11	0	8.571	2.274	8.469	4.692	15.916	6.11	10.794	3.861	0	0	5.897	3.581	2.166	3.232	0.315	43.298	3.926	16.87	8.961	0	0	2.479	10.562	4.344	4.907	1.898	5.816
EPX	0	0	0	0	0	0	0	0	0	0	0	0	0	0	0	0	0	0	18.513	0	0	0	0	0	0	0	0	0	0	0	0	316.106	0	0	0	0	0	0	0	0	0	0	0	0	0	0	0	0	0
ERAP1	0	0	0	0	0	0	0	0	0	0	0	0	0	0	0	0	0	0	0.302	0	0	0	0	0	0	0	0	0	0	0	0	0	0	0	0	0	0	0	0	0	0	0	0	0	0	0	0	0	0
ERLIN1	0	0	0	0	0	0	0	0	0	0	0	0	0	0	0	0	0	0	5.239	0	0	0	0	0	0	0	0	1.016	0	0	0	0	0	0	0	0	0	0	0	0	0	0	0	0	0	0	0	0	0
ERLIN2	0	0	4.871	0	0	4.364	0	0	0	0	0	0	1.749	0	0	0	0	0	3.257	0	0.579	0	3.161	0	2.412	0	0	0	0	0	0.634	1.525	0	0	0	0	0	0	0	0	0	0	0	1.611	0	0	0	0	3.077
ERMAP	0	0	0	0	0	0	0	0	0	0	0	0	0	0	0	0	0	0	0	0	0	0	0	0	0	0	0	0	0	0	0	0	0	0	0	0	0	0	0	0	0	0	0	0	0	0	0	0	0
ERMP1	0	0	8.475	0	0	2.133	0	0	2.48	0	0	0	0	0	0	0	0	0	0	0	0	0	0	0	0	0	0	3.723	0	0	0	0	0	0	0	0	0	0	0	0	0	0	0	7.795	0	0	0	0	0
ERO1L	0	64.85	1.316	0	0	0	0	0	6.958	0	0	0	0	0	0	0	0	0	5.469	0	0	0	52.294	0	0	0	0	36.734	0	0	0	0	0	0	0	0	0	0	0	115.215	0	0	0	0	0	0	0	0	0
ERP29	0	0	0	0	0	0	0	0	0	0	0	0	0	0	0	0	0	0	7.232	0	0	0	0	0	0	0	0	0	0	0	0	0	0	0	0	0	0	0	0	0	0	0	0	0	0	0	0	0	0
ERP44	0	9.582	0	0	0	0	0	0	0	0	0	0	0	0	0	0	0	0	0	0	0	0	0	0	0	0	0	0	0	0	0	0	0	0	0	0	0	0	0	0	0	0	0	0	0	0	0	0	0
ESD	0	0	0	0	0	0	0	0	0	0	0	0	0	0	0	2.939	0	0	0	0	0	0	0	0	0	0	0	0	0	3.143	0	0	0	3.417	0	0	0	0	0	4.905	0	0	0	0	0	0	0	0	0
ESPN	0	0	0	0	0	0	0	0	0	0	0	0	0	0	0	0	0	0	0	0	0	0	0	0	0	0	0	0	0	0	0	0	0	0	0	0	0	0	0	0	0	0	0	0	0	0	0	0	0
ESRP1	0	0	0	0	0	0	0	0	0	0	0	0	0	0	0	0	0	0	0	0	0	0	0	0	0	0	0	0.552	0	0	0	0	0	0	0	0	0	0	0	0	0	0	0	0	0	0	0	0	0
ESYT1	0	0	0	0	0	0	0	0	0	0	0	0	0	0	0	0	0	0	1.367	0	0	0	0	0	0	0	0	0.25	0	0	0	1.087	0	0	0	0	0	0	0	0	0	0	0	0	0	0	0	0	0
ESYT2	0	0	0	0	0	0	0	0	0	0	0	0	0	0	0	0	0	0	0.318	0	0	0	0	0	0	0	0	0	0	0	0	0	0	0	0	0	0	0	0	0	0	0	0	0	0	0	0	0	0
ETFA	0	2.227	2.585	24.807	0	33.906	9.33	3.765	4.271	2.032	10.614	11.435	32.18	8.963	30.787	6.959	0	0	2.594	0	2.206	0	0	2.253	14.303	1.43	0	15.61	0	11.933	0	10.541	0	3.044	1.84	0	0	1.3	0	4.853	2.39	7.222	0	22.23	0	0	0	0	18.062
ETFB	0	0	0	8.395	0	79.595	0	4.629	1.971	0	5.408	4.049	30.408	0	24.924	0	0	0	0	0	0	0	0	0	32.653	0	0	2.404	0	2.588	10.16	0	0	11.984	4.189	0	2.006	1.62	0	0	0	1.104	0	17.129	0	0	0	0	28.459
ETFDH	0	0	0	0	0	0	0	0	0	0	0	0	2.218	0	0	0	0	0	0	0	0	0	0	0	0	0	0	0	0	0	0	0	0	0	0	0	0	0	0	0	0	0	0	1.582	0	0	0	0	0
ETHE1	0	4.62	0	0	0	0	0	0	0	0	0	0	0	0	0	0	0	0	4.884	0	0	0	0	0	0	0	0	0	0	0	0	0	0	0	0	0	0	0	0	0	0	0	0	0	0	0	0	0	0
EVI2B	0	0	0	0	0	0	0	0	0	0	0	0	0	0	0	0	0	0	4.571	0	0	0	0	0	0	0	0	0	0	0	0	0	0	0	0	0	0	0	0	0	0	0	0	0	0	0	0	0	0
EVPL	0.186	20.002	53.63	2.448	42.609	9.982	1.011	0.695	7.503	0	0	0.899	0.861	13.041	1.307	3.187	10.672	0	0	0	0	0	82.275	0	0	0	4.088	96.979	0	0	0	0	0	0	0	0	0	6.885	0	69.524	0	1.316	5.668	0	6.457	0	4.406	0	0
EVPLL	0	0	4.327	0	0	0	0	0	0	0	0	0	0	0	0	0	0	0	0	0	0	0	3.568	0	0	0	0	9.138	0	0	0	0	0	0	0	0	0	0	0	8.289	0	0	0	0	0	0	0	0	0
EXOC4	0	0	0	0	0	0	0	0	0	0	0	0	0	0	0	0	0	0	0	0	0	0	0	0	0	0	0	0	0	0	0	0	0	0	0	0	0	0	0	0	0	0	0	0	0	0	0	0	0
EXTL2	0	0	0	0	0	0	0	0	0	0	0	0	0	0	0	0	0	0	0	0	0	0	0	0	0	0	0	0	0	0	0	0	0	0	0	0	0	0	0	0	0	0	0	0	0	0	0	0	0
EZR	118.913	79.459	130.888	307.185	232.101	248.441	250.573	137.763	19.064	102.183	243.638	59.548	157.296	303.57	245.565	135.379	387.216	152.534	7.758	101.805	35.783	21.358	69.668	150.495	68.078	155.749	474.727	45.143	85.295	84.694	209.604	99.218	180.491	46.24	72.287	78.687	52.528	165.233	380.999	93.642	135.878	102.048	99.526	105.564	258.797	74.377	154.128	26.342	154.361
F10	0	0	0	0	0	0	0	0	0	0	0	0	0	0	0	0	0	0	0	0	0	0	0	0	0	0	0	0	0	0	0	0	0	0	0	0	0	0	0	0	0	0	0	0	0	0	0	0	0
F11	0	0	0	0	0	0	0	0	0	6.475	0	0	0	0	0	0	0	0	0	0	0	0	0	0	0	0	0	0	0	2.681	0	0	0	2.536	1.086	0	3.988	0	0	0	0	0	0	0	0	0	0	0	0
F11R	0	0	0	0	0	0	0	0	0	0	0	0	0	0	0	0	0	0	0	0	0	0	0	0	0	0	0	0	0	0	0	0	0	0	0	0	0	0	0	0	0	0	0	0	0	0	0	0	0
F12	0	0	0	0	0	0	0	0	0	0	0	0	0	0	0	0	0	0	0	0	0	0	0	0	0	0	0	0	0	0	0	0	0	0	0	0	0	0	0	0	0	0	6.381	0	0	0	0	0	0
F13A1	0	0	0	0	0	0	0	0	0	0	0	0	0	0	0	0	0	0	0	0	0	0	0	0	0	0	0	0	0	0	0	0	0	0	0	0	0	0	0	0	0	0	0	0	0	0	0	0	0
F2	3.388	5.746	0	51.283	3.191	2.519	3.251	13.61	0	1.34	5.998	0.864	2.646	10.168	2.255	0	0	16.097	0	0	0	0	0	0	0	3.569	0	0	3.889	0	0	3.239	0	0.881	37.282	2.054	0	0.635	12.491	1.195	2.883	16.307	83.382	19.178	5.955	7.075	0	3.157	13.034
F9	0	0	0	0	0	0	0	0	0	0	0	0	0	0	0	0	0	0	0	0	0	0	0	0	0	0	0	0	0	0	0	0	0	0	0	0	0	0	0	0	0	0	0	0	0	0	0	0	0
FABP1	0	0	0	0	0	0	0	10.668	0	0	0	0	0	0	0	0	0	0	0	0	0	0	0	0	0	0	0	0	0	0	0	0	0	0	0	0	0	0	0	0	7.93	0	0	0	0	12.696	0	0	0
FABP3	0	0	0	0	0	0	6.149	0	0	0	10.606	0	0	0	0	0	0	0	0	0	0	0	0	0	0	0	0	0	0	0	0	0	0	0	0	0	0	0	0	0	13.922	0	0	2.244	0	3.689	0	0	0
FABP4	0	0	0	0	0	0	0	0	0	0	0	0	0	0	0	0	0	0	0	0	0	0	0	0	0	0	0	0	0	0	0	0	0	0	0	0	0	0	0	0	0	0	0	0	0	0	0	0	4.242
FABP5	0	0	0	0	26.586	0	0	39.21	0	0	0	0	0	0	0	24.797	0	0	0	0	0	0	12.288	0	0	0	0	0	0	0	0	0	0	0	0	0	0	0	0	299.35	0	0	0	0	0	0	113.063	0	0
FABP6	0	0	0	0	0	0	0	0	0	0	0	0	0	0	0	0	0	0	0	0	0	0	0	0	0	0	0	0	0	0	0	0	0	0	0	0	0	0	0	0	0	0	0	0	0	0	0	0	0
FAH	0	0	0	0	0	0	0	0	0	0	0	0	0	0	0	0	0	0	0	0	0	0	0	0	0	0	0	0	0	0	0	0	0	0	0	0	0	0	0	0	0	0	0	0	0	0	0	0	0
FAM105A	0	0	0	0	0	0	0	0	0	0	0	0	0	0	0	0	0	0	0	0	0	0	0	0	0	0	0	0	0	0	0	0	0	0	0	0	0	0	0	0	0	0	0	0	0	0	0	0	0
FAM129A	0	0	0	0	0	0	0	0	0	0	0	0	0	0	0	39.774	0	0	5.145	0	0	0	0	0	0	0	0	0	0	0	1.613	0	1.127	0	0	0	0	0	0	0	0	0	0	0	0	0	3.403	0	0
FAM129B	0	31.776	15.291	0	14.352	0	0	0	3.837	0	0	0.993	1.197	0	0	7.465	0	0	0	0	0	0	14.261	0	0	0	0	44.171	0	0	0	0	0	0	0	0	0	1.861	0	27.546	0	0	0.391	0	0	0	0	0	0
FAM151A	13.021	0	20.003	9.258	26.206	26.951	19.297	33.627	4.84	8.883	29.943	9.122	10.242	11.204	17.944	13.819	0	13.239	0	1.7	2.919	0	8.866	10.41	16.306	13.091	0	3.128	5.845	0	0	2.247	6.695	11.734	2.143	13.418	4.486	8.102	18.16	0	17.089	24.002	2.072	5.92	30.964	22.75	26.049	4.569	6.568
FAM162A	0	0	0	0	0	0	0	0	0	0	0	0	0	0	0	0	0	0	0	0	0	0	0	0	0	0	0	11.211	0	0	0	0	0	0	0	0	0	0	0	0	0	0	0	0	0	0	0	0	0
FAM166A	0	0	0	0	0	0	0	0	0	0	0	0	0	0	0	0	0	0	0	0	0	0	0	0	0	0	0	0	0	0	0	0	0	0	0	0	0	0	0	0	0	0	0	0	0	0	0	0	0
FAM209A	0	0	0	0	0	0	0	0	0	0	0	0	0	0	0	0	0	0	0	0	0	0	0	0	6.799	0	0	0	0	0	0	0	0	0	0	0	0	0	0	0	0	0	0	0	0	0	0	0	0
FAM209B	0	0	0	0	0	0	0	0	0	0	0	0	0	0	0	0	0	0	0	0	0	0	0	0	3.494	0	0	0	0	0	0	0	0	0	0	0	0	0	0	0	0	0	0	0	0	0	0	0	0
FAM213A	0	0	5.399	0	0	1.735	0	0	0	0	0	0	0	0	0	0	0	0	0	0	0	0	0	0	0	0	0	9.745	0	0	0	0	0	0	0	0	0	0	0	0	0	0	0	0	0	0	0	0	0
FAM3B	0	0	0	0	0	0	0	0	0	0	0	0	0	0	0	0	0	0	0	0	0	0	0	0	0	0	0	0	0	0	0	0	0	0	0	0	0	0	0	0	0	0	0	0	0	0	0	0	0
FAM3C	0	0	0	0	0	0	0	0	0	0	0	0	0	0	0	0	0	0	0	0	0	0	0	0	0	0	0	0	0	0	0	0	0	0	0	0	0	0	0	0	0	0	0	0	0	0	0	0	0
FAM49B	0	0	0	0	0	0	0	0	0	0	0	0	0	0	0	0	0	0	3.766	0	0	0	0	0	0	0	0	0	0	0	0	0	0	0	0	0	0	0	0	0	0	0	0	0	0	0	0	0	0
FAM71A	0	0	0	0	0	0	0	0	0	0	0	0	0	0	0	0	0	0	0	0	0	0	0	0	0	0	0	0	0	0	0	0	0	0	0	0	0	0	0	0	0	0	0	0	0	0	0	0	0
FAM71B	0	0	0	0	0	0	0	0	0	0	0	0	0	0	0	0	0	0	0	0	0	0	0	0	0	0	0	0	0	0	0	0	0	0	0	0	0	0	0	0	0	0	0	0	0	0	0	0	0
FARP1	0	0	0	0	0	0	0	0	0	0	0	0	0	0	0	0	0	0	0	0	0	0	0	0	0	0	0	0	0	0	0	0	0	0	0	0	0	0	0	0	0	0	0	0.103	0	0	0	0	0
FARSB	0	0	0	0	0	0	0	0	0	0	0	0	0	0	0	0	0	0	0	0	0	0	0	0	0	0	0	0	0	0	0	0	0	0	0	0	0	0	0	0	0	0	0	0	0	0	0	0	0
FASN	0	10.477	2.111	0	0.165	14.843	0	0	0.197	0	0	0.097	0.343	0	0	14.172	0	0	0	0	0.186	0	4.365	0	0	0	0	14.593	0	6.748	13.132	0	1.081	0.029	0.03	0	0	0	0	16.589	0	0	0	0.105	1.116	0	2.443	0.234	3.918
FAT4	0	0	0	0	0	0	0	0	0	0	0	0	0	0	0	0	0	0	0	0	0	0	0	0	0	0	0	0	0	0	0	0	0	0.311	0.352	0	0.065	0	0.246	0	0.178	0	0	0	0.243	0	0	0.088	0.186
FBLN1	0	0	0	0	0	0	0	0	0	0	0	0	0	0	0	0	0	0	0	0	0	0	0	0	0	0	0	0	0	0	0	15.519	0	0	34.726	0	0	0	0	0	0	0	0	0	0	0	0	0	0
FBLN5	0	0	0	0	0	0	0	0	0	0	0	0	0	0	0	0	0	0	0	0	0	0	0	0	0	0	0	0	0	0	0	0	0	0	0	0	0	0	0	0	0	0	0	0	0	0	0	0	0
FBLN7	0	0	0	0	0	0	0	0	0	0	0	0	0	0	0	0	0	0	0	0	0	0	0	0	0	2.812	0	0	0	0	0	0	0	0	1.088	0	0	0	0	0	0	0	0	0	0	0	0	0	0
FBP1	8.29	0	7.81	12.241	0	21.947	16.408	6.753	0	6.228	4.941	0.942	0	0	35.758	5.005	0	1.493	0	2.974	0	0	0	0	4.513	14.508	0	1.917	20.8	0	2.072	1.363	12.523	0.56	0	20.715	0.484	2.299	24.244	4.121	24.351	35.372	2.366	8.425	55.363	6.143	0	3.95	2.561
FBP2	37.426	0	0	0	0	0	13.124	144.315	0	0	19.378	0	0	0	28.565	0	0	19.01	0	0	0	0	0	0	0	9.29	0	0	17.799	0	0	0	0	0	0	0	0	0	38.112	0	0	14.321	0	0	0	0	0	0	0
FBXO7	0	0	0	0	0	0	0	0	0	0	0	0	0	0	0	0	0	0	0	0	0	0	0	0	0	0	0	0	0	0	0	0	0	0	0	0	0	0	0	0	0	0	0	0	0	0	0	0	0
FCER1G	0	0	0	0	0	0	0	0	0	0	0	0	0	0	0	0	0	0	39.578	0	0	0	0	0	0	0	0	0	0	0	0	0	0	0	0	0	0	0	0	0	0	0	0	0	0	0	0	0	0
FCGBP	0	0	0	0	0	0	0	0	0	0	0	0	0	0	0	6.942	1.992	0	0	0	0	1.835	0	0.753	0	1.232	0	0.236	0	0	0	9.648	5.38	0	1.89	0	0	0	0	0	0	0	0	0	3.472	1.968	0	0	1.604
FCGR3A	0	0	0	0	0	0	0	0	0	0	0	0	0	0	0	0	0	0	0	0	0	0	0	0	0	0	0	0	0	0	0	0	0	0	0	0	0	0	0	0	0	0	0	0	0	0	0	0	0
FCGR3B	0	0	0	0	0	0	0	0	0	0	0	0	0	0	0	0	0	0	0	0	0	0	0	0	0	0	0	0	0	0	0	0	0	0	0	0	0	0	0	0	0	0	0	0	0	0	0	0	0
FCN1	0	0	0	0	0	0	0	0	0	0	0	0	0	0	0	0	0	0	3.452	0	0	0	0	0	0	0	0	0	0	0	0	0	0	0	0	0	0	0	0	0	0	0	0	0	0	0	0	0	0
FCN2	0	0	0	0	0	2.224	0	0	3.552	22.296	0	0	0	0	0	0	0	0	0	0	20.627	0	0	0.816	0	0	0	0	0	11.457	0	0	0	3.02	0	0	0	0	0	3.839	0	11.982	0	0	0	0	0	0	0
FCN3	0	0	0	0	0	0	0	0	0	0	0	0	0	0	0	0	0	0	0	0	0	0	0	0	0	0	0	0	0	0	0	0	0	0	0	0	0	0	0	0	0	0	0	0	0	0	0	0	0
FDFT1	0	0	0	0	0	21.4	0	0	0	0	0	0	0	0	0	0	0	0	0	0	0	0	0	0	0	0	0	0	0	0	0	0	0	0	0	0	0	0	0	0	0	0	0	0	0	0	0	0	0
FECH	0	0	0	0	0	0	0	0	0	0	0	0	0	0	0	0	0	0	0	0	0	0	0	0	0	0	0	0	0	0	0	0	0	0	0	0	0	0	0	0	0	0	0	0	0	0	0	0	0
FERMT3	0	12.58	0	0	0	0	0	0	1.395	0	0	0	0	0	0	0	0	0	51.678	0	0	14.131	0	0	0	0	0	0	0	0	27.342	12.615	0	0	0	0	0	26.658	0	0	0	0	0	0	0	0	0	0	0
FES	0	0	0	0	0	0	0	0	0	0	0	0	0	0	0	0	0	0	5.361	0	0	0	0	0	0	0	0	0	0	0	0	0	0	0	0	0	0	0	0	0	0	0	0	0	0	0	0	0	0
FETUB	0	0	0	0	0	0	0	0	0	0	0	0	0	0	0	0	0	0	0	0	0	0	0	0	0	0	0	0	0	0	0	0	0	0	0	0	0	0	0	0	0	0	0	0	0	0	0	0	0
FGA	3.499	16.627	13.703	26.316	7.448	4.431	0	3.156	12.521	6.304	10.98	2.383	11.371	12.343	18.982	3.232	146.192	3.806	4.321	39.188	1.383	0	0.593	2.656	2.065	28.742	10.329	0	2.878	13.969	65.377	340.903	8.627	30.633	17.88	0	8.182	10.193	1.514	8.675	3.544	59.304	31.628	8.788	22.976	9.279	0	0.921	40.001
FGB	21.32	52.573	21.795	75.319	0	0	0	30.434	7.815	0	14.093	0.944	5.978	24.815	15.645	0	134.103	0	8.206	29.72	0	0	0	0	4.582	8.185	0	0	6.719	0	62.586	519.357	1.398	1.18	9.324	0	0	1.252	0	0	0	17.596	34.495	24.242	3.508	11.384	0	1.553	45.651
FGD3	0	0	0	0	0	0	0	0	0	0	0	0	0	0	0	0	0	0	1.367	0	0	0	0	0	0	0	0	0	0	0	0	0	0	0	0	0	0	0	0	0	0	0	0	0	0	0	0	0	0
FGFR1	0	0	0	0	0	0	0	0	0	0	0	0	0	0	0	0	0	0	0	0	0	0	0	0	0	0	0	0	0	0	0	0	0	0	0	0	0	0	0	0	0	0	0	0	0	0	0	0	0
FGG	0.315	93.123	7.511	62.569	0	0	0	0	25.898	0	7.478	3.725	11.541	0	0	0	238.044	0	3.584	64.965	0	0	0	0	0	24.723	0	0	0	2.504	58.538	797.417	0	1.796	4.667	0	0.958	14.31	0	0.757	0	28.226	81.509	23.538	2.576	21.782	0	0	47.751
FGL2	4.801	0	0	0	0	6.045	9.759	0	0	16.699	0	17.909	3.526	0	0	8.891	0	24.768	0	0	1.249	0	0	16.493	17.117	0	0	0	0	14.305	0	0	13.344	15.811	15.784	21.978	14.635	8.87	7.251	5.224	15.262	17.872	0	3.595	19.398	5.373	0	2.562	4.619
FGR	0	1.712	0	0	0	0	0	0	0	0	0	0	0	0	0	0	0	0	26.373	0	0	11.72	0	0	0	0	0	0	0	0	0	0	0	0	0	0	0	0	0	0	0	0	0	0	0	0	0	0	0
FH	0	0	2.943	7.169	0	6.089	0	0	0.414	0.987	0	2.156	21.236	0	2.858	0	0	0	1.192	0	1.735	0	0	0	3.78	0	0	1.869	0	3.044	0	0	0	0.682	2.087	0	0	1.824	0	0	2.093	5.778	0	6.407	0	0	0	0	2.599
FKBP1A	0	0	0	0	0	0	0	0	0	0	0	0	0	0	0	0	0	0	25.761	0	0	0	0	0	0	0	0	0	0	0	38.371	0	0	0	0	0	0	0	0	0	0	0	0	0	0	0	0	0	0
FKBP2	0	0	0	0	0	0	0	0	0	0	0	0	0	0	0	0	0	0	11.905	0	0	0	0	0	0	0	0	3.98	0	0	0	0	0	0	0	0	0	0	0	0	0	0	0	0	0	0	0	0	0
FKBP4	0	0	0	0	0	0	0	0	0	0	0	0	0	0	0	0	0	0	0	0	0	0	0	0	0	0	0	1.101	0	0	0	0	0	0	0	0	0	0	0	0	0	0	0	0	0	0	0	0	0
FKBP8	0	0	0	0	0	0	0	0	0	0	0	0	0	0	0	0	0	0	1.933	0	0	0	0	0	0	0	0	0	0	0	0	0	0	0	0	0	0	0	0	0	0	0	0	0	0	0	0	0	0
FLG	0	0	0.483	0	0	0	0	0.746	0	0	0	2.024	3.621	0	0.685	0	0	0	0	0	0	0	1.117	0	0	0	0	0.28	0	0	0	0	0	0	0	0	0	0	0	1.859	0	0	0	0	0	0	0.656	0	0
FLG2	0	0	0	0	0.919	0	0	1.229	0.252	0	0	0.882	0	0	0	0	0	0	0	0	0	0	0	0	0	0	0	0	0	0	0	0	0	0	0	0	0	0	0	1.388	0	0	0	0	0	0	1.695	0	0
FLII	0	0.254	0	0	0	0	0	0	0	0	0	0	0	0	0	0	0	0	2.101	0	0	0	0	0	0	0	0	0.25	0	0	0	0	0	0	0	0	0	0	0	0.839	0	0	0	0	0	0	0	0	0
FLNA	0	0	0	0	0	0	0	0	0	0	0	0.21	0	0	0	0	0	0	4.272	0	0	0.592	0	0	0	0	3.551	0	0	0	0	0.751	0	0	0	0	0	0	0	0	0	0	0	0	0	0	0	0	0
FLNB	0	0	0	0	0	0	0	0	0	0	0	0	0.169	0	0	0.688	0	0	1.392	0	0	0.276	0.659	0	0	0	0	7.184	0	0.032	0	0	0	0	0	0	0	0	0	0.703	0	0	0	0	0	0	0	0	0
FLNC	0	0	0	0	0	0	0	0	0	0	0	0	0	0	0	0	0	0	0.625	0	0	0	0	0	0	0	0	0	0	0	0	0	0	0	0	0	0	0	0	0	0	0	0	0	0	0	0	0	0
FLOT1	272.036	0	9.022	0	0	0	0	0	0	0	2.895	2.465	0	0	0	0	1.364	0	313.963	0	0	11.362	1.849	0.569	3.661	0	0	0	1.415	0	0	0.971	1.28	4.64	5.037	0	1.584	28.487	19.719	4.845	2.068	0	0	14.594	12.625	2.959	0	0	9.304
FLOT2	0	7.111	11.718	0	0	12.031	2.065	1.562	1.924	1.245	10.384	7.332	2.51	3.137	8.199	3.845	25.717	9.008	13.414	0.757	0.845	7.968	0	5.321	0.781	2.165	0	0	2.493	4.163	0.723	5.483	1.044	3.099	0	0	0	5.666	17.064	4.931	5.627	2.962	0.915	4.464	13.852	0	0	0	10.474
FLRT2	0	0	0	0	0	0	0	0	0	0	0	0	0	0	0	0	0	0	0	0	0	0	0	0	0	0	0	0	0	0	0	0	0	0	0	0	0	0	0	0	0	0	0	0	0	0	0	0	0
FLVCR2	0	0	0	0	0	0	0	0	0	0	0	0	0	0	0	0	0	0	0	0	0	0	0	0	0	0	0	0	0	0	0	0	0	0	0	0	0	0	0	0	0	0	0	0	0	0	0	0	0
FMNL1	0	0.449	0	0	0	0	0	0	0	0	0	0	0	0	0	0	0	0	13.583	0	0	0	0	0	0	0	0	0	0	0	0	0	0	0	0	0	0	0	0	0	0	0	0	0	0	0	0	0	0
FMO1	0	0	0	0	0	0	0	0	0	0	0	0	0	0	0	0	0	0	0	0	0	0	0	0	0	0	0	0	0	0	0	0	0	0	0	0	0	0	0	0	0	0	0	0	0	0	0	0	0
FN1	0	0	0	0	0	0	0.687	7.899	0	0	0	2.153	0	0	0	0	0	0	0	0	32.175	0	0	0.391	8.659	0	0	0	0	3.54	1.058	2.618	0.383	3.876	5.074	0	0.395	0.741	0.558	0	0.203	1.067	0.28	1.353	0.097	0.407	0	6.151	1.201
FN3K	0	0	0	0	0	0	0	0	0	0	0	0	0	0	0	0	0	0	0	0	0	0	0	0	0	0	0	0	0	0	0	0	0	0	0	0	0	0	0	0	0	0	0	0	0	0	0	0	0
FN3KRP	0	0	0	0	0	0	0	0	0	0	0	0	0	0	0	0	0	0	0	0	0	0	0	0	0	0	0	0	0	0	0	0	0	0	0	0	0	0	0	0	0	0	0	0	0	0	0	0	0
FNBP1L	0	0	0	0	0	0	0	0	0	0	0	0	0	0	0	0	0	0	0	0	0	0	0	0	0	0	0	0	0	0	0	0	0	0	0	0	0	0	0	0	0	0	0	0	0	0	0	0	0
FNTA	0	0	0	0	0	0	0	0	0	0	0	0	0	0	0	0	0	0	0.627	0	0	0	0	0	0	0	0	0	0	0	0	0	0	0	0	0	0	0	0	0	0	0	0	0	0	0	0	0	0
FOLH1	0	0	0	0	0	2.082	0	0	0	0	0	0	0	0	0	127.454	0	0	0	0	0	0	0	0	0	0	0	0	0	8.982	7.277	0	1.544	0	0	0	0	0	0	0	0	0	0	0	0	0	11.213	0	0
FOLH1B	0	0	0	0	0	1.243	0	0	0	0	0	0	0	0	0	80.779	0	0	0	0	0	0	0	0	0	0	0	0	0	8.054	6.574	0	0	0	0	0	0	0	0	0	0	0	0	0	0	0	9.897	0	0
FOLR1	21.788	0	0	0	0	7.233	0	57.157	0	0	0	0	0	0	0	0	0	0	0	0	0	0	0	0	0	0	0	0	0	0	0	0	0	0	0	0	0	0	47.793	0	0	0	0	17.367	0	0	0	0	0
FREM2	0	0	0	0	0	0	0	0	0	0	0	0	0	0	0	0	0	0	0	0	0	0	0	0	0	0	0	0	0	0	0	0	0	0.137	0.224	0	0.021	0	0.893	0	0.128	0	0	0	0.262	0	0	0.235	0
FRK	0	0	0	0	0	0	2.605	0	0	3.002	1.439	0.703	0	0	13.829	0.595	1.494	0	0	0	0	0	0	0	0	0	0	0	0	1.323	0	0	0	0.566	0	0	0	1.641	0	0	0.622	0	0	0	1.333	0.775	0	0	1.686
FSCN1	0	0	0	0	0	0	0	0	0	0	0	0	0	0	0	0	0	0	0	0	0	0	0	0	0	0	0	0	0	0	0	0	0	0	0	0	0	0	0	0	0	0	0	0	0	0	0	0	0
FSCN3	0	0	0	0	0	0	0	1.898	0	0	0	0	0	0	0	0	0	0	0	0	1.093	0	0	0	5.158	0	0	0	0	0	0	0	0	0	0	0	0	0	0	0	0	0	0	0	0	0	0	0	0
FSIP2	0	0	0	0	0	0	0	0	0	0	0	0	0	0	0	0	0	0	0	0	0	0	0	0	0	0	0	0	0	0	0	0	0	0	0	0	0	0	0	0	0	0	0	0	0	0	0	0	0
FTCD	16.783	0	8.678	34.436	5.438	71.165	8.256	0	0.622	15.807	0	7.007	5.241	0	20.09	0	0	5.214	0	3.417	0	0	25.996	0	32.675	10.46	0	0	6.218	0	0	0	4.901	23.358	0	10.968	2.724	1.663	11.53	2.211	30.233	17.555	0	9.509	23.182	2.43	0	0	3.348
FTH1	0	0	0	0	0	41.165	0	0	0	0	5.22	0	2.357	0	0	0	0	14.847	3.055	59.786	0	0	0	7.29	6.127	12.374	0	0	0	5.975	0	0	58.808	0	4.127	0	0	0	0	0	0	8.429	3.086	0	29.545	117.127	0	0	50.293
FTL	0	37.17	0	0	0	258.416	48.797	82.633	0	0	0	0	0	0	0	4.426	0	199.045	0	281.229	0	11.602	5.595	44.182	22.696	45.323	0	0	11.099	31.034	27.956	0	362.284	7.127	66.576	33.322	0	0	89.799	0	27.237	92.524	28.395	236.47	79.414	559.063	11.66	24.707	196.156
FTMT	0	0	0	0	0	0	0	0	0	0	0	0	0	0	0	0	0	0	0	0	0	0	0	0	0	0	0	0	0	0	0	0	0	0	0	0	0	0	0	0	0	0	0	0	0	0	0	0	0
FUCA1	0	0	0	0	0	0	0	0	0	1.47	0	0	0	0	0	0	0	1.82	0	0	0	0	3.445	0	2.247	0	0	0	0	1.543	0	0	7.891	4.502	6.879	0	0.851	8.375	0	0	0	12.214	0	0	0	1.611	0	0	1.724
FUCA2	0	0	0	0	0	0	0	0	0	0	0	0	0	0	0	0	0	0	0	0	0	0	0	0	0	0	0	0	0	0	0	0	0	0	0	0	0	0	0	0	0	4.13	0	0	0	0	0	0	0
FUT3	0	0	0	0	0	0	0	0	0	0	0	0	0	0	0	0	0	0	0	0	0	0	0	0	0	0	0	0	0	0	0	0	0	0	0	0	0	0	0	0	0	0	0	0	0	0	0	0	0
FUT5	0	0	0	0	0	0	0	0	0	0	0	0	0	0	0	0	0	0	0	0	0	0	0	0	0	0	0	0	0	0	0	0	0	0	0	0	0	0	0	0	0	0	0	0	0	0	0	0	0
FUT6	0	0	0	0	0	0	0	0	0	0	0	0	0	0	0	0	0	0	0	0	0	0	0	0	0	0	0	0	0	0	0	0	0	0	0	0	0	0	0	0	0	0	0	0	0	0	0	0	0
FXYD2	0	0	0	0	0	0	14.867	0	0	0	0	0	0	0	0	0	0	0	0	0	0	0	0	0	0	0	0	0	0	0	0	0	0	0	0	0	0	0	0	0	0	0	0	11.374	0	0	0	0	0
FYN	0	0	12.341	2.699	0	2.662	3.1	0	0	0	2.73	2.357	0	0	0	2.172	0	0	0	0	0	0	1.111	0	0	1.213	0	0	0	0	0	0	0	0.231	0	0	0	1.381	1.337	3.896	1.236	1.827	5.226	0	2.856	0	5.726	0	0
G6PD	0	8.849	0	0	0	0	0	0	1.899	0	0	0	0	0	0	0	0	0	26.593	0	0	23.191	0	0	0	0	0	4.208	0	0	3.048	18.373	0	0	0	0	0	4.612	0	1.247	0	0	0	0	0	0	0	0	0
GAA	0.748	0	0	0	0	1.346	1.271	0	0.74	3.728	0	0.427	1.051	0	0	0.667	0	0	0	0	0.241	0	2.601	0	0.916	0	0	0	3.482	4.152	0	7.057	11.323	12.49	3.777	14.175	7.289	7.307	13.539	28.242	32.183	50.763	3.147	9.306	97.783	12.964	0	8.472	84.42
GAL3ST1	0	0	0	0	0	0	0	0	0	0	0	0	0	0	0	0	0	0	0	0	0	0	0	0	0	0	0	0	0	0	0	0	0	0	0	0	1.116	0	0	0	0	0	0	0	0	0	0	0	0
GALC	0	0	0	0	0	2.933	0	0	0	0.955	0	0	0	0	2.543	0	0	0	0	0	0	0	0	0	0	0	0	0	0	0	0	0	0	0	0	0	0	0	0	0	0.916	2.108	0	0	0	0	0	0	1.435
GALE	0	0	0	0	0	8.173	0	0	0.766	0	0	0	0	0	0	0	0	0	0	0	0	0	6.352	0	0	0	0	9.376	0	0	0	0	0	0.253	0	0	0	0	0	6.02	1.813	1.05	0	0	0	0	0	0	0.947
GALK1	0	0	0	0	0	22.199	0	0	0	0	0	1.204	0	0	0	0	0	0	0	0	0	0	0	0	0	4.319	0	0	0	0	0	0	0	0	0	0	0	0	0	0	16.887	0	0	0	0	0	0	0	1.426
GALM	0	0	0	0	0	0	0	0	0	0	0	0	0	0	0	0	0	0	0	0	0	0	0	0	3.22	0	0	0	0	0	0	0	0	0	0	0	0	0	0	0	3.202	0	0	0	6.96	0	0	0	0
GALNS	0	0	0	0	0	0	0	0	0	0	0	0	0	0	0	0	0	0	0	0	0	0	0	0	0	0	0	0	0	0	0	0	19.005	0	0	0	0	0	0	0	8.335	0	0	0	18.873	1.742	0	0	3.322
GALNT10	0	0	0	0	0	0	0	0	0	0	0	0	0	0	0	0	0	0	0	0	0	0	0	0	0	0	0	0	0	0	0	0	0	0	0	0	0	0	0	0	0	0	0	0	0	0	0	0	0
GALNT18	0	0	0	0	0	0	0	0	0	9.111	0	0	0	0	0	0	0	0	0	0	0	0	0	0	0	0	0	0	0	0	0	0	0	1.032	6.976	0	0	0	0	0	0	0	0	0	0	0	0	0	0
GAMT	0	0	0	0	0	0	0	0	0	0	0	0	0	0	0	0	0	0	0	0	0	0	0	0	0	0	0	0	0	0	0	0	0	0	0	0	0	0	0	0	0	0	0	0	0	0	0	0	0
GANAB	0	7.734	4.155	3.134	0	7.933	0	0	7.722	3.055	0	3.337	7.439	0	0	0	0	0	10.435	0	2.94	0	5.541	1.343	4.919	0.843	0	3.1	0	2.389	0	1.268	0	7.901	5.104	5.869	1.227	4.962	0	3.333	12.971	3.561	0.513	5.344	1.915	0	0	0	4.022
GAPDH	225.741	597.204	215.032	434.076	858.142	554.482	330.796	570.668	66.06	125.297	365.607	166.447	191.917	231.5	736.045	243.823	163.629	420.438	90.053	82.343	73.997	166.116	692.896	252.67	372.375	181.699	806.469	179.863	443.726	311.684	226.102	92.417	232.202	125.608	51.403	279.524	48.423	250.309	321.08	466.619	327.098	141.623	89.036	147.747	295.772	148.041	596.35	72.837	241.247
GAPDHS	0	0	0	0	0	0	0	103.134	0	0	0	0	0	0	0	0	0	0	0	4.458	89.723	248.813	0	0	179.674	0	0	0	0	0	0	0	0	0	0	0	0	0	0	0	0	0	0	26.094	0	0	0	0	0
GAPVD1	0	0	0	0	0	0	0	0	0	0	0	0	0	0	0	0	0	0	0	0	0	0	0	0	0	0	0	0	0	0	0	0	0	0	0	0	0	0	0	0	0	0	0	0	0	0	0	0	0
GARS	0	0	0	0	0	0	0	0	0	0	0	0	0	0	0	0	0	0	0	0	0	0	0	0	0	0	0	1.717	0	0	0	0	0	0	0	0	0	0	0	0	0	0	0	0	0	0	0	0	0
GART	0	0	0	0	0	0	0	0	0	0	0	0	0	0	0	0	0	0	0	0	0	0	0	0	0	0	0	0	0	0	0	0	0	0	0	0	0	0	0	0	0	0	0	0	0	0	0	0	0
GAS6	0	0	0	0	0	21.788	20.796	2.811	0	1.867	0	0	1.385	0	0	0	0	5.787	0	0	6.38	0	0	2.684	6.882	0	0	0	0	11.795	0	0	8.39	8.936	4.853	18.531	4.795	3.73	30.222	4.378	14.722	0	0	3.177	11.068	21.293	0	7.459	0
GATM	0	0	0	0	0	3.006	0	0	1.72	3.497	0	0	16.554	0	26.145	0	0	0	0	0	0	0	0	4.11	1912.69	3.269	0	0	6.554	3.569	0	0	3.11	5.349	7.301	0	0.761	2.587	0	7.118	3.534	15.208	0	0	12.773	16.648	0	0	16.134
GBA	0	0	0	0	0	0	0	0	0	0	0	0	0	0	0	0	0	0	0	0	0	0	0	0	0	0	0	0	0	0	0	0	0	0	0	0	0	0	0	0	0	0	0	0	1.435	0	0	0	0
GBE1	0	1.671	0	0	0	0	0	0	0	0	0	0	0	0	0	0	0	0	17.595	0	0	0.895	2.054	0	0	0	0	0	0	0	0	0	0	0	0	0	0	0	0	2.021	0.725	0	0	0	0.432	0	0	0	0
GBP2	0	0	0	0	0	0	0	0	0	0	0	0	0	0	0	0	0	0	0	0	0	0	0	0	0	0	0	0	0	0	0	0	0	0	0	0	0	0	0	0	0	0	0	0	0	0	0	0	0
GBP6	0	52.789	21.55	0	29.181	0	0	0	2.047	0	0	0	0	0	0	0	0	0	0	0	0	0	81.25	0	0	0	0	58.867	0	0	0	0	0	0	0	0	0	0	0	41.45	0	0	0	0	0	0	0	0	0
GBP7	0	0.905	0	0	0	0	0	0	0	0	0	0	0	0	0	0	0	0	0	0	0	0	2.227	0	0	0	0	0	0	0	0	0	0	0	0	0	0	0	0	0	0	0	0	0	0	0	0	0	0
GC	0	5.539	0	76.902	0	0	0	0	0	0	0	0	0	0	0	0	0	51.302	0	32.624	0	0	0	0	16.322	0	0	0	0	0	0	0	0	5.667	1.841	0	0	0	0	0	3.451	12.747	120.375	14.981	0	5.072	0	0	12.272
GCA	0	114.177	0	0	0	0	0	0	13.975	0	0	0	4.567	0	0	0	140.759	0	454.009	0	0	196.511	0	0	0	0	103.433	0	0	0	0	133.45	0	0	0	0	0	19.037	0	0	0	0	0	0	0	0	0	0	0
GCDH	0	0	0	0	0	0	0	0	0	0	0	0	0	0	0	0	0	0	0	0	0	0	0	0	0	0	0	0	0	0	0	0	0	0	0	0	0	0	0	0	0	0	0	0	0	0	0	0	0
GCLC	0	0	0	0	0	0	0	0	0	0	0	0	0	0	0	0	0	0	0	0	0	0	0	0	0	0	0	0	0	0	0	0	0	0	0	0	0	0	0	0	0	0	0	0	0	0	0	0	0
GCLM	0	0	0	0	0	0	0	0	0	0	0	0	0	0	0	0	0	0	6.923	0	0	0	0	0	0	0	0	0	0	0	0	0	0	0	0	0	0	0	0	0	0	0	0	0	0	0	0	0	0
GCN1L1	0	0	0	0	0	0	0	0	0	0	0	0	0	0	0	0	0	0	0.36	0	0	0	0	0	0	0	0	0.143	0	0	0	0	0	0	0	0	0	0	0	0	0	0	0	0	0	0	0	0	0
GDA	0	0	0	0	0	0	0	0	0	0	0	0	0	0	0	0	0	0	0	0	0	0	0	0	0	0	0	0	0	0	0	0	0	0	0	0	0	0	0	0	6.048	13.143	0	0	11.811	4.446	0	0	0
GDF15	0	0	0	0	0	0	0	0	2.771	1.812	0	0	0	9.131	0	0	0	0	0	0	0	0	4.736	0	0	0	0	0	0	0	0	0	0	3.429	3.385	0	0	0	0	0	0	8.637	0	0	0	0	0	0	0
GDI1	0	0	0	0	0	0	5.985	0	2.445	3.296	0	3.215	4.567	0	7.396	11.775	0	0	1.969	0.924	0	0	5.006	0	6.419	4.083	0	2.737	0	5.16	4.269	0	0	1.939	0	0	0	0	0	6.235	0	1.411	0	0	3.653	0	0	0	0
GDI2	5.75	0	12.146	9.586	4.22	6.202	23.901	15.46	4.948	10.866	19.078	3.744	7.976	0	23.219	38.386	4.304	12.151	5.687	2.362	3.637	1.104	17.499	5.335	13.109	10.508	0	10.459	2.484	14.352	0	3.852	3.482	6.739	2.115	6.126	0	8.977	0	16.342	13.743	6.795	0	3.186	18.747	3.45	7.38	0	0
GDPD3	9.19	4.105	10.608	0	0	5.866	15.985	9.425	0	0	0	3.391	0	33.247	29.335	0	0	0	0	4.789	1.596	0	17.616	5.237	15.609	0	0	4.18	15.455	0	0	0	7.184	1.93	0	0	0	0	32.608	3.095	7.484	5.816	0	3.996	7.349	12.787	0	1.588	32.787
GFAP	7.326	68.101	65.593	0	0	14.42	0	20.486	0	5.474	0	18.531	9.421	0	0	0	11.307	0	0.788	0	0	0	275.782	0	0	3.905	0	253.128	0	0	7.914	0	0	0	0	0	0	0	0	78.689	0	0	0	0	0	0	0	0	0
GFPT1	0	0	0	0	0	0.856	0	0	0	0	0	0	0	0	0	0	0	0	0	0	0	0	1.477	0	0	0	0	1.016	0	0	0	0	0	0	0	0	0	0	0	0	0	0	0	0	0	0	0	0	0
GGACT	0	0	0	0	26.349	8.311	5.937	0	0	9.92	0	0	12.305	0	31.386	0	0	0	0	0	0	0	0	0	931.164	12.522	0	0	0	0	0	0	0	0	0	0	0	0	0	0	0	0	0	0	28.864	0	0	0	0
GGH	83.817	0	84.602	0	5.747	13.211	224.657	9.547	2.586	14.013	1.45	24.843	11.018	0	90.696	27.553	7.096	0	3.405	0	71.88	0	15.498	0	34.503	7.508	0	0	15.63	2.21	0	97.507	342.664	5.815	143.198	229.148	8.943	211.892	227.819	74.005	297.319	81.686	1.481	171.267	182.308	26.386	223.305	242.69	260.307
GGT1	77.116	13.324	54.456	151.399	85.486	41.891	76.241	98.822	14.393	47.749	178.019	43.879	38.777	65.177	149.157	133.106	103.399	72.38	0	54.338	29.938	0	55.513	49.981	114.418	75.573	30.463	13.546	125.572	17.918	18.616	6.482	32.982	12.186	13.052	26.75	20.34	35.723	124.608	20.19	110.772	31.869	17.007	41.77	129.406	54.33	80.144	27.952	58.465
GGT2	37.959	9.016	27.867	95.684	46.097	27.163	60.784	44.552	7.747	21.457	87.573	17.756	18.563	36.182	78.137	69.601	65.131	57.64	0	36.741	16.62	0	29.099	31.253	50.554	45.313	23.256	8.958	67.234	10.375	17.706	7.235	29.048	7.731	8.235	25.442	9.395	22.376	75.266	11.044	55.981	22.346	12.839	24.993	62.488	28.22	40.833	12.58	41.144
GGT6	1.553	0	0	0	0	0	0	0	0	0	0	0	0	0	0	0	0	0	0	0	0	0	0	0	0	0	0	0	0	0	0	0	6.25	0	5.416	0	0	0	6.384	0	8.59	3.76	0	0	10.685	0	0	1.944	0
GGTLC2	0	0	0	0	0	0	0	0	0	0	0	0	0	0	0	5.082	0	0	0	0	0	0	0	0	0	0	0	0	0	0	0	0	0	0	0	0	0	0	0	0	0	0	0	0	0	0	0	0	0
GHITM	0	0	0	0	0	0	13.79	0	0	0	0	17.201	0	0	35.474	7.733	0	15.421	0	0	31.029	0	6.83	9.222	28.147	10.411	0	0	0	0	0	0	0	3.956	0	0	0	8.614	0	4.346	0	0	0	6.42	0	16.637	0	0	17.621
GINM1	0	0	0	0	0	0	0	0	0	0	0	0	0	0	0	0	0	0	0	0	0	0	0	0	0	0	0	0	0	0	0	0	0	0	0	0	0	0	0	0	0	0	0	0	0	0	0	0	0
GIPC1	0	0	0	0	0	0	0	0	0	0	0	0	0	0	0	0	0	0	0	0	0	0	1.741	0	0	0	0	2.963	0	0	0	0	0	0	0	0	0	0	0	0	0	0	0	0	0	0	0	0	0
GIPC2	0	0	0	0	0	8.575	0	0	0	0	0	0	0	0	3.231	0	0	0	0	0	0	0	0	0	0	0	0	0	0	0	0	0	0	2.841	0	0	0	0	0	0	0	0	0	0	0	4.297	0	0	0
GIT2	0	0	0	0	0	0	0	0	0	0	0	0	0	0	0	0	0	0	0	0	0	0	0	0	0	0	0	0	0	0	0	0	0	0	0	0	0	0	0	0	0	0	0	0	0	0	0	0	0
GK	0	0	0	0	0	2.888	0	0	0	0	0	0	0	0	0	0	0	0	0	0	0	0	0	0	3.334	0	0	0	0	0	0	0	0	0	0	0	0	0	0	0	0	0	0	0	0	0	0	0	0
GK2	0	0	0	0	0	0	0	0	0	0	0	0	0	0	0	0	0	0	0	0	0	0	0	0	0	0	0	0	0	0	0	0	0	0	0	0	0	0	0	0	0	0	0	0	0	0	0	0	0
GKN1	0	0	0	0	0	0	0	0	0	0	0	0	0	0	0	0	0	0	0	0	0	0	0	0	0	0	0	0	0	0	0	0	0	0	0	0	0	0	0	0	0	0	0	0	0	0	0	0	0
GLA	0	0	0	0	0	0	0	0	0	0.545	0	0	0	0	0	0	0	0	0	0	0	0	0	0	0	0	0	0	0	0	0	0	0	0	0	0	0	0	0	0	4.73	1.139	0	0.512	0	0	0	0	22.192
GLB1	26.004	4.079	45.498	17.865	23.059	58.366	49.057	23.049	12.89	50.725	13.609	33.282	3.628	7.838	60.77	17.11	0	41.025	0	33.464	31.579	0	34.414	23.103	61.841	35.346	69.349	23.184	41.326	52.817	28.839	6.968	211.221	44.882	56.579	53.253	36.656	70.582	149.868	59.748	311.612	164.819	35.866	70.337	145.752	185.554	9.537	70.809	200.197
GLG1	0	0	0	0	0	0	0	0	0	0	0	0	0	0	0	0	0	0	0	0	0	0	0	0	0	0	0	0	0	0	0	0	0	0.304	3.33	0	0	0	0	0	0	0	0	2.1	0	0	0	0	1.277
GLIPR2	0	0	0	0	0	0	0	0	0	0	0	0	0	0	0	117.12	0	0	20.956	0	0	6.999	0	0	9	0	0	0	0	10.067	0	0	0	0	0	0	0	0	0	0	0	0	0	0	0	0	17.539	0	0
GLO1	0	0	0	0	0	0	0	0	0	0	25.634	0	0	0	0	45.971	0	280.986	0	0	4.457	0	7.951	0	22.422	0	0	1.955	0	16.436	25.794	0	9.423	0	1.768	0	0	2.873	0	6.864	0	0	0	6.288	0	0	0	0	0
GLOD4	0	0	0	0	0	0	0	0	0	0	0	0	0	0	0	0	0	0	0	0	0	0	0	0	0	0	0	0	0	0	0	0	0	0	0	0	0	0	0	0.975	1.305	0	0	0	0	0	0	0	0
GLRX3	0	0	0	0	0	0	0	0	0	0	0	0	0	0	0	0	0	0	0	0	0	0	0	0	0	0	0	0	0	0	0	0	0	0	0	0	0	0	0	0	0	0	0	0	0	0	0	0	0
GLS	0	0	1.96	0	0	0	0	0	0	1.218	10.176	0	8.616	0	7.608	0	0	0	0	0	0.413	0	0	0	3.056	0	0	0	0	0	5.356	0	0	0	0	0	0	0	0	0	0.856	0	0	16.421	1.046	1.319	0	0	5.909
GLTP	0	0	6.331	0	0	0	0	0	0	0	0	0	0	0	0	0	0	0	0	0	0	0	27.522	0	0	0	0	20.677	0	0	0	0	0	0	0	0	0	0	0	35.981	0	0	0	0	0	0	0	0	0
GLUD1	0	0	10.804	18.383	0	16.52	11.176	0	2.719	2.694	8.168	2.673	44.983	11.178	19.274	1.911	0	5.634	5.432	0.775	3.452	0	0	5.781	12.888	4.37	0	6.174	0	9.734	5.969	1.775	1.612	5.71	1.889	4.421	1.076	3.478	4.694	2.826	6.837	7.5	8.52	14.658	7.416	4.079	0	0	16.521
GLUD2	0	0	6.258	13.294	0	11.16	6.413	0	1.469	1.711	6.018	1.375	23.699	5.424	10.006	1.052	0	1.894	3.843	0	2.147	0	0	2.529	8.421	1.806	0	4.714	0	4.971	2.433	1.775	0.961	2.603	1.596	0	0.463	2.017	2.957	2.352	3.21	3.431	8.142	7.118	4.608	2.328	0	0	10.582
GLUL	0	25.226	0	0	260.85	0	0	0	4.954	0	0	0	0	0	0	0	0	0	0	0	0	0	253.963	0	0	0	0	14.127	0	0	0	0	0	0	0	0	0	0	0	8.008	0	0	4.586	0	0	0	15.831	0	0
GLYAT	0	0	0	0	0	0	0	0	0	0	0	0	9.746	0	0	0	0	0	0	0	0	0	0	0	6.734	0	0	0	0	1.06	0	0	0	0	0	0	0	0	0	0	0	0	0	0	0	0	0	0	0
GM2A	0	32.974	89.755	24.439	313.76	32.97	73.969	145.731	0	12.582	65.905	7.949	0	62.834	328.996	0	0	80.096	0	8.179	0	0	6.351	22.554	0	9.149	254.994	0	99.437	34.111	21.24	7.836	0	0	0	0	6.061	0	0	3.221	10.652	39.108	8.705	19.277	40.837	79.719	0	0	0
GMFG	0	0	0	0	0	0	0	0	0	0	0	0	0	0	0	0	0	0	37.059	0	0	0	0	0	0	0	0	0	0	0	0	0	0	0	0	0	0	0	0	0	0	0	0	0	0	0	0	0	0
GMIP	0	0	0	0	0	0	0	0	0	0	0	0	0	0	0	0	0	0	1.505	0	0	0	0	0	0	0	0	0	0	0	0	0	0	0	0	0	0	0	0	0	0	0	0	0	0	0	0	0	0
GMPR	0	0	0	0	0	0	0	0	0	0	0	0	0	0	0	0	0	0	0	0	0	0	0	0	0	0	0	0	0	0	0	0	0	0	0	0	0	0	0	0	0	0	0	0	0	0	0	0	0
GMPR2	0	0	0	0	0	0	0	0	0	0	0	0	0	0	0	0	0	0	0	0	0	0	0	0	0	0	0	0	0	0	0	0	0	0	0	0	0	0	0	0	0	0	0	0	0	0	0	0	0
GNA11	1.786	0	4.463	1.925	0	6.688	25.981	3.353	3.016	2.626	13.87	7.417	2.806	3.084	11.772	7.383	0	0	1.107	0.705	2.198	0	9.785	0	7.59	6.434	0	0.559	6.723	7.531	0	0	31.808	12.615	3.395	5.305	0	9.564	12.436	12.593	16.604	7.509	0.967	5.459	15.817	12.513	5.955	0	8.724
GNA13	7.409	0	9.02	9.687	0	11.34	16.324	8.649	2.959	5.589	14.98	5.029	10.271	10.18	12.546	7.735	0	0	8.616	0	2.838	0	4.992	2.545	11.09	8.896	0	2.817	11.739	5.468	16.763	4.643	5.67	4.282	4.495	0	0	12.789	12.59	8.854	10.905	3.592	1.97	6.429	0	0	8.561	0	5.229
GNA14	0	0	4.251	0	0	0	0	3.193	0	0	8.51	2.802	1.321	0	0	5.188	0	0	0.449	0	0.808	0	0	0	0	0	0	0.532	0	3.529	0	0	0	0	0.866	0	0	0	0	3.344	3.534	0	0	2.218	0	2.164	0	0	0
GNAI1	27.981	11.138	17.208	0	0	5.359	12.222	7.19	35.954	6.04	5.271	10.161	25.341	3.701	3.67	7.833	12.062	0	47.972	0	10.503	0	17.565	4.898	45.187	7.41	0	2.709	7.557	15.101	0	0	0	1.8	1.972	0	0	7.155	10.005	9.986	11.236	1.542	0	4.17	6.064	0	0	2.58	1.461
GNAI2	28.7	41.559	22.469	10.602	10.906	19.058	13.486	6.867	7.148	5.193	12.639	78.856	11.379	9.024	12.306	13.464	38.445	12.229	86.381	1.282	7.235	54.922	8.906	6.545	87.73	6.766	22.163	8.429	6.033	10.343	13.269	17.275	3.973	4.644	2.511	0	1.788	21.84	16.042	11.85	7.085	1.338	0	6.666	13.332	3.497	5.083	0.986	7.11
GNAI3	26.579	25.163	19.408	0	8.072	15.975	12.685	8.284	5.676	5.435	10.711	8.211	6.925	4.794	9.038	11.295	14.839	0	47.187	0.378	5.273	0	25.584	4.757	51.784	6.222	0	7.355	5.881	9.926	0	4.278	3.284	3.6	1.724	3.589	1.115	7.849	10.326	20.189	12.494	2.264	0	7.131	16.843	5.134	0	1.014	4.593
GNAL	0	0	0	0	0	0	0	0	0	0	0	0	0	0	0	0	0	0	0	0	0	0	0	0	0	0	0	0	0	0	0	0	0	0	0	0	0	0	0	0	0	0	0	0	0	0	0	0	0
GNAO1	0	0	0	0	0	0	0	0	2.8	0	0	0	0	0	0	0	0	0	0	0	3.552	0	2.567	0	0	0	0	0	0	0	0	0	0	0	0	0	0	0	0	0	0	0	0	0	0	0	0	0	0
GNAQ	7.629	0	3.651	0	0	7.911	14.343	2.882	0.83	2.407	8.94	7.06	5.639	0	12.502	9.179	3.57	0	1.842	0	1.546	0	4.085	0	11.419	8.959	0	0.588	0	8.317	0	0	0	8.305	3.451	0	2.233	6.472	0	7.638	11.87	6.071	0	4.554	12.425	9.293	0	0	2.277
GNAS	6.4	9.686	14.875	11.096	0	31.363	28.335	7.427	1.833	4.872	20.337	8.269	7.429	24.958	18.716	25.12	0	10.561	1.808	2.274	3.383	0	7.405	11.13	14.188	7.243	0	0	12.716	8.945	6.949	3.404	0	6.581	4.514	4.307	0.915	19.463	19.161	17.763	28.332	2.108	0	15.462	29.585	10.712	12.989	3.228	9.888
GNB1	27.325	30.036	36.728	65.737	85.776	53.758	87.045	27.593	13.338	25.834	65.635	21.882	34.789	47.936	48.375	37.608	85.912	48.224	15.146	11.803	23.705	5.925	177.919	30.908	53.62	34.888	67.413	14.901	36.373	29.682	44.102	11.26	17.917	16.432	6.93	17.736	23.314	31.264	34.113	42.726	38.805	17.804	7.102	47.619	26.665	13.74	32.871	14.849	29.991
GNB2	35.781	63.608	52.871	23.132	142.219	55.573	81.347	34.401	16.968	23.852	69.698	21.689	33.073	61.298	38.383	35.344	80.637	40.77	16.61	9.76	25.128	6.852	183.577	33.519	43.799	38.286	59.605	16.115	74.255	28.016	36.806	11.26	10.766	18.609	4.909	17.736	24.054	31.264	26.38	51.839	33.281	18.848	5.765	44.042	72.891	14.356	34.719	15.162	28.444
GNB2L1	0	133.928	34.388	0	0	37.705	0	0	0	0	0	0	0	0	0	0	0	0	0	0	0	0	20.94	0	4.975	0	0	38.035	0	0	10.213	0	0	0	0	0	0	0	0	31.785	0	0	0	10.075	0	0	12.013	0	1.063
GNB3	0	0	0	0	0	0	44.729	0	0	0	0	0	0	0	0	0	0	0	0	0	0	0	0	0	0	0	0	0	0	0	0	0	0	0	0	0	0	0	0	0	0	0	0	0	0	0	0	0	0
GNB4	15.645	14.296	16.899	0	124.956	26.719	59.772	0	7.063	13.896	43.376	16.498	23.754	0	32.08	20.745	67.063	29.767	10.692	5.866	7.419	0	157.193	22.618	25.317	16.041	51.021	12.061	21.41	19.114	19.587	0	6.464	9.012	0	0	4.833	16.193	0	11.75	17.4	0	0	17.338	13.47	4.724	21.582	5.008	7.177
GNG12	45.877	15.107	31.816	58.145	33.969	43.75	93.224	84.606	27.411	32.351	132.23	0	23.152	114.184	71.478	67.51	93.639	59.09	0	26.351	22.206	0	40.276	37.818	49.624	48.791	0	0	72.547	43.313	37.875	0	0	27.928	19.511	0	8.874	47.618	59.193	35.68	88.648	0	0	42.369	58.896	33.402	0	0	0
GNG5	0	0	0	0	0	0	0	0	0	7.313	0	0	0	0	0	0	0	0	0	0	0	0	0	0	0	0	0	0	0	0	0	0	0	0	0	0	0	0	0	0	0	0	0	0	0	0	0	0	0
GNG7	0	0	0	0	0	0	0	0	0	0	0	0	0	0	0	0	0	0	0	0	0	0	0	0	0	0	0	0	0	0	0	0	0	0	0	0	0	0	0	0	0	0	0	0	0	0	0	0	0
GNPDA1	0	0	0	0	0	3.147	0	0	0	0	0	0	0	0	0	0	0	0	0	0	0	0	0	0	0	0	0	0	0	0	0	0	0	0	0	0	0	0	0	0	0	9.587	0	0	0	0	0	0	0
GNPDA2	0	0	0	0	0	0	0	0	0	0	0	0	0	0	0	0	0	0	0	0	0	0	0	0	0	0	0	0	0	0	0	0	0	0	0	0	0	0	0	0	0	0	0	0	0	0	0	0	0
GNS	0	0	0	0	0	5.312	100.226	7.007	0	0	3.132	0	0	0	0	0	0	5.957	0	1.15	0	0	0	0	0	0	8.01	0	0	0	0	2.533	24.982	7.751	0	0	0.703	2.108	13.105	0	7.156	18.681	1.344	3.077	4.993	16.683	0	0	14.333
GOLM1	0	0	0	0	0	0	0	0	0	0	0	0	0	0	0	0	0	0	0	0	0	0	0	0	0	0	0	0	0	0	0	0	0	0	0	0	0	0	0	0	0	0	0	0	0	0	0	0	0
GOLT1B	0	0	0	0	0	0	0	0	0	0	0	0	0	0	0	0	0	0	0	0	0	0	0	0	0	0	0	0	0	0	0	0	0	0	0	0	0	0	0	0	0	0	0	0	0	0	0	0	0
GOT1	28.831	0	12.588	0	0	50.646	19.269	0	0	2.832	0	18.121	0	0	17.534	9.772	0	0	0	0	0	0	4.837	0	1.364	0	0	0	47.103	26.51	0	0	106.862	7.153	10.119	0	0	8.478	5.194	25.273	34.224	45.69	0	0	17.441	11.27	3.125	0	0
GOT2	0	1.966	26.605	26.74	0	9.78	1.686	0	5.141	0	1.922	4.878	9.911	0	15.964	0	0	0	0	0	0	0	3.104	0	13.185	0	0	6.926	0.824	0	14.158	2.085	3.883	5.515	0.547	2.982	0	0	0	2.054	10.139	6.897	1.523	16.043	17.169	0	6.109	0	15.407
GP1BA	0	0	0	0	0	0	0	0	0	0	0	0	0	0	0	0	0	0	0	0	0	0	0	0	0	0	0	0	0	0	0	0	0	0	0	0	0	0	0	0	0	0	0	0	0	0	0	0	0
GP2	0	0	0	0	0	0	0	0	0	0	0	0	0	0	0	1.44	0	0	0	0	0	0	0	0	0	0	0	0	0	0	0	0	0	0	0	0	0	0	0	0	0	0	0	0	0	0	0	0	0
GP5	0	0	0	0	0	0	0	0	0	0	0	0	0	0	0	0	0	0	0	0	0	0	0	0	0	0	0	0	0	0	0	0	0	0	0	0	0	0	0	0	0	0	0	0	0	0	0	0	0
GPC1	0	0	0	0	0	0	0	0	0	0	0	0	0	0	0	0	0	0	0	0	2.403	0	0	0.555	0	0	0	0	0	1.068	0	0	0	4.262	1.299	0	0	0	0	1.158	0	0	0	0	0	0	0	0.962	0
GPC3	0	0	0	0	0	10.145	0	0	2.478	2.328	0	0	3.522	0	0	0	0	0	0	0	12.149	0	0	0	0	3.576	0	0	0	7.593	0	0	0	14.126	6.722	0	1.148	0	0	3.425	0	0	0.99	0	3.893	2.42	0	0	0
GPC4	0	0	0	0	0	0	0	0	0	0	0	0	0	0	0	0	0	0	0	0	1.657	0	0	0	0	0	0	0	0	0	0	0	0	1.023	2.323	0	0.508	0	0	0	0	0	0	0	0	0	0	0	0
GPD1	6.089	0	3.09	21.323	5.732	40.909	13.405	15.67	0	13.301	11.079	2.767	9.76	2.152	37.268	0	0	20.667	0	3.593	0	0	9.678	2.235	36.008	15.988	0	0.932	9.402	5.819	0	0	5.856	7.399	0.571	5.519	0	5.838	4.223	0	44.24	26.81	0	2.748	50.425	133.735	0	1.148	3.89
GPD1L	0	0	0	0	0	0	0	0	0	0	0	0	0	0	0	3.374	0	0	0	0	0	0	0	0	0	0	0	0	0	0	9.042	0	0	0	0	0	0	0	0	52.198	0	0	0	0	0	0	0	0	0
GPD2	0	0	0	0	0	13.415	0	0	0	0	0	0	0	0	0	0	0	0	0.95	0	0	0	0	0	0	0	0	0.905	0	0	0	1.25	0	0	0	0	0	0	0	0	0	0	0	0.687	0	0	0	0	0.539
GPHN	0	0	0	0	0	0	0	0	0	0	0	0	0	0	0	0	0	0	0	0	0	0	0	0	0	0	0	0	0	0	0	0	0	0	0	0	0	0	0	0	0	0	0	0	0	0	0	0	0
GPI	8.277	58.045	22.588	14.774	90.153	29.827	14.458	7.424	12.334	11.951	14.169	20.904	21.525	6.449	47.495	19.48	13.096	16.984	64.408	2.844	10.943	44.367	33.352	19.918	37.693	21.525	82.346	42.52	11.653	25.944	27.751	21.921	8.134	14.486	7.067	0	6.613	37.041	20.614	26.854	30.839	11.224	11.502	13.463	32.641	7.237	30.145	4.329	14.298
GPLD1	0	0	0	0	0	0	0	0	0	0	0	0	0	0	0	0	0	0	0	0	0	0	0	0	0	0	0	0	0	0	0	0	0	0	0	0	0	0	0	0	0	0	0	0	0	0	0	0	0
GPR155	0	0	0	0	0	2.473	0	0	0	0	0	0	0	0	0	0	0	0	0	0	0	0	0	0	0	0	0	0	1.841	0	0	0	0	0	0	0	0	0	2.047	0	0	0	0	0	0	1.56	0	0	1.243
GPR180	0	0	0	0	0	0	0	0	0	0	0	0	0	0	0	0	0	0	0	0	0	0	0	0	0	0	0	0	0	0	0	0	0	0	0	0	0	0	0	0	0	0	0	0	0	0	0	0	0
GPR56	0	0	0	0	0	0	0	0	0	0	0	0	0	0	0	0	0	0	0	0	0	0	0	0	0	0	0	0	0	0	0	0	0	0	1.24	0	0	0	0	0	0	0	0	0	0	0	0	0	0
GPR84	0	0	0	0	0	0	0	0	0	0	0	0	0	0	0	0	0	0	0	0	0	0	0	0	0	0	0	0	0	0	0	0	0	0	0	0	0	0	0	0	0	0	0	0	0	0	0	0	0
GPRC5A	11.359	0	30.354	0	30.27	16.399	16.286	0	7.577	8.13	122.905	0	9.4	38.45	41.7	15.61	118.368	0	0	0	6.816	0	0	0	0	0	0	0	31.756	0	18.439	0	33.967	0	0	0	0	39.271	0	15	28.675	0	0	10.515	19.897	17.438	27.797	0	48.935
GPRC5B	165.539	42.099	182.856	134.234	172.965	297.336	235.533	91.582	97.215	264.865	295.388	181.265	167.967	330.391	394.229	357.072	265.968	97.647	0	43.449	283.547	25.493	116.162	269.633	172.585	162.733	202.33	65.906	247.184	149.366	54.539	48.788	178.405	251.658	662.405	109.919	316.442	273.222	569.679	91.803	453.326	159.404	56.543	57.29	212.468	284.479	320.918	187.858	364.175
GPRC5C	68.249	26.861	100.332	38.881	115.038	108.083	251.605	93.609	47.831	155.496	291.729	85.228	102.655	188.57	171.608	203.911	200.337	107.151	0	30.467	66.092	4.257	54.158	121.525	129.692	107.076	543.047	12.05	91.363	142.823	123.676	45.176	148.671	78.679	51.822	236.912	26.586	184.924	216.559	127.508	152.595	82.334	18.679	83.207	172.939	118.388	173.24	82.42	161.274
GPS1	0	0	0	0	0	0	0	0	0	0	0	0	0	0	0	0	0	0	0	0	0	0	0	0	0	0	0	0	0	0	0	0	0	0	0	0	0	0	0	0	0	0	0	0	0	0	0	0	0
GPT	0	0	0	0	0	0	0	0	0	0	0	0	0	0	0	0	0	0	0	0	0	0	0	0	0	0	0	0	0	0	0	0	0	0	0	0	0	0	1.98	1.008	2.123	1.496	0	0	0	0	0	0	0
GPX1	0	0	0	0	0	0	0	0	0	0	0	0	0	0	0	0	0	0	0	0	0	0	0	0	0	0	0	0	0	0	0	0	0	0	0	0	0	0	0	0	0	0	0	0	0	0	0	0	0
GPX3	0	0	0	0	0	0	0	0	0	0	0	0	0	0	0	0	0	0	0	0	0	0	0	0	0	0	0	0	0	0	0	0	0	0	0	0	0	0	0	4.697	0	0	0	0	19.54	0	0	0	0
GPX4	0	0	0	0	0	0	12.457	37.572	0	0	0	0	0	0	0	0	0	0	0	2.437	23.29	0	0	0	79.944	0	0	0	0	0	0	0	0	0	0	0	0	0	0	0	0	0	0	15.806	2.954	0	0	0	0
GRHPR	0	0	0	7.057	0	9.452	16.789	0	0	8.115	9.147	5.505	15.172	0	0	14.511	0	0	0	0	0	0	7.418	0	15.26	6.951	0	0	0	9.317	0	0	0	4.686	5.483	0	0	0	0	4.043	0	0	0	1.735	50.622	0	0	0	0
GRK6	0	0	0	0	0	0	0	0	0	0	0	0	0	0	0	0	0	0	2.401	0	0	0	0	0	0	0	0	0	0	0	0	0	0	0	0	0	0	0	0	0	0	0	0	0	0	0	0	0	0
GRPEL2	0	14.354	0	0	0	0	0	0	0	0	0	0	0	0	0	0	0	0	0	0	0	0	0	0	0	0	0	0	0	0	0	0	0	0	0	0	0	0	0	0	0	0	0	0	0	0	0	0	0
GSDMA	0	0	0	0	0	0	0	0	0	0	0	0	0	0	0	0	0	0	0	0	0	0	0	0	0	0	0	0	0	0	0	0	0	0	0	0	0	0	0	0	0	0	0	0	0	0	0	0	0
GSDMD	0	0	0	0	0	0	0	0	0	0	0	0	0	0	0	0	0	0	3.008	0	0	0	0	0	0	0	0	0	0	0	0	0	0	0	0	0	0	0	0	0	0	0	0	0	0	0	0	0	0
GSN	10.415	31.825	15.986	24.466	182.555	17.651	41.793	60.654	3.709	19.787	70.83	17.315	15.546	48.068	42.095	20.76	15.305	53.57	31.374	5.126	20.818	29.1	5.959	30.316	41.668	37.885	56.484	6.41	25.225	43.631	35.857	16.612	12.668	45.137	47.167	21.709	9.008	21.526	13.543	19.264	27.107	104.802	189.779	24.287	7.26	74.569	41.705	2.728	17.183
GSR	0	0	0	0	0	2.264	0	0	0	0	0	0	0	0	0	15.729	0	0	0	0	0	0	0	0	0	0	0	0	0	4.74	0	0	0	0	0	0	0	0	0	2.432	0	0	0	1.267	5.845	0	0	0	0
GSS	0	0	0	0	0	0	0	0	0	0	0	0	0	0	0	0	0	0	0	0	0	0	0	0	0	0	0	0	0	0	0	0	0	0	0	0	0	0	0	20.624	0	0	0	0	6.93	0	0	0	0
GSTA1	60.795	11.334	46.795	142.528	104.481	238.132	49.878	44.198	17.876	89.754	39.31	63.784	105.144	42.646	261.573	27.25	8.708	99.811	0	9.222	21.473	0	78.772	27.004	153.992	70.057	48.071	8.363	34.085	84.753	62.621	6.716	50.619	138.26	38.167	178.451	37.517	54.213	92.428	50.688	157.124	99.094	7.279	33.25	81.535	78.772	45.995	21.006	25.648
GSTA2	60.246	0	49.705	94.822	101.234	349.093	58.182	38.894	15.191	77.216	22.985	49.589	84.739	48.337	208.423	29.043	7.982	114.268	0	11.358	15.864	0	64.152	26.85	136.911	62.96	44.065	7.666	39.962	77.69	57.402	6.156	44.488	127.354	35.543	157.25	35.322	57.302	101.424	51.536	155.136	91.584	9.149	37.011	96.415	71.558	51.012	28.655	30.813
GSTA3	34.014	0	28.344	58.674	66.774	111.772	21.127	16.741	4.014	29.132	0	39.549	48.818	20.361	84.278	7.936	0	61.454	0	5.211	7.995	0	30.181	0	71.334	45.108	0	5.043	21.586	40.302	0	0	18.986	70.246	17.316	103.433	18.407	36.318	54.32	44.241	79.811	38.45	4.273	15.896	42.854	30.839	32.642	12.407	18.838
GSTA5	12.301	0	13.597	46.974	0	61.066	0	12.159	3.386	22.739	0	16.966	33.438	0	69.344	0	0	0	0	3.518	0	0	18.918	0	30.877	21.199	0	4.623	0	0	0	0	0	40.886	0	66.171	9.846	21.182	43.9	19.931	44.545	15.336	0	13.079	23.807	26.51	0	10.626	15.269
GSTK1	0	19.664	14.233	9.847	0	50.584	0	0	5.316	0	13.589	8.424	24.764	5.201	16.997	0	0	0	13.901	0	10.494	0	12.134	0	0	0	0	14.221	0	0	0	0	0	2.824	0.496	0	0	0	0	0	0	0	0	20.74	0	0	0	0	15.467
GSTM1	0	0	0	0	0	0	7.987	0	0	0	0	0	0	0	0	0	0	0	0	0	0	0	0	0	0	0	0	0	0	0	0	0	0	0	0	0	0	0	0	0	0	0	0	0	31.596	0	0	0	0
GSTM2	0	0	0	0	0	0	0	0	0	3.035	2.438	0	0	0	0	0	0	0	0	0	0	0	0	0	0	0	0	0	0	0	0	0	0	0	0	0	0	0	0	0	0	0	0	0	0	0	0	0	0
GSTM3	14.007	0	24.346	0	0	27.831	26.245	117.99	3.53	22.574	37.153	32.572	27.458	43.031	54.329	20.153	28.33	23.484	0	10.247	69.223	0	33.218	16.511	208.976	17.706	10.191	0	17.756	35.682	41.094	4.076	17.081	18.288	15.233	14.046	2.761	26.491	35.055	37.482	13.645	55.066	5.579	94.236	18.033	38.978	7.931	14.352	25.331
GSTM4	0	0	0	0	0	0	0	0	0	0	0	0	0	0	0	0	0	0	0	0	0	0	0	0	0	0	0	0	0	0	0	0	0	0	0	0	0	0	0	0	0	0	0	0	0	0	0	0	0
GSTM5	0	0	0	0	0	0	0	0	0	0	0	0	0	0	0	0	0	0	0	0	0	0	0	0	0	0	0	0	0	0	0	0	0	0	0	0	0	0	0	0	0	0	0	0	0	0	0	0	0
GSTO1	0	0	0	0	0	0	12.735	0	0	0	3.823	2.292	0	0	7.765	5.937	0	0	0	0	0	0	1.324	0	0	0	0	0	0	0	0	0	0	0	0	0	0	0	0	9.378	8.117	0	0	0	0	0	0	0	0
GSTP1	7.991	139.19	112.146	0	46.083	0	93.871	41.669	161.921	164.154	121.302	73.479	6.323	38.287	75.599	56.28	0	91.199	11.998	76.33	13.751	48.036	208.179	23.351	98.789	169.081	76.212	158.292	141.659	197.258	24.926	0	51.739	27.54	8.916	0	0	61.23	0	247.377	28.467	0	0	68.961	19.425	66.607	43.694	35.676	84.15
GSTT1	0	0	0	0	0	0	0	0	0	0	0	0	0	0	0	0	0	0	0	0	0	0	1.173	0	0	0	0	0	0	0	0	0	8.367	0	1.171	0	0	0	0	0.45	1.548	0	0	0	0	0	0	0	0
GUCA2A	0	0	0	0	70.271	0	0	0	0	0	0	0	0	0	0	0	0	0	0	0	0	0	0	0	0	0	0	0	0	0	0	0	0	0	0	0	0	0	0	0	0	0	0	0	0	0	0	0	0
GUCA2B	0	0	0	0	79.067	0	0	0	0	0	0	0	0	0	0	0	0	0	0	0	0	0	0	0	0	0	0	0	0	0	0	0	0	0	0	0	0	0	0	0	0	0	0	0	0	0	0	0	0
GUK1	0	0	0	0	0	0	0	0	0	0	0	0	0	0	0	0	0	0	0	0	0	0	0	0	0	0	0	0	0	0	0	0	0	0	0	0	0	0	0	0	0	0	0	0	0	0	0	0	0
GUSB	0	0	0	0	0	0	976.543	0	0	0	0	1.154	0	0	2.598	0	0	0	1.49	0	0	0	2.741	0	0	0	0	0	0	0	0	3.274	24.028	2.715	5.837	0	6.277	4.504	0	4.873	18.068	32.339	0	11.245	22.243	16.109	0	4.556	31.283
GYG1	0	0	0	0	0	0	0	0	0	0	0	0	0	0	0	0	0	0	0	0	0	0	0	0	0	0	0	0	0	0	0	0	0	0	0	0	0	0	0	0	0	0	0	0	0	0	0	0	0
GYPA	0	0	0	0	0	0	0	0	0	0	0	0	0	0	0	0	0	0	0	0	0	0	0	0	0	0	0	0	0	0	0	0	0	0	0	0	0	0	0	0	0	0	0	0	0	0	0	0	0
GYS1	0	0	0	0	0	0	0	0	0	0	0	0	0	0	0	0	0	0	13.277	0	0	0	0	0	0	0	0	0	0	0	0	0	0	0	0	0	0	0	0	0	0	0	0	0	0	0	0	0	0
GYS2	0	0	0	0	0	0	0	0	0	0	0	0	0	0	0	0	0	0	2.3	0	0	0	0	0	0	0	0	0	0	0	0	0	0	0	0	0	0	0	0	0	0	0	0	0	0	0	0	0	0
H1F0	0	0	0	0	0	0	0	0	0	0	0	0	0	0	0	0	0	0	0	0	0	0	19.113	0	0	0	0	0	0	0	0	0	0	0	0	0	0	0	0	0	0	0	0	51.019	0	0	0	0	0
H1FNT	0	0	0	0	0	0	0	0	0	0	0	0	0	0	0	0	0	0	0	0	4.965	0	0	0	0	0	0	0	0	0	0	0	0	0	0	0	0	0	0	0	0	0	0	0	0	0	0	0	0
H2AFB1	0	0	0	0	0	0	0	0	0	0	0	0	0	0	0	0	0	0	0	0	0	0	0	0	0	0	0	0	0	0	0	0	0	0	0	0	0	0	0	0	0	0	0	0	0	0	0	0	0
H2AFB2	0	0	0	0	0	0	0	0	0	0	0	0	0	0	0	0	0	0	0	0	0	0	0	0	0	0	0	0	0	0	0	0	0	0	0	0	0	0	0	0	0	0	0	0	0	0	0	0	0
H2AFB3	0	0	0	0	0	0	0	0	0	0	0	0	0	0	0	0	0	0	0	0	0	0	0	0	0	0	0	0	0	0	0	0	0	0	0	0	0	0	0	0	0	0	0	0	0	0	0	0	0
H2AFJ	0	27.136	11.605	9.443	18.251	9.606	0	7.499	1.972	2.502	0	12.993	0	0	13.141	2.055	0	0	1.505	2.316	5.567	0	7.85	0	10.677	0	0	6.782	0	0	0	61.209	0	0	1.157	0	0	27.616	0	9.464	0	0	5.817	96.122	0	0	0	0	18.604
H2AFV	0	0	0	0	0	0	0	0	0	0	0	0	0	0	0	0	0	0	0	0	0	0	0	0	0	0	0	0	0	0	0	0	0	0	0	0	0	0	0	0	0	0	0	0	0	0	0	0	0
H2AFX	0	17.041	8.289	6.745	13.036	5.555	0	5.356	1.409	1.787	0	0	0	0	9.104	1.256	0	0	0	1.321	7.992	0	4.268	0	0	0	0	3.815	0	0	0	43.72	0	0	0	0	0	0	0	0	0	0	4.155	55.598	0	0	0	0	0
H2AFY	0	6.713	0	0	0	9.637	0	0	0	0	0	0	4.27	0	0	0	0	0	0	0	0	0	12.873	0	0	0	0	8.276	0	0	0	3.382	0	0	0	0	0	0	0	8.183	0	0	0	0	0	0	0	0	2.089
H2AFZ	0	0	0	0	0	0	0	0	0	0	0	0	0	0	0	0	0	0	0	0	0	0	0	0	0	0	0	0	0	0	0	0	0	0	0	0	0	0	0	0	0	0	0	0	0	0	0	0	0
H3F3A	0	0	0	0	17.326	0	0	0	0	4.043	8.673	0	0	0	0	0	0	0	69.391	0	0	0	0	0	0	0	0	0	0	0	0	56.297	0	0	4.111	0	2.766	30.408	0	13.128	0	0	0	46.832	0	0	0	0	18.689
H3F3B	0	0	0	0	17.326	0	0	0	0	4.043	8.673	0	0	0	0	0	0	0	69.391	0	0	0	0	0	0	0	0	0	0	0	0	56.297	0	0	4.111	0	2.766	30.408	0	13.128	0	0	0	46.832	0	0	0	0	18.689
H3F3C	0	0	0	0	0	0	0	0	0	0	0	0	0	0	0	0	0	0	0	0	0	0	0	0	0	0	0	0	0	0	0	0	0	0	0	0	0	0	0	0	0	0	0	0	0	0	0	0	0
H6PD	0	0	0	0	0	0	0	0	0	0	0	0	0	0	0	0	0	0	1.275	0	0	0	0	0	0	0	0	0	0	0	0	0	0	0	0	0	0	0	0	0	0	0	0	0	0	0	0	0	0
HABP2	0	0	0	0	0	0	0	0	0	0	0	0	0	0	0	0	0	0	0	0	0	0	0	0	0	0	0	0	0	0	0	0	0	0	0	0	0	0	0	0	0	0	7.454	0	0	0	0	0	0
HADH	0	0	0	0	0	66.164	0	0	1.31	1.526	0	2.353	22.062	0	0	0	0	0	0	0	1.07	0	0	0	0	0	0	0	0	1.516	31.202	0	0	1.838	0	0	0	0	0	1.444	0	3.972	0	7.412	0	0	0	0	6.901
HADHA	5.199	13.546	89.209	16.306	21.478	570.356	9.588	27.736	7.9	3.837	24.914	23.141	37.355	13.949	46.164	14.065	0	0	14.499	2.762	8.054	9.252	5.041	17.825	46.493	1.377	0	119.23	5.131	10.221	16.809	12.958	0	2.423	2.389	0	1.777	1.715	0	4.112	3.249	4.332	1.453	67.43	6.046	1.461	1.311	0	17.587
HADHB	0.925	5.447	8.286	29.122	0	23.94	4.142	3.359	3.027	0.494	9.118	6.838	27.087	8.592	17.197	5.54	0	0	12.636	0	2.624	13.178	1.26	16.182	21.701	11.049	4.15	4.041	0	17.396	15.549	5.81	0	2.58	2.588	0	0	0	0	3.097	0	14.507	3.601	43.37	0	0	0	0	28.882
HAGH	0	0	0	0	0	0	0	0	0	0	0	0	0	0	0	0	0	0	0	0	0	0	0	0	0	0	0	0	0	0	0	0	0	1.764	0	0	0	0	0	0	0	0	0	0	0	0	0	0	0
HAL	0	0	0	0	0	0	0	0	0	0	0	0	0	0	0	0	0	0	0	0	0	0	0	0	0	0	0	0	0	0	0	0	0	0	0	0	0	0	0	0	0	0	0	0	0	0	0	0	0
HARS	0	0	0	0	0	0	0	0	0	0	0	0	0	0	0	0	0	0	0	0	0	0	0	0	0	0	0	0	0	0	0	0	0	0	0	0	0	0	0	0	0	0	0	0	0	0	0	0	0
HBA1	7037.44	40.837	451.788	1155.98	174.691	185.559	0	22.536	121.425	120.73	259.955	13975.6	105.408	201.524	204.994	26.012	596.277	698.883	311.779	535.435	433.368	0	0	66.899	2907.71	36.422	401.141	0	164.397	444.635	250.324	12381.8	119.112	57.232	18.167	57.74	265.062	315.669	2631.21	90.709	21.298	70.471	50.572	62.321	263.734	67.848	0	0	26.629
HBA2	7037.44	40.837	451.788	1155.98	174.691	185.559	0	22.536	121.425	120.73	259.955	13975.6	105.408	201.524	204.994	26.012	596.277	698.883	311.779	535.435	433.368	0	0	66.899	2907.71	36.422	401.141	0	164.397	444.635	250.324	12381.8	119.112	57.232	18.167	57.74	265.062	315.669	2631.21	90.709	21.298	70.471	50.572	62.321	263.734	67.848	0	0	26.629
HBB	9766.99	23.473	767.886	1412.45	269.336	47.733	6.72	33.131	55.872	100.504	209.822	12175.5	144.558	127.553	132.891	7.239	827.394	659.577	422.286	675.489	557.047	0	0	73.222	5361.04	21.102	195.404	0	145.49	588.332	370.038	12037.6	134.625	106.156	18.158	74.679	489.174	564.864	3688.77	105.925	22.967	135.946	70.11	137.19	289.778	45.234	11.493	3.429	24.645
HBD	2775.42	0	287.525	501.773	223.089	37.614	2.153	12.922	28.757	53.548	81.323	7105.56	90.735	69.376	90.708	0	429.816	311.768	176.227	232.309	187.834	0	0	53.268	1959.1	10.856	78.366	0	72.169	313.67	130.683	6345.43	64.161	48.245	5.641	38.419	190.933	234.083	1270.17	38.105	9.487	47.453	32.221	30.66	80.326	24.979	0	0	15.642
HBE1	0	0	0	0	0	0	0	0	0	0	0	0	0	0	0	0	0	0	0	0	0	0	0	0	0	0	0	0	0	0	0	0	0	0	0	0	0	0	0	0	0	0	0	0	0	0	0	0	0
HBG1	278.575	0	0	0	0	0	0	0	0	0	0	0	0	0	0	0	0	0	0	0	0	0	0	0	0	0	0	0	0	0	0	0	0	0	0	0	0	0	0	0	0	0	0	0	0	0	0	0	0
HBG2	0	0	0	0	0	0	0	0	0	0	0	0	0	0	0	0	0	0	0	0	0	0	0	0	0	0	0	0	0	0	0	0	0	0	0	0	0	0	0	0	0	0	0	0	0	0	0	0	0
HBM	0	0	0	0	0	0	0	0	0	0	0	0	0	0	0	0	0	0	0	0	0	0	0	0	0	0	0	0	14.496	0	0	0	0	0	0	0	0	0	0	0	0	0	0	0	0	0	0	0	0
HBQ1	0	0	0	0	0	0	0	0	0	0	0	0	0	0	0	0	0	0	0	0	0	0	0	0	0	0	0	0	0	0	0	0	0	0	0	0	0	0	0	0	0	0	0	0	0	0	0	0	0
HBZ	0	0	0	32.331	0	0	0	0	0	0	0	0	0	0	0	0	0	0	0	13.497	0	0	0	0	0	0	0	0	0	0	0	0	0	0	0	0	0	0	0	0	0	0	0	0	0	0	0	0	0
HCK	0	3.004	0.965	0	0	0	1.509	0	0	0	1.144	0	0	0	0	0	0	0	29.805	0	0	4.885	0	0	0	0	0	0	0	0	0	1.104	0	0	0	0	0	0	0	1.71	0	0	0	0	0	0	0	0	1.369
HCLS1	0	0	0	0	0	0	0	0	0	0	0	0	0	0	0	0	0	0	0.778	0	0	0	0	0	0	0	0	0	0	0	0	0	0	0	0	0	0	0	0	0	0	0	0	0	0	0	0	0	0
HDAC6	0	0	0	0	0	12.294	0	0	0	0	0	0	0	0	0	0	0	0	0	0	0	0	0	0	0	0	0	0	0	0	0	0	0	0	0	0	0	0	0	0	0	0	0	0	0	0	0	0	0
HDDC2	0	0	0	0	0	0	0	0	0	0	0	0	0	0	0	0	0	0	0	0	0	0	0	0	0	0	0	0	0	0	0	0	0	0	0	0	0	0	0	0	0	0	0	0	0	0	0	0	0
HDHD2	0	0	0	0	0	0	0	0	0	0	0	0	0	0	0	1.065	0	0	0	0	0	0	0	0	0	0	0	0	0	0	0	0	0	0	0	0	0	0	0	0	0	0	0	0	0	0	0	0	0
HEBP1	0	0	0	0	0	0	0	0	0	0	0	0	0	0	0	9.462	0	0	0	0	0	0	0	0	0	0	0	0	0	5.104	0	0	0	0	0	0	0	0	0	0	0	0	0	0	0	0	0	0	0
HEBP2	0	0	0	0	0	0	0	0	0	0	0	0	0	0	0	0	0	0	0	0	0	0	3.738	0	0	0	0	0	0	0	0	0	0	0	0	0	0	0	0	4.693	0	0	0	0	0	0	0	0	0
HEXA	0	0	0	0	0	0	0	0	0	0	0	0	0	0	0	0	0	0	0	0	0.427	0	0	0	0	0	0	0	0	0	0	0	0.966	0	0	0	0	0	0	0	6.072	0	0	1.171	5.294	0	0	0	10.175
HEXB	0	0	0	0	0	0	0	0	0	0	0	0	0	0	0	0	0	0	0	0	0	0	0	0	1.185	0	0	0	0	0	0	0	1.71	0.47	2.032	0	0.46	19.149	37.741	0	6.336	2.479	0	0	3.83	1.858	0	0	16.951
HGD	0	0	0	0	0	0	0	0	0	0	0	0	0	0	0	8.206	0	0	0	0	0	0	0	0	0	0	0	0	0	0	0	0	0	1.303	0.65	0	0	0	0	0	2.953	6.607	0	0	2.944	0	0	0	0
HGFAC	0	0	0	0	0	0	0	0	0	0	0	0	0	0	0	0	0	0	0	0	0	0	0	0	0	0	0	0	0	0	0	0	0	0	0	0	0	0	0	0	0	0	0	0	0	0	0	0	0
HHIPL2	0	0	0	0	0	0	0	0	0	0	0	0	0	0	0	0	0	0	0	0	0	0	0	0	0	0	0	0	0	0	0	0	0	0	0	0	0	0	0	0	0	0	0	0	0	0	0	0	0
HIBADH	0	0	0	0	0	0	0	0	0	0	0	0	5.134	0	0	0	0	0	0	0	0	0	0	0	0	0	0	0	0	0	0	0	0	0	0	0	0	0	0	0	0	0	0	8.336	0	0	0	0	0
HIBCH	0	0	0	0	0	3.462	1.485	0	0	0	0	0	4.965	0	0	0	0	0	0	0	0	0	0	0	0	0	0	0	0	1.919	0	0	0	0	0	0	0	0	0	0.563	0	0	0	0	0	0	0	0	0
HINT1	0	0	0	8.665	0	0	0	0	0	0	0	0	0	0	0	10.209	0	0	0	0	3.597	0	0	0	68.819	0	0	0	0	9.599	0	0	0	0	0	0	0	0	0	0	0	0	0	0	0	0	10.398	0	0
HIP1	0	0	0	0	0	0	0	0	0	0	0	0	0	0	0	0	0	0	0.246	0	0	0	0	0	0	0	0	0	0	0	0	0	0	0	0	0	0	0	0	0	0	0	0	0	0	0	0	0	0
HIST1H1A	0	3.741	0	0	0	0	0	0	0	0	0	0	0	0	0	0	0	0	0	0	0	0	0	0	0	0	0	0	0	0	0	0	0	0	0	0	0	0	0	0	0	0	0	17.592	0	0	0	0	0
HIST1H1B	0	13.978	19.378	0	16.078	0	0	0	0	0	0	0	0	0	0	0	0	0	0	0	0	0	17.933	0	0	0	0	0	0	0	0	0	0	0	0	0	0	24.082	0	0	0	0	0	0	0	0	0	0	0
HIST1H1C	0	8.245	5.766	0	0	2.718	0	0	1.982	1.118	0	0	0	3.094	5.612	0	0	0	0	0	0	0	19.38	0	0	0	16.338	0	0	2.257	5.036	0	0	0	0	0	1.564	34.758	0	0	2.942	0	0	82.307	3.607	0	0	0	15.732
HIST1H1D	0	7.421	5.19	0	0	2.446	0	0	1.784	1.006	0	0	0	2.784	5.05	0	0	0	0	0	0	0	17.442	0	0	0	14.704	0	0	2.031	4.533	0	0	0	0	0	1.408	24.776	0	0	2.647	0	0	72.157	3.247	0	0	0	11.101
HIST1H1E	0	8.245	5.766	0	0	2.718	0	0	1.982	1.118	0	0	0	3.094	5.612	0	0	0	0	0	0	0	22.931	0	0	0	16.338	0	0	2.257	5.036	0	0	0	0	0	1.564	27.529	0	0	2.942	0	0	84.699	3.607	0	0	0	12.335
HIST1H1T	0	2.91	0	0	0	0	0	0	0	0	0	0	0	0	0	0	0	0	0	0	3.294	0	0	0	0	0	0	0	0	0	0	0	0	0	0	0	0	0	0	0	0	0	0	13.683	0	0	0	0	0
HIST1H2AA	0	22.613	9.671	7.87	15.209	6.48	0	6.249	1.643	2.085	0	0	0	0	10.621	1.465	0	0	1.254	1.541	9.324	0	4.98	0	0	0	0	4.451	0	0	0	51.007	0	0	0	0	0	23.013	0	0	0	0	4.847	64.864	0	0	0	0	0
HIST1H2AB	0	23.858	11.605	9.443	18.251	9.606	0	7.499	1.972	2.502	0	12.993	0	0	13.141	2.055	0	0	0	2.316	5.567	0	7.585	0	10.677	0	0	8.98	0	0	0	61.209	0	0	1.157	0	0	0	0	9.06	0	0	5.817	106.189	0	0	0	0	18.604
HIST1H2AC	0	27.136	11.605	9.443	18.251	9.606	0	7.499	1.972	2.502	0	12.993	0	0	13.141	2.055	0	0	1.505	2.316	5.567	0	7.585	0	10.677	0	0	6.782	0	0	0	61.209	0	0	1.157	0	0	27.616	0	9.06	0	0	5.817	106.189	0	0	0	0	18.604
HIST1H2AD	0	23.858	11.605	9.443	18.251	9.606	0	7.499	1.972	2.502	0	12.993	0	0	13.141	2.055	0	0	0	2.316	5.567	0	7.85	0	10.677	0	0	8.98	0	0	0	61.209	0	0	1.157	0	0	0	0	9.464	0	0	5.817	96.122	0	0	0	0	18.604
HIST1H2AE	0	23.858	11.605	9.443	18.251	9.606	0	7.499	1.972	2.502	0	12.993	0	0	13.141	2.055	0	0	0	2.316	5.567	0	7.585	0	10.677	0	0	8.98	0	0	0	61.209	0	0	1.157	0	0	0	0	9.06	0	0	5.817	106.189	0	0	0	0	18.604
HIST1H2AG	0	27.136	11.605	9.443	18.251	9.606	0	7.499	1.972	2.502	0	12.993	0	0	13.141	2.055	0	0	1.505	2.316	5.567	0	7.85	0	10.677	0	0	6.782	0	0	0	61.209	0	0	1.157	0	0	27.616	0	9.464	0	0	5.817	96.122	0	0	0	0	18.604
HIST1H2AH	0	27.136	11.605	9.443	18.251	9.606	0	7.499	1.972	2.502	0	12.993	0	0	13.141	2.055	0	0	1.505	2.316	5.567	0	7.85	0	10.677	0	0	6.782	0	0	0	61.209	0	0	1.157	0	0	27.616	0	9.464	0	0	5.817	96.122	0	0	0	0	18.604
HIST1H2AI	0	27.136	11.605	9.443	18.251	9.606	0	7.499	1.972	2.502	0	12.993	0	0	13.141	2.055	0	0	1.505	2.316	5.567	0	7.85	0	10.677	0	0	6.782	0	0	0	61.209	0	0	1.157	0	0	27.616	0	9.464	0	0	5.817	96.122	0	0	0	0	18.604
HIST1H2AJ	0	27.136	11.605	9.443	18.251	9.606	0	7.499	1.972	2.502	0	12.993	0	0	13.141	2.055	0	0	1.505	2.316	5.567	0	7.85	0	10.677	0	0	6.782	0	0	0	61.209	0	0	1.157	0	0	27.616	0	9.464	0	0	5.817	96.122	0	0	0	0	18.604
HIST1H2AK	0	27.136	11.605	9.443	18.251	9.606	0	7.499	1.972	2.502	0	12.993	0	0	13.141	2.055	0	0	1.505	2.316	5.567	0	7.85	0	10.677	0	0	6.782	0	0	0	61.209	0	0	1.157	0	0	27.616	0	9.464	0	0	5.817	96.122	0	0	0	0	18.604
HIST1H2AL	0	27.136	11.605	9.443	18.251	9.606	0	7.499	1.972	2.502	0	12.993	0	0	13.141	2.055	0	0	1.505	2.316	5.567	0	7.85	0	10.677	0	0	6.782	0	0	0	61.209	0	0	1.157	0	0	27.616	0	9.464	0	0	5.817	96.122	0	0	0	0	18.604
HIST1H2AM	0	27.136	11.605	9.443	18.251	9.606	0	7.499	1.972	2.502	0	12.993	0	0	13.141	2.055	0	0	1.505	2.316	5.567	0	7.85	0	10.677	0	0	6.782	0	0	0	61.209	0	0	1.157	0	0	27.616	0	9.464	0	0	5.817	96.122	0	0	0	0	18.604
HIST1H2BA	0	13.927	9.1	5.353	14.951	0	8.527	90.817	4.855	6.018	9.428	23.531	3.228	0	12.723	4.195	23.585	0	4.431	8.354	76.03	0	7.291	5.9	121.795	0	44.017	0	0	6.584	0	24.294	0	9.182	0	0	0	23.893	0	0	0	0	0	35.685	0	0	0	0	0
HIST1H2BB	1.605	25.589	17.059	6.117	23.041	9.96	11.35	11.535	9.716	7.943	10.775	35.439	5.584	10.561	18.364	4.906	37.666	3.9	5.421	1.812	8.388	9.1	9.002	7.622	14.631	4.277	81.2	11.105	0	9.299	0	48.581	0	11.482	1.942	0	0	38.904	0	6.229	3.706	9.516	13.277	37.241	4.88	0	19.241	0	14.148
HIST1H2BC	1.605	27.179	18.705	79.387	25.939	15.813	12.897	11.535	10.069	8.923	11.373	29.456	6.516	17.798	21.784	4.906	42.596	4.204	5.421	1.812	8.388	9.1	10.488	8.918	14.903	4.277	90.58	11.086	0	11.898	0	56.485	0	11.664	1.942	0	1.153	42.903	0	7.154	3.167	9.516	12.573	39.133	6.679	0	19.052	0	15.245
HIST1H2BD	1.605	27.179	18.705	79.387	25.939	15.813	12.897	11.535	10.069	8.923	11.373	29.456	6.516	17.798	21.784	4.906	42.596	4.204	5.421	1.812	8.388	9.1	10.488	8.918	14.903	4.277	90.58	11.086	0	11.898	0	56.485	0	11.664	1.942	0	1.153	42.903	0	7.154	3.167	9.516	12.573	38.928	6.679	0	19.052	0	15.245
HIST1H2BE	1.605	27.179	18.705	79.387	25.939	15.813	12.897	11.535	10.069	8.923	11.373	29.456	6.516	17.798	21.784	4.906	42.596	4.204	5.421	1.812	8.388	9.1	10.488	8.918	14.903	4.277	90.58	11.086	0	11.898	0	56.485	0	11.664	1.942	0	1.153	42.903	0	7.154	3.167	9.516	12.573	39.133	6.679	0	19.052	0	15.245
HIST1H2BF	1.605	27.179	18.705	79.387	25.939	15.813	12.897	11.535	10.069	8.923	11.373	29.456	6.516	17.798	21.784	4.906	42.596	4.204	5.421	1.812	8.388	9.1	10.488	8.918	14.903	4.277	90.58	11.086	0	11.898	0	56.485	0	11.664	1.942	0	1.153	42.903	0	7.154	3.167	9.516	12.573	39.133	6.679	0	19.052	0	15.245
HIST1H2BG	1.605	27.179	18.705	79.387	25.939	15.813	12.897	11.535	10.069	8.923	11.373	29.456	6.516	17.798	21.784	4.906	42.596	4.204	5.421	1.812	8.388	9.1	10.488	8.918	14.903	4.277	90.58	11.086	0	11.898	0	56.485	0	11.664	1.942	0	1.153	42.903	0	7.154	3.167	9.516	12.573	39.133	6.679	0	19.052	0	15.245
HIST1H2BH	1.605	27.179	18.705	79.387	25.939	15.813	12.897	11.535	10.069	8.923	11.373	29.456	6.516	17.798	21.784	4.906	42.596	4.204	5.421	1.812	8.388	9.1	10.488	8.918	14.903	4.277	90.58	11.086	0	11.898	0	56.485	0	11.664	1.942	0	1.153	42.903	0	7.154	3.167	9.516	12.573	38.928	6.679	0	19.052	0	15.245
HIST1H2BI	1.605	27.179	18.705	79.387	25.939	15.813	12.897	11.535	10.069	8.923	11.373	29.456	6.516	17.798	21.784	4.906	42.596	4.204	5.421	1.812	8.388	9.1	10.488	8.918	14.903	4.277	90.58	11.086	0	11.898	0	56.485	0	11.664	1.942	0	1.153	42.903	0	7.154	3.167	9.516	12.573	39.133	6.679	0	19.052	0	15.245
HIST1H2BJ	1.605	25.589	17.059	6.117	23.041	9.96	11.35	11.535	9.716	7.943	10.775	35.439	5.584	10.561	18.364	4.906	37.666	3.9	5.421	1.812	8.388	9.1	9.002	7.622	14.631	4.277	81.2	11.105	0	9.299	0	48.581	0	11.482	1.942	0	0	38.904	0	6.229	3.706	9.516	13.277	37.446	4.88	0	19.241	0	14.148
HIST1H2BK	1.605	27.179	18.705	79.387	25.939	15.813	12.897	11.535	10.069	8.923	11.373	29.456	6.516	17.798	21.784	4.906	42.596	4.204	5.421	1.812	8.388	9.1	10.488	8.918	14.903	4.277	90.58	11.086	0	11.898	0	56.485	0	11.664	1.942	0	1.153	42.903	0	7.154	3.167	9.516	12.573	39.133	6.679	0	19.052	0	15.245
HIST1H2BL	1.605	27.179	18.705	79.387	25.939	15.813	12.897	11.535	9.519	8.923	11.373	29.456	6.516	17.798	21.784	4.906	42.596	4.204	5.421	0	8.388	9.1	10.488	8.918	14.903	4.277	90.58	11.086	0	11.898	0	56.099	0	11.664	1.942	0	1.153	42.903	0	7.154	3.167	9.516	12.573	38.928	6.679	0	19.052	0	15.245
HIST1H2BM	1.605	27.179	18.705	79.387	25.939	15.813	12.897	11.535	10.069	8.923	11.373	29.456	6.516	17.798	21.784	4.906	42.596	4.204	5.421	1.812	8.388	9.1	10.488	8.918	14.903	4.277	90.58	11.086	0	11.898	0	56.485	0	11.664	1.942	0	1.153	42.903	0	7.154	3.167	9.516	12.573	38.928	6.679	0	19.052	0	15.245
HIST1H2BN	1.605	27.179	18.705	79.387	25.939	15.813	12.897	11.535	10.069	8.923	11.373	29.456	6.516	17.798	21.784	4.906	42.596	4.204	5.421	1.812	8.388	9.1	10.488	8.918	14.903	4.277	90.58	11.086	0	11.898	0	56.485	0	11.664	1.942	0	1.153	42.903	0	7.154	3.167	9.516	12.573	38.928	6.679	0	19.052	0	15.245
HIST1H2BO	1.605	25.589	17.059	6.117	23.041	9.96	11.35	11.535	9.716	7.943	10.775	35.439	5.584	10.561	18.364	4.906	37.666	3.9	5.421	1.812	8.388	9.1	9.002	7.622	14.631	4.277	81.2	11.105	0	9.299	0	48.581	0	11.482	1.942	0	0	38.904	0	6.229	3.706	9.516	13.277	37.241	4.88	0	19.241	0	14.148
HIST1H3A	0	0	0	0	17.326	0	0	0	0	4.043	8.673	0	0	0	0	0	0	0	101.094	0	0	0	0	0	0	0	33.222	0	0	0	0	56.297	0	0	4.111	0	2.766	30.408	0	13.128	0	0	0	46.832	0	0	0	0	18.689
HIST1H3B	0	0	0	0	17.326	0	0	0	0	4.043	8.673	0	0	0	0	0	0	0	101.094	0	0	0	0	0	0	0	33.222	0	0	0	0	56.297	0	0	4.111	0	2.766	30.408	0	13.128	0	0	0	46.832	0	0	0	0	18.689
HIST1H3C	0	0	0	0	17.326	0	0	0	0	4.043	8.673	0	0	0	0	0	0	0	101.094	0	0	0	0	0	0	0	33.222	0	0	0	0	56.297	0	0	4.111	0	2.766	30.408	0	13.128	0	0	0	46.832	0	0	0	0	18.689
HIST1H3D	0	0	0	0	17.326	0	0	0	0	4.043	8.673	0	0	0	0	0	0	0	101.094	0	0	0	0	0	0	0	33.222	0	0	0	0	56.297	0	0	4.111	0	2.766	30.408	0	13.128	0	0	0	46.832	0	0	0	0	18.689
HIST1H3E	0	0	0	0	17.326	0	0	0	0	4.043	8.673	0	0	0	0	0	0	0	101.094	0	0	0	0	0	0	0	33.222	0	0	0	0	56.297	0	0	4.111	0	2.766	30.408	0	13.128	0	0	0	46.832	0	0	0	0	18.689
HIST1H3F	0	0	0	0	17.326	0	0	0	0	4.043	8.673	0	0	0	0	0	0	0	101.094	0	0	0	0	0	0	0	33.222	0	0	0	0	56.297	0	0	4.111	0	2.766	30.408	0	13.128	0	0	0	46.832	0	0	0	0	18.689
HIST1H3G	0	0	0	0	17.326	0	0	0	0	4.043	8.673	0	0	0	0	0	0	0	101.094	0	0	0	0	0	0	0	33.222	0	0	0	0	56.297	0	0	4.111	0	2.766	30.408	0	13.128	0	0	0	46.832	0	0	0	0	18.689
HIST1H3H	0	0	0	0	17.326	0	0	0	0	4.043	8.673	0	0	0	0	0	0	0	101.094	0	0	0	0	0	0	0	33.222	0	0	0	0	56.297	0	0	4.111	0	2.766	30.408	0	13.128	0	0	0	46.832	0	0	0	0	18.689
HIST1H3I	0	0	0	0	17.326	0	0	0	0	4.043	8.673	0	0	0	0	0	0	0	101.094	0	0	0	0	0	0	0	33.222	0	0	0	0	56.297	0	0	4.111	0	2.766	30.408	0	13.128	0	0	0	46.832	0	0	0	0	18.689
HIST1H3J	0	0	0	0	17.326	0	0	0	0	4.043	8.673	0	0	0	0	0	0	0	101.094	0	0	0	0	0	0	0	33.222	0	0	0	0	56.297	0	0	4.111	0	2.766	30.408	0	13.128	0	0	0	46.832	0	0	0	0	18.689
HIST1H4A	0	49.307	31.221	16.909	30.976	23.093	20.041	13.238	9.126	8.33	16.811	34.562	13.418	11.82	32.049	10.708	56.163	10.781	265.398	2.922	19.159	125.683	35.775	7.261	26.033	6.324	83.944	24.473	6.911	20.381	35.956	311.401	6.793	11.417	7.445	8.954	6.279	103.742	14.159	40.207	13.156	18.431	16.627	127.867	16.302	8.793	54.888	6.41	28.93
HIST1H4B	0	49.307	31.221	16.909	30.976	23.093	20.041	13.238	9.126	8.33	16.811	34.562	13.418	11.82	32.049	10.708	56.163	10.781	265.398	2.922	19.159	125.683	35.775	7.261	26.033	6.324	83.944	24.473	6.911	20.381	35.956	311.401	6.793	11.417	7.445	8.954	6.279	103.742	14.159	40.207	13.156	18.431	16.627	127.867	16.302	8.793	54.888	6.41	28.93
HIST1H4C	0	49.307	31.221	16.909	30.976	23.093	20.041	13.238	9.126	8.33	16.811	34.562	13.418	11.82	32.049	10.708	56.163	10.781	265.398	2.922	19.159	125.683	35.775	7.261	26.033	6.324	83.944	24.473	6.911	20.381	35.956	311.401	6.793	11.417	7.445	8.954	6.279	103.742	14.159	40.207	13.156	18.431	16.627	127.867	16.302	8.793	54.888	6.41	28.93
HIST1H4D	0	49.307	31.221	16.909	30.976	23.093	20.041	13.238	9.126	8.33	16.811	34.562	13.418	11.82	32.049	10.708	56.163	10.781	265.398	2.922	19.159	125.683	35.775	7.261	26.033	6.324	83.944	24.473	6.911	20.381	35.956	311.401	6.793	11.417	7.445	8.954	6.279	103.742	14.159	40.207	13.156	18.431	16.627	127.867	16.302	8.793	54.888	6.41	28.93
HIST1H4E	0	49.307	31.221	16.909	30.976	23.093	20.041	13.238	9.126	8.33	16.811	34.562	13.418	11.82	32.049	10.708	56.163	10.781	265.398	2.922	19.159	125.683	35.775	7.261	26.033	6.324	83.944	24.473	6.911	20.381	35.956	311.401	6.793	11.417	7.445	8.954	6.279	103.742	14.159	40.207	13.156	18.431	16.627	127.867	16.302	8.793	54.888	6.41	28.93
HIST1H4F	0	49.307	31.221	16.909	30.976	23.093	20.041	13.238	9.126	8.33	16.811	34.562	13.418	11.82	32.049	10.708	56.163	10.781	265.398	2.922	19.159	125.683	35.775	7.261	26.033	6.324	83.944	24.473	6.911	20.381	35.956	311.401	6.793	11.417	7.445	8.954	6.279	103.742	14.159	40.207	13.156	18.431	16.627	127.867	16.302	8.793	54.888	6.41	28.93
HIST1H4H	0	49.307	31.221	16.909	30.976	23.093	20.041	13.238	9.126	8.33	16.811	34.562	13.418	11.82	32.049	10.708	56.163	10.781	265.398	2.922	19.159	125.683	35.775	7.261	26.033	6.324	83.944	24.473	6.911	20.381	35.956	311.401	6.793	11.417	7.445	8.954	6.279	103.742	14.159	40.207	13.156	18.431	16.627	127.867	16.302	8.793	54.888	6.41	28.93
HIST1H4I	0	49.307	31.221	16.909	30.976	23.093	20.041	13.238	9.126	8.33	16.811	34.562	13.418	11.82	32.049	10.708	56.163	10.781	265.398	2.922	19.159	125.683	35.775	7.261	26.033	6.324	83.944	24.473	6.911	20.381	35.956	311.401	6.793	11.417	7.445	8.954	6.279	103.742	14.159	40.207	13.156	18.431	16.627	127.867	16.302	8.793	54.888	6.41	28.93
HIST1H4J	0	49.307	31.221	16.909	30.976	23.093	20.041	13.238	9.126	8.33	16.811	34.562	13.418	11.82	32.049	10.708	56.163	10.781	265.398	2.922	19.159	125.683	35.775	7.261	26.033	6.324	83.944	24.473	6.911	20.381	35.956	311.401	6.793	11.417	7.445	8.954	6.279	103.742	14.159	40.207	13.156	18.431	16.627	127.867	16.302	8.793	54.888	6.41	28.93
HIST1H4K	0	49.307	31.221	16.909	30.976	23.093	20.041	13.238	9.126	8.33	16.811	34.562	13.418	11.82	32.049	10.708	56.163	10.781	265.398	2.922	19.159	125.683	35.775	7.261	26.033	6.324	83.944	24.473	6.911	20.381	35.956	311.401	6.793	11.417	7.445	8.954	6.279	103.742	14.159	40.207	13.156	18.431	16.627	127.867	16.302	8.793	54.888	6.41	28.93
HIST1H4L	0	49.307	31.221	16.909	30.976	23.093	20.041	13.238	9.126	8.33	16.811	34.562	13.418	11.82	32.049	10.708	56.163	10.781	265.398	2.922	19.159	125.683	35.775	7.261	26.033	6.324	83.944	24.473	6.911	20.381	35.956	311.401	6.793	11.417	7.445	8.954	6.279	103.742	14.159	40.207	13.156	18.431	16.627	127.867	16.302	8.793	54.888	6.41	28.93
HIST2H2AA3	0	27.136	11.605	9.443	18.251	9.606	0	7.499	1.972	2.502	0	12.993	0	0	13.141	2.055	0	0	1.505	2.316	5.567	0	7.85	0	10.677	0	0	6.782	0	0	0	61.209	0	0	1.157	0	0	27.616	0	9.464	0	0	5.817	96.122	0	0	0	0	18.604
HIST2H2AA4	0	27.136	11.605	9.443	18.251	9.606	0	7.499	1.972	2.502	0	12.993	0	0	13.141	2.055	0	0	1.505	2.316	5.567	0	7.85	0	10.677	0	0	6.782	0	0	0	61.209	0	0	1.157	0	0	27.616	0	9.464	0	0	5.817	96.122	0	0	0	0	18.604
HIST2H2AB	0	18.456	0	0	0	0	0	0	0	0	0	0	0	0	0	0	0	0	1.505	0	0	0	0	0	0	0	0	0	0	0	0	0	0	0	0	0	0	0	0	0	0	0	0	0	0	0	0	0	0
HIST2H2AC	0	27.136	11.605	9.443	18.251	9.606	0	7.499	1.972	2.502	0	12.993	0	0	13.141	2.055	0	0	1.505	2.316	5.567	0	7.85	0	10.677	0	0	6.782	0	0	0	61.209	0	0	1.157	0	0	27.616	0	9.464	0	0	5.817	96.122	0	0	0	0	18.604
HIST2H2BE	1.605	25.589	17.059	6.117	23.041	9.96	11.35	11.535	9.716	7.943	10.775	35.439	5.584	10.561	18.364	4.906	37.666	3.9	5.421	1.812	8.388	9.1	9.002	7.622	14.631	4.277	81.2	11.105	0	9.299	0	48.581	0	11.482	1.942	0	0	38.904	0	6.229	3.706	9.516	13.277	37.446	4.88	0	19.241	0	14.148
HIST2H2BF	1.505	25.481	17.535	74.425	24.318	14.825	12.091	10.814	9.44	8.365	10.662	27.615	6.108	16.685	20.423	4.599	39.933	3.941	5.082	1.699	7.863	8.531	9.833	8.361	13.972	4.01	84.919	10.393	0	11.154	0	52.955	0	10.935	1.821	0	1.081	40.221	0	6.707	2.969	8.921	11.787	36.495	6.261	0	17.861	0	14.292
HIST2H3A	0	0	0	0	17.326	0	0	0	0	4.043	8.673	0	0	0	0	0	0	0	69.391	0	0	0	0	0	0	0	0	0	0	0	0	56.297	0	0	4.111	0	2.766	30.408	0	13.128	0	0	0	46.832	0	0	0	0	18.689
HIST2H3C	0	0	0	0	17.326	0	0	0	0	4.043	8.673	0	0	0	0	0	0	0	69.391	0	0	0	0	0	0	0	0	0	0	0	0	56.297	0	0	4.111	0	2.766	30.408	0	13.128	0	0	0	46.832	0	0	0	0	18.689
HIST2H3D	0	0	0	0	17.326	0	0	0	0	4.043	8.673	0	0	0	0	0	0	0	69.391	0	0	0	0	0	0	0	0	0	0	0	0	56.297	0	0	4.111	0	2.766	30.408	0	13.128	0	0	0	46.832	0	0	0	0	18.689
HIST2H4A	0	49.307	31.221	16.909	30.976	23.093	20.041	13.238	9.126	8.33	16.811	34.562	13.418	11.82	32.049	10.708	56.163	10.781	265.398	2.922	19.159	125.683	35.775	7.261	26.033	6.324	83.944	24.473	6.911	20.381	35.956	311.401	6.793	11.417	7.445	8.954	6.279	103.742	14.159	40.207	13.156	18.431	16.627	127.867	16.302	8.793	54.888	6.41	28.93
HIST2H4B	0	49.307	31.221	16.909	30.976	23.093	20.041	13.238	9.126	8.33	16.811	34.562	13.418	11.82	32.049	10.708	56.163	10.781	265.398	2.922	19.159	125.683	35.775	7.261	26.033	6.324	83.944	24.473	6.911	20.381	35.956	311.401	6.793	11.417	7.445	8.954	6.279	103.742	14.159	40.207	13.156	18.431	16.627	127.867	16.302	8.793	54.888	6.41	28.93
HIST3H2A	0	23.858	11.605	9.443	18.251	9.606	0	7.499	1.972	2.502	0	12.993	0	0	13.141	2.055	0	0	0	2.316	5.567	0	7.585	0	10.677	0	0	8.98	0	0	0	61.209	0	0	1.157	0	0	0	0	9.06	0	0	5.817	106.189	0	0	0	0	18.604
HIST3H2BB	1.605	20.877	14.92	0	18.894	9.96	8.525	8.939	8.456	4.255	0	32.137	5.584	10.561	18.364	2.639	32.759	3.9	5.421	0	8.388	9.1	9.002	5.482	10.818	4.277	81.2	11.105	0	5.795	0	48.195	0	3.175	1.942	0	0	30.568	0	6.229	3.706	0	4.987	37.241	4.88	0	14.606	0	14.148
HIST3H3	0	0	0	0	17.326	0	0	0	0	4.043	8.673	0	0	0	0	0	0	0	69.391	0	0	0	0	0	0	0	0	0	0	0	0	0	0	0	4.111	0	2.766	30.408	0	13.128	0	0	0	46.832	0	0	0	0	18.689
HIST4H4	0	49.307	31.221	16.909	30.976	23.093	20.041	13.238	9.126	8.33	16.811	34.562	13.418	11.82	32.049	10.708	56.163	10.781	265.398	2.922	19.159	125.683	35.775	7.261	26.033	6.324	83.944	24.473	6.911	20.381	35.956	311.401	6.793	11.417	7.445	8.954	6.279	103.742	14.159	40.207	13.156	18.431	16.627	127.867	16.302	8.793	54.888	6.41	28.93
HK1	0	23.359	0.641	0	0	0	0	7.223	0.135	0	0	0	0	0	0	0	0	0	0	0	1365.97	0	3.613	0	355.428	0	0	6.447	0	0	0	3.185	0	0	0	0	0	0	0	1.267	0	0	0	2.871	0	0	0	0	0
HK2	0	0	0	0	0	0	0	0	0	0	0	0	0	0	0	0	0	0	0	0	0	0	0	0	0	0	0	0.857	0	0	0	0	0	0	0	0	0	0	0	0.409	0	0	0	0	0	0	0	0	0
HK3	0	9.838	0	0	0	0	0	0	0.867	0	0	0	0	0	0	0	0	0	11.273	0	0	14.642	0	0	0	0	0	0	0	0	0	4.801	0	0	0	0	0	0	0	0	0	0	0	0	0	0	0	0	0
HKDC1	0	0	0	0	0	0	0	0	0	0	0	0	0	0	0	0	0	0	0	0	0	0	0	0	0	0	0	0	0	0	0	0	0	0	0	0	0	0	0	0	0	0	0	0	0	0	0	0	0
HLA-A	0	5.381	0	10.714	0	0	3.148	0	0	0	14.655	9.227	1.315	10.707	0	0	0	0	0	2.823	0	0	0	0	5.715	0	0	0	2.719	0	0	5.092	0	0	0	5.465	0	0	0	0	5.823	0	108.561	5.924	5.478	20.913	0	0	11.814
HLA-B	0	0	0	0	0	0	0	0	0	0	3.842	0	0	0	0	0	0	2.682	1.448	4.504	0	0	0	0	0	0	0	0	0	0	0	0	0	0	0	0	0	0	0	0	0	0	0	2.615	0	0	0	0	0
HLA-C	0	0	0	0	0	0	0	0	0	0	0	0	0	3.187	0	0	0	2.807	1.713	0	0	0	0	0	0	0	0	0	0	0	0	0	0	0	0	0	0	0	0	0	0	0	0	0	0	0	0	0	0
HLA-DMA	0	0	0	0	0	0	0	0	0	0	0	0	0	0	0	0	0	0	0	0	0	0	0	0	0	0	0	0	0	0	0	0	0	0	0	0	0	0	0	0	0	0	0	0	0	0	0	0	0
HLA-DMB	0	0	0	0	0	0	0	0	0	4.253	0	0	0	0	0	0	0	0	0	0	0	0	0	0	0	0	0	0	0	0	0	0	0	0	0	0	0	0	0	0	0	0	0	0	0	0	0	0	12.258
HLA-DQB1	0	0	0	0	0	0	0	0	0	0	0	0	0	0	0	0	0	0	0	0	0	0	0	0	0	0	0	0	0	0	0	2.644	0	0	0	0	0	0	0	0	0	0	0	0	0	0	0	0	0
HLA-DRA	0	0	15.445	0	0	17.662	8.266	15.925	0	0	0	13.259	0	0	22.904	12.353	21.164	0	2.585	5.117	0	16.276	21.568	0	29.007	13.897	0	0	12.582	0	0	14.643	0	2.263	2.667	0	2.01	0	23.329	0	10.746	6.292	0	0	0	17.538	0	0	5.925
HLA-DRB1	1.122	0	0	0	0	0	3.375	0	0	0	0	0.95	0	0	0	0	6.832	0	0	0	0	0	0	0	11.324	1.251	0	0	9.566	0	0	11.401	0	0	0	0	0	0	33.399	0	4.607	0	0	0	0	6.74	0	0	0
HLA-DRB3	0	0	0	0	0	0	0	0	0	0	0	0	0	0	0	0	0	0	0	0	0	0	0	0	2.817	0	0	0	0	0	0	0	0	0	0	0	0	0	0	0	0	0	0	0	0	0	0	0	0
HLA-DRB5	0	0	0	0	0	2.151	0	0	0	0	0	0	0	0	0	0	0	0	0	0	0	0	0	0	3.45	0	0	0	0	0	0	0	0	0	0	0	0	0	0	0	0	0	0	0	0	0	0	0	0
HLA-E	0	0	0	0	0	0	0	0	0	0	0	0	0	0	0	0	0	0	0	0	0	0	0	0	0	0	0	0	0	0	0	0	0	0	0	0	0	0	0	0	0	0	0	0	0	0	0	0	0
HLA-G	0	0	0	0	0	0	0	0	0	0	0	0	0	0	0	0	0	0	0	0	0	0	0	0	0	0	0	0	0	0	0	0	0	0	0	0	0	0	0	0	0	0	0	0	0	0	0	0	0
HMBS	0	0	0	0	0	0	0	0	0	0	0	0	0	0	0	0	0	0	0	0	0	0	0	0	0	0	0	0	0	0	0	0	0	0	0	0	0	0	0	0	0	0	0	0	0	0	0	0	0
HMCN1	0	0	0	0	0	0	0	0	0	0	0	0	0	0	0	0	0	0	0	0	0	0	0	0	0	0	0	0	0.116	0	0	0	0	0	0	0	0	0	0	0	0	0	0	0	0	0	0	0	0
HMGB1	0	0	0	0	0	0	0	0	0	0	0	0	0	0	0	0	0	0	0	0	0	0	0	0	0	0	0	0	0	0	0	0	0	0	0	0	0	0	0	0	0	0	0	80.449	0	0	0	0	0
HMGB2	0	0	0	0	0	0	0	0	0	0	0	0	0	0	0	0	0	0	0	0	0	0	0	0	0	0	0	0	0	0	0	14.5	0	0	0	0	0	0	0	0	0	0	0	0	0	0	0	0	0
HMGCL	0	0	0	0	0	0	0	0	0	0	0	0	3.537	0	0	0	0	0	0	0	0	0	0	0	0	0	0	0	0	0	0	0	0	0	0	0	0	0	0	0	0	0	0	2.173	0	0	0	0	1.115
HMGCS1	0	0	0	0	0	0	0	0	0	0	0	0	0	0	0	0	0	0	0	0	0	0	0	0	0	0	0	0	0	0	0	0	0	0	0	0	0	0	0	0	0	0	0	0	0	0	0	0	0
HMGCS2	0	0	0	0	0	12.976	0	0	0	0	54.359	3.931	7.956	0	0	0	0	0	0	0	0	0	0	0	6.032	0	0	0	0	0	3.422	7.943	0	1.688	0	0	1.037	2.274	0	0	0	1.228	0	53.035	2.301	0	0	0	14.823
HMHA1	0	0	0	0	0	0	0	0	0	0	0	0	0	0	0	0	0	0	1.148	0	0	0	0	0	0	0	0	0	0	0	0	0	0	0	0	0	0	0	0	0	0	0	0	0	0	0	0	0	0
HMOX1	0	0	0	0	0	0	0	0	0	0	0	0	0	0	0	0	0	0	0	0	0	0	3.245	0	0	0	0	0	0	0	0	0	0	0	0	0	0	0	0	0	0	0	0	0	0	0	0	0	0
HMOX2	0	0	0	0	0	0	0	0	0	0	0	0	0	0	0	0	0	0	0	0	0	0	0	0	0	0	0	1.488	0	0	0	0	0	0	0	0	0	0	0	0	0	0	0	0	0	0	0	0	0
HNMT	0	0	0	0	0	0	0	0	0	0	0	0	0	0	0	26.87	0	0	0	0	0	0	0	0	0	0	0	0	0	0	0	0	0	0	0	0	0	0	0	0	0	0	0	0	0	0	0	0	0
HNRNPA0	0	0	0	0	0	0	0	0	0	0	0	0	0	0	0	0	0	0	2.398	0	0	0	0	0	0	0	0	0	0	0	0	0	0	0	0	0	0	0	0	0	0	0	0	0	0	0	0	0	0
HNRNPA1	0	10.911	0	0	4.137	9.166	0	0	0	0	0	4.56	4.513	0	0	0	0	0	15.184	0	0	0	3.911	0	0	0	0	9.821	0	0	0	0	0	0.194	0	0	0	0.92	0	5.705	0	0	0	0	0	0	0	0	2.034
HNRNPA1L2	0	11.812	0	0	4.478	0	0	0	0	0	0	3.13	3.167	0	0	0	0	0	15.436	0	0	0	3.089	0	0	0	0	8.81	0	0	0	0	0	0	0	0	0	0.996	0	0	0	0	0	0	0	0	0	0	0
HNRNPA2B1	0	7.737	0	0	0	14.658	0	0	0	0	0	3.715	10.319	0	0	0	0	0	37.194	0	1.747	7.787	7.148	0	4.754	0	0	13.633	0	4.331	9.668	2.268	0	1.751	1.503	0	0	7.414	0	6.019	1.131	0	1.795	0	0	0	0	0	8.157
HNRNPA3	0	2.3	3.177	0	0	0	0	0	0	0	0	0	1.87	0	0	0	0	0	8.85	0	0	0	7.495	0	0	0	0	9.71	0	0	0	0	0	0	0	0	0	0	0	0	0	0	0	0	0	0	0	0	0
HNRNPC	0	0	1.908	0	0	0	0	0	0.697	0	0	0.337	1.755	0	0	0	0	0	3.985	0	0	0	0	0	0	0	0	3.61	0	0	0	0	0	0	0	0	0	0	0	8.455	0	0	0	11.462	0	0	0	0	13.595
HNRNPD	0	0	0	0	0	0	0	0	0	0	0	0	0	0	0	0	0	0	0	0	0	0	0	0	0	0	0	0.325	0	0	0	0	0	0	0	0	0	0	0	0	0	0	0	0	0	0	0	0	0
HNRNPF	0	0	0	0	0	0	0	0	0	0	0	0	0	0	0	0	0	0	3.095	0	0	0	0	0	0	0	0	0	0	0	0	0	0	0	0	0	0	0	0	0	0	0	0	0	0	0	0	0	0
HNRNPH1	0	0	0	0	0	0	0	0	0	0	0	0	0	0	0	0	0	0	1.831	0	0	0	0	0	0	0	0	2.838	0	0	0	0	0	0	0	0	0	0	0	0	0	0	0	0	0	0	0	0	0
HNRNPH2	0	0	0	0	0	0	0	0	0	0	0	0	0	0	0	0	0	0	0	0	0	0	0	0	0	0	0	4.186	0	0	0	0	0	0	0	0	0	0	0	0	0	0	0	0	0	0	0	0	0
HNRNPH3	0	2.076	0	0	0	0	0	0	0	0	0	0	0	0	0	0	0	0	4.802	0	0	0	0	0	0	0	0	0	0	0	0	0	0	0	0	0	0	0	0	0	0	0	0	0	0	0	0	0	0
HNRNPK	0	29.067	0	0	0	0	0	0	1.084	0	0	1.293	2.991	0	0	0	0	0	11.769	0	0	3.302	9.251	0	0	0	0	7.968	0	0	2.621	4.069	0	0	0	0	0	1.862	0	6.21	0	0	0	1.551	0	0	2.806	0	1.782
HNRNPM	0	0	0	0	0	3.807	0	0	0	0	0	1.054	0	0	0	0	0	0	0.948	0	0	0	2.574	0	0	0	0	7.51	0	0	0	0	0	0	0	0	0	0	0	2.204	0	0	0	2.082	0	0	0	0	1.219
HNRNPR	0	0	0	0	0	0	0	0	0	0	0	0	0	0	0	0	0	0	0	0	0	0	0	0	0	0	0	3.615	0	0	0	0	0	0	0	0	0	0	0	0	0	0	0	0	0	0	0	0	0
HNRNPU	0	5.447	0	0	0	8.244	0	0	0	0	0	4.603	1.597	0	0	0	0	0	0	0	0	0	6.467	0	0	0	0	12.032	0	2.25	0	0	0	0	0	0	0	0	0	3.364	0	0	0	4.594	0	0	0	0	3.128
HOGA1	0	0	0	0	0	0	0	0	0	0	0	0	0	0	0	0	0	0	0	0	0	0	0	0	0	0	0	0	0	0	0	0	0	0	0	0	0	0	0	0	0	0	0	0	0	0	0	0	0
HP	0	458.366	0	38.154	12.029	0	0	0	5.165	0	0	7.785	13.126	9.998	0	0	13.251	57.151	71.015	16.422	0	0	0	0	0	215.232	0	0	0	0	115.963	163.725	84.653	0	0	12.189	0	0	0	0	0	10.59	12.601	2.913	42.498	84.868	0	0	1.409
HP1BP3	0	0	0	0	0	0	0	0	0	0	0	0	0	0	0	0	0	0	0	0	0	0	0	0	0	0	0	0	0	0	0	0	0	0	0	0	0	0	0	0	0	0	0	7.798	0	0	0	0	0
HPCAL1	0	0	0	0	0	0	0	0	0	0	0	0	0	0	0	0	0	0	0	0	0	0	0	0	0	0	0	0	0	0	0	0	0	0	0	0	0	0	0	0	0	0	0	0	0	0	0	0	0
HPD	0	0	0	0	0	0	0	0	0	0	0	0	0	0	0	0	0	0	0	0	0	0	0	0	0	0	0	0	0	0	0	0	0	0	0	0	0	0	0	0	6.111	13.154	0	0	7.71	0	0	0	0
HPGD	5.799	0	23.865	0	46.534	174.387	30.827	14.006	11.313	12.839	29.074	15.166	79.573	82.891	0	2.888	48.031	13.519	0	0	1.149	0	22.726	38.29	5.145	4.181	114.777	54.181	9.586	12.685	67.269	3.22	0	13.386	0	31.107	0	28.787	22.084	26.614	5.079	10.17	25.59	8.272	18.948	3.2	4.999	6.296	31.37
HPN	0	0	0	0	0	0	0	0	0	0	0	0	0	0	0	0	0	0	0	0	0	0	0	0	0	0	0	0	0	0	0	0	0	0	0	0	0	0	0	0	6.997	0	0	0	0	0	0	0	0
HPR	0	14.654	0	16.896	6.942	0	0	0	0	0	0	0	6.522	0	0	0	6.283	10.841	22.852	0	0	0	0	0	0	73.064	0	0	0	0	11.462	81.324	21.241	0	0	10.169	0	0	0	0	0	0	0	0	14.304	26.681	0	0	0
HPRT1	0	0	0	0	0	0	0	0	0	0	0	0	0	0	0	0	0	0	0	0	0	0	0	0	0	0	0	0	0	0	0	0	0	0	0	0	0	0	0	0	0	0	0	0	0	0	0	0	0
HPX	4.859	7.493	0	80.094	16.537	0	0	17.055	2.168	10.072	3.705	0	67.016	10.304	0	0	0	20.181	0	22.578	0	0	0	10.032	67.941	23.187	28.943	0.713	0	0	16.453	4.492	0	28.371	108.087	17.554	0	12.22	0	5.555	36.313	61.906	545.232	21.625	20.161	39.624	0	0	62.937
HRAS	0	0	0	0	0	0	0	0	0	0	0	0	0	0	0	0	0	0	0	0	0	0	0	0	0	0	0	0	0	0	0	0	0	0	0	0	0	0	0	0	0	0	0	0	0	0	0	0	0
HRG	0	0	0	0	0	11.863	0	0	1.716	0	0	2.396	0	0	0	0	0	0	0	1.572	0	0	0	0	0	0	0	0	3.415	0	0	2.424	0	2.216	4.248	0	0	8.545	0	0	0	0	66.282	0	0	5.353	0	0	3.101
HRNR	3.579	0	0	0	0	1.632	0	19.225	0	0.317	0	0	0	0	4.721	1.555	0	0	0	0	0.992	0	0	0	0	0	0	0	2.079	0	0	0	1.737	0	0	0	0	0.339	1.298	0	0	0	0.485	0	0	0	0	0	0
HRSP12	0	0	0	0	0	0	0	0	0	0	0	0	0	0	0	0	0	0	0	0	0	0	0	0	0	0	0	0	0	0	0	0	0	0	0	0	0	0	0	0	0	0	0	0	0	0	0	0	0
HS6ST2	0	0	0	0	0	0	0	0	0	0	0	0	0	0	0	0	0	0	0	0	0	0	0	0	0	0	0	0	0	0	0	0	0	0	0	0	0	0	0	0	0	0	0	0	0	0	0	0	0
HSD11B2	0	0	1.809	0	0	0	0	0	0	0	24.651	0	0	0	0	0	0	0	0	0	1.637	0	0	0	0	0	0	0	0	0	0	0	0	0	0	0	0	0	0	2.669	0	0	0	75.4	3.14	0	0	0	10.573
HSD17B10	0	4.761	3.662	0	0	12.303	0	0	0.679	0	6.188	1.075	14.556	0	0	0	0	0	13.067	0	0	0	0	0	0	0	0	5.778	0	0	0	2.412	0	0	0	0	0	0	0	0	0	2.271	0	9.159	0	0	0	0	11.903
HSD17B11	0	0	0	0	0	1.954	0	0	0	0	0	0	0	0	0	0	0	0	17.717	0	0	0	0	0	0	0	0	0	0	0	0	2.812	0	0	0	0	0	0	0	0	0	0	0	0	0	0	0	0	0
HSD17B12	0	0	0	0	0	0	0	0	0	0	0	0	0	0	0	0	0	0	0	0	0	0	0	0	0	0	0	0	0	0	0	0	0	0	0	0	0	0	0	0	0	0	0	0	0	0	0	0	0
HSD17B4	0	2.566	0	0	0	24.97	0	0	2.545	0	0	0	7.135	0	0	0	0	0	0.807	0	0	0	7.729	0	0	0	0	8.836	0	0	0	5.199	0	0	0	0	0	0	0	0.444	0	0	0	1.87	0	0	0	0	0
HSD17B8	0	0	0	0	0	0	0	0	0	0	0	0	0	0	0	0	0	0	0	0	0	0	0	0	0	0	0	0	0	0	0	0	0	0	0	0	0	0	0	0	0	0	0	0	0	0	0	0	0
HSDL2	0	0	0	0	0	23.615	0	0	0.373	0	0	0	3.597	0	0	0	0	0	2.607	0	0	0	0	0	0	0	0	0	0	0	0	5.577	0	0	0	0	0	0	0	0	0	0	0	5.518	0	0	0	0	4.564
HSP90AA1	18.485	29.316	22.914	28.84	36.344	93.906	56.549	33.084	7.25	15.531	21.796	27.257	31.978	21.247	39.274	70.528	6.117	36.701	9.306	2.467	29.144	0	59.242	20.996	112.657	16.92	49.652	51.045	14.241	33.86	66.52	34.612	19.332	20.515	6.399	20.737	4.2	25.948	36.578	44.459	32.659	18.104	4.134	28.251	35.07	8.357	41.048	5.588	19.655
HSP90AB1	15.113	72.106	39.545	23.343	36.897	62.327	40.097	14.71	12.073	14.752	21.794	26.259	31.628	22.036	30.766	77.452	8.245	24.003	17.392	2.039	21.492	0	53.641	20.091	57.983	9.002	41.294	139.708	11.809	32.991	66.655	17.367	18.131	15.308	5.095	17.886	2.317	25.351	27.052	37.683	16.568	16.834	5.853	18.738	30.843	7.539	43.353	4.666	13.999
HSP90B1	1.147	10.545	72.077	2.721	187.53	31.149	106.65	2.539	18	0	154.909	42.287	5.836	91.169	73.099	58.667	0	0	15.061	22.167	27.427	0	24.139	85.833	98.488	12.796	140.942	19.799	0	53.652	11.732	10.517	0.88	6.312	11.955	4.41	1.74	5.055	1.357	6.099	6.49	6.587	0	20.271	0	1.209	6.5	0.724	12.11
HSPA12A	0	0	0	0	0	0	0	0	0	0	0	0	0	0	0	0	0	0	0	0	0	0	0	0	0	0	0	0	0	0	0	0	0	0	0	0	0	0	0	0	0	0	0	0	0	0	0	0	0
HSPA13	0	0	0	0	0	0	0	0	0	0	0	0	0	0	0	0	0	0	0	0	0	0	0	0	0	0	0	0	0	0	0	0	0	0	0	0	0	0	0	0	0	0	0	0	0	0	0	0	0
HSPA1A	8.087	17.149	14.006	21.811	53.496	37.885	17.81	28.461	5.166	18.217	17.993	8.206	15.091	30.41	33.087	48.304	11.376	42.945	10.25	4.301	12.017	1.313	153.713	17.411	31.269	16.577	0	169.042	12.448	17.534	25.172	4.165	12.658	14.311	5.384	6.661	2.613	7.192	14.432	163.502	14.172	19.215	5.066	5.868	18.129	10.632	33.982	2.813	8.708
HSPA1B	8.087	17.149	14.006	21.811	53.496	37.885	17.81	28.461	5.166	18.217	17.993	8.206	15.091	30.41	33.087	48.304	11.376	42.945	10.25	4.301	12.017	1.313	153.713	17.411	31.269	16.577	0	169.042	12.448	17.534	25.172	4.165	12.658	14.311	5.384	6.661	2.613	7.192	14.432	163.502	14.172	19.215	5.066	5.868	18.129	10.632	33.982	2.813	8.708
HSPA1L	3.252	5.996	3.281	19.518	39.342	11.306	8.8	22.585	2.283	12.02	7.941	2.971	5.714	26.862	17.524	19.34	6.531	18.203	5.053	3.713	7.592	4.479	134.432	11.484	14.956	7.591	7.977	146.128	5.958	6.394	10.497	2.875	5.518	7.45	2.829	4.365	1.27	4.345	8.707	144.068	6.264	11.912	3.592	3.96	12.389	5.671	24.105	2.403	5.269
HSPA2	12.483	10.175	6.829	45.6	6.238	10.676	8.413	44.125	2.241	4.543	11.16	4.16	10.97	6.939	8.354	8.814	8.104	11.129	3.095	14.646	25.623	6.528	12.486	6.417	55.49	4.46	8.834	9.215	5.616	12.571	15.713	2.637	9.231	4.907	5.602	5.881	2.274	7.649	21.458	12.353	8.101	28.734	5.764	10.311	18.298	14.298	14.302	3.759	8.552
HSPA4	0	0	0	0	0	0	0	0	0	0	0	0	0	0	0	0.454	0	0	0	0	0	0	0.675	0	0	0	0	0.565	0	0	0	0	0	0	0	0	0	0	0	2.007	0	0	0	0	0	0	0	0	0
HSPA4L	0	1.221	0	0	0	0	0	0	0	0	0	0	0	0	0	0	0	0	0	0	0	0	0	0	0	0	0	0	0	0	0	0	0	0	0	0	0	0	0	0	0	0	0	0	0	0	0	0	0
HSPA5	0	49.5	27.974	3.892	0	11.658	13.156	6.053	0	1.291	9.203	1.653	1.754	17.22	7.227	0	0	0	82.154	4.383	3.232	0	28.493	19.731	15.859	5.297	0	10.189	0	6.302	0	12.074	0	3.321	6.227	0	18.336	3.108	0	34.579	57.808	1.092	1.699	75.269	42.726	0	16.016	0	153.684
HSPA6	0.788	6.548	3.283	2.595	4.652	10.422	2.464	6.892	1.241	3.172	2.717	2.982	1.938	1.138	3.327	8.409	3.231	9.374	1.745	1.58	3.539	0	6.693	2.307	8.893	2.315	0	4.385	2.481	5.596	7.055	0.99	2.376	2.403	1.095	3.5	0.885	2.691	3.158	7.396	2.898	3.539	0.999	2.178	5.647	3.197	7.741	0.911	2.707
HSPA8	40.456	106.037	32.886	61.028	56.407	57.616	41.68	38.586	5.509	23.18	46.293	24.254	28.586	48.431	58.794	54.003	32.717	342.62	8.546	31.991	13.722	7.877	59.442	59.14	60.551	26.142	10.66	40.465	24.37	39.31	48.869	8.722	28.002	37.791	16.874	29.409	6.038	25.464	62.733	92.85	49.746	729.567	13.577	17.353	69.077	32.078	98.959	13.454	31.873
HSPA9	0	2.018	2.169	6.796	0	16.226	4.482	0	3.402	1.434	11.785	1.746	29.459	0	5.768	0	0	0	5.455	0	2.84	0	0.445	2.397	2.117	0	0	5.313	0	5.786	4.965	4.176	0	1.787	0.443	0	0.274	1.273	2.154	0	0	1.85	1.082	28.372	0.692	1.463	0	0	16.797
HSPB1	21.439	208.588	135.24	45.987	398.716	68.26	41.837	53.235	56.376	27.402	37.743	47.454	36.706	52.291	85.652	90.786	52.489	44.306	0	5.454	7.563	0	491.484	35.972	21.29	22.272	124.803	307.137	51.798	33.377	34.459	11.79	44.621	32.676	28.517	11.68	25.616	91.082	26.255	636.507	48.259	95.187	60.865	15.376	50.747	36.491	293.523	15.028	52.145
HSPB11	0	0	0	0	0	0	0	0	0	0	0	0	0	0	0	0	0	0	0	0	0	0	0	0	0	0	0	0	0	0	0	0	0	0	0	0	0	0	0	0	0	0	0	0	0	0	0	0	0
HSPD1	24.801	2.572	25.501	36.241	32.612	50.922	41.972	69.309	9.854	23.475	32.669	15.209	94.178	26.531	62.724	13.405	0	14.122	20.803	4.596	19.945	11.246	7.225	36.316	40.311	19.167	23.194	13.202	0	28.502	34.738	6.722	28.305	18.418	16.551	34.747	3.647	30.32	24.875	0	12.435	24.633	13.017	48.475	6.026	0	8.697	0	20.373
HSPE1	0	0	0	0	0	0	0	0	0	0	0	0	0	0	0	0	0	0	0	0	0	0	0	0	0	0	0	0	0	0	0	0	0	0	0	0	0	0	0	0	0	0	0	9.255	0	0	0	0	0
HSPE1-MOB4	0	0	0	0	0	0	0	0	0	0	0	0	0	0	0	0	0	0	0	0	0	0	0	0	0	0	0	0	0	0	0	0	0	0	0	0	0	0	0	0	0	0	0	0	0	0	0	0	0
HSPG2	1.481	0.94	1.472	3.46	42.549	0.715	5.585	4.872	0.042	2.393	5.623	1.567	0	11.562	10.707	1.691	1.074	0	0	0	1.053	0	0	7.047	0	10.608	6.646	0	15.419	5.61	1.654	0.25	5.855	2.341	1.739	10.76	1.019	0.7	2.041	2.106	7.483	38.232	0	0.846	14.343	3.393	2.703	0.637	1.891
HSPH1	0	0	0	0	0	0	0	0	0	0	0	0	0	0	0	0	0	0	0	0	0	0	0	0	0	0	0	1.506	0	0	0	0	0	0	0	0	0	0	0	0	0	0	0	0	0	0	0	0	0
HTRA1	0	0	0	0	0	0	0	0	0	0	0	0	0	0	0	0	0	0	0	0	0	0	0	0	0	0	0	0	0	0	0	0	0	0.595	0.813	0	0	0	0	0	1.717	0	0	0	0	0	0	0	0
HUWE1	0	0	0	0	0	0	0	0	0	0	0	0	0	0	0	0	0	0	0	0	0	0	0	0	0	0	0	0	0	0	0	0	0	0	0	0	0	0	0	0	0	0	0	0	0	0	0	0	0
HVCN1	0	0	0	0	0	0	0	0	0	0	0	0	0	0	0	0	0	0	0	0	0	0	0	0	0	0	0	0	0	0	0	71.414	0	0	0	0	0	0	0	0	0	0	0	0	0	0	0	0	0
HYAL1	0	0	0	0	0	0	3.242	0	75.406	4.993	0	0	33.124	0	19.407	0	0	0	0	0	0	0	27.316	9.403	0	5.262	0	0	11.331	3.752	0	0	15.512	2.272	5.224	7.027	1.282	0	5.333	11.661	17.575	5.991	0	0	19.038	9.843	0	5.915	0
HYOU1	0	0	0	0	0	0	0	0	0	0	0	0	0	0	0	0	0	0	0.502	0	0	0	0	0	0	0	0	0	0	0	0	0	0	0	0	0	0	0	0	0	0	0	0	0	0	0	0	0	0
IARS	0	0	0	0	0	0	0	0	0	0	0	0	0	0	0	0	0	0	0	0	0	0	0	0	0	0	0	0.787	0	0	0	0	0	0	0	0	0	0	0	0	0	0	0	0	0	0	0	0	0
IARS2	0	0	0	0	0	0	0	0	0	0	0	0	0	0	0	0	0	0	0	0	0	0	0	0	0	0	0	0	0	0	0	0	0	0	0	0	0	0	0	0	0	0	0	2.255	0	0	0	0	0.426
ICAM3	0	0	0	0	0	0	0	0	0	0	0	0	0	0	0	0	0	0	0	0	0	0	0	0	0	0	0	0	0	0	0	6.244	0	0	0	0	0	0	0	0	0	0	0	0	0	0	0	0	0
ICOSLG	0	0	0	0	0	0	0	0	0	0	0	0	0	0	0	0	0	0	0	0	0	0	0	0	0	0	0	0	0	0	0	0	0	0	0	0	0	0	0	0	0	0	0	0	0	0	0	0	0
IDE	0	0	0	0	0	0	0	0	0	0	0	0	0	0	0	0	0	0	0	0	0	0	0	0	0	0	0	0	0	0	0	0	0	0	0	0	0	0	0	0	0	0	0	0	0	0	0	0	0
IDH1	29.547	12.354	49.516	31.837	64.858	67.329	29.894	115.136	7.584	15.678	59.598	27.667	25.339	23.868	36.138	105.829	0	53.246	4.185	7.043	7.882	0	129.877	15.075	37.674	34.322	10.949	37.753	26.791	34.358	87.876	6.422	40.587	26.599	9.449	27.415	5.32	27.228	32.352	118.063	23.895	39.858	5.168	7.109	56.521	18.882	102.679	30.272	13.728
IDH2	12.493	48.568	55.093	181.858	19.915	36.695	17.562	9.523	15.585	11.583	74.194	25.14	146.991	37.096	51.654	14.003	0	19.84	29.113	7.646	35.527	16.764	17.676	13.745	34.845	15.142	86.241	17.71	11.375	38.131	13.719	13.399	6.719	27.924	10.16	5.548	9.672	10.839	3.101	10.28	20.279	46.682	16.438	59.32	29.71	5.829	0	0	111.915
IDH3A	0	0	0	0	0	0	0	0	0	0	0	0	1.294	0	0	0	0	0	0	0	0	0	0	0	0	0	0	0	0	0	0	0	0	0	0	0	0	0	0	0	0	0	0	0	0	0	0	0	0
IDH3B	0	0	0	0	0	0	0	0	0	0	0	0	0	0	0	0	0	0	0	0	0	0	0	0	0	0	0	0	0	0	0	0	0	0	0	0	0	0	0	0	0	0	0	0	0	0	0	0	0
IDI1	0	0	0	0	0	0	0	0	0	0	0	0	0	0	0	0	0	0	0	0	0	0	0	0	0	0	0	0	0	0	0	0	0	0	0	0	0	0	0	0	0	0	0	0	0	0	0	0	0
IDUA	0	0	0	0	0	0	0	0	0	0	0	0	0	0	0	0	0	0	0	0	0	0	0	0	0	0	0	0	0	0	0	0	0	0	0	0	0	0	0	0	0	0	0	0	0	0	0	0	0
IFI16	0	0	0	0	0	0	0	0	0	0	0	0	0	0	0	0	0	0	0	0	0	0	0	0	0	0	0	0	0	0	0	0	0	0	0	0	0	0	0	0	0	0	0	0	0	0	0	0	0
IFIT1	0	0	0	0	0	0	0	0	0	0	0	0	0	0	0	0	0	0	0	0	0	6.541	0	0	0	0	0	0	0	0	0	0	0	0	0	0	0	0	0	0	0	0	0	0	0	0	0	0	0
IFIT2	0	0	0	0	0	0	0	0	0	0	0	0	0	0	0	0	0	0	0	0	0	14.65	0	0	0	0	0	0	0	0	0	0	0	0	0	0	0	0	0	0	0	0	0	0	0	0	0	0	0
IFITM1	0	0	0	0	0	0	0	0	0	0	0	0	0	0	0	0	0	0	0	0	0	0	0	0	0	0	0	0	0	0	0	0	0	0	0	0	0	0	0	0	0	0	0	0	0	0	0	0	0
IGFALS	0	0	0	0	0	0	3.326	0	0	5.784	0	2.873	1.753	0	0	0	0	0	0	0	0.614	0	0	2.217	0	5.061	0	0.25	1.431	0	0	1.288	0	9.124	3.764	0	5.11	0	0	2.004	7.71	6.665	44.381	0	2.786	2.688	0	1.37	1.561
IGFBP2	60.396	0	0	0	0	0	32.813	6.049	0	2.681	6.555	0	5.025	21.044	14.974	6.608	0	0	0	0	3.95	0	14.455	48.46	0	5.149	0	0	33.977	16.411	0	0	12.208	12.669	18.088	19.346	0	0	52.759	3.609	16.987	0	0	1.227	0	4.056	11.984	11.327	0
IGFBP3	0	0	0	0	0	0	0	0	0	0	0	0	0	0	0	0	0	0	0	0	0	0	0	0	0	0	0	0	0	0	0	0	0	0	43.589	0	0	0	0	0	0	0	0	0	0	0	0	0	0
IGFBP5	0	0	0	0	0	0	0	0	0	0	0	0	0	0	0	0	0	0	0	0	0	0	0	0	0	0	0	0	0	0	0	0	0	0	0	0	0	0	0	0	0	0	0	0	0	0	0	0	0
IGFBP6	0	0	0	0	0	0	0	0	0	0	0	0	0	0	0	0	0	0	0	0	0	0	0	0	0	0	0	0	0	0	0	0	0	0	48.185	0	0	0	0	0	0	0	0	0	0	0	0	0	0
IGFBP7	0	0	0	0	0	0	10.394	0	0	0	0	0	0	12.295	0	0	0	0	0	0	0	0	0	15.067	0	0	0	0	8.115	0	0	0	19.333	31.631	193.853	10.345	1.991	0	0	0	0	0	0	0	0	0	0	10.253	10.391
IGJ	30.888	0	0	0	16.583	0	22.877	0	0	0	0	0	0	145.435	0	0	99.44	0	0	0	0	0	0	19.889	0	0	56.142	0	79.691	0	0	17.07	14.943	0	43.536	0	15.191	48.582	0	0	20.245	26.987	0	0	0	0	27.201	43.669	31.079
IGLL1	26.227	0	0	0	0	0	0	0	0	0	0	0	0	0	0	0	0	0	0	0	0	0	0	0	0	0	0	0	0	0	0	0	0	0	0	0	0	0	0	0	0	0	0	0	0	0	0	0	0
IGLL5	166.693	428.016	231.611	759.386	482.409	309.52	113.056	247.274	54.767	21.363	248.298	107.343	0	430.426	102.866	66.557	179.903	526.455	52.688	129.763	21.005	0	12.888	109.216	38.336	53.568	2798.92	40.605	198.511	46.891	242.747	458.547	317.58	134.149	185.463	93.527	147.969	259.737	427.933	76.985	114.811	2118.06	1180.99	183.123	359.134	491.164	111.476	131.897	324.203
IGSF8	0	0	0	0	0	0	0	0	0	0	0	0	0	0	0	0	0	0	0	0	0	0	0	0	0	0	0	0	1.553	0	0	0	0	0.79	0	0	0	0	1.433	0	0	0	0	0	0	0	0	0	0
IKBKB	0	0	0	0	0	0	0	0	0	0	0	0	0	0	0	0	0	0	0	0	0	0	0	0	0	0	0	0	0	0	0	0	0	0	0	0	0	0	0	0	0	0	0	0	0	0	0	0	0
IL16	0	0	0	0	0	0	0	0	0	0	0	0	0	0	0	0	0	0	1.943	0	0	0	0	0	0	0	0	0	0	0	0	0	0	0	0	0	0	0	0	0	0	0	0	0	0	0	0	0	0
IL18	0	0	0	0	0	0	0	0	0	0	0	0	0	0	0	0	0	0	0	0	0	0	13.174	0	0	0	0	6.466	0	0	0	0	0	0	0	0	0	0	0	97.836	0	0	0	0	0	0	0	0	0
IL18BP	0	0	0	0	0	0	0	0	0	0	0	0	0	0	0	0	0	0	0	0	0	0	0	0	0	11.027	0	0	0	0	0	0	0	0	0	0	0	0	0	0	0	0	0	0	0	0	0	0	0
IL1RAP	0	0	0	0	0	0	0	0	0	0	0	0	0	0	0	0	0	0	0	0	0	0	0	0	0	0	0	0	0	0	0	0	0	0	0	0	0	0	0	0	0	0	0	0	0	0	0	0	0
IL1RN	0	0	0	0	0	0	0	0	0	0	0	0	0	0	0	0	0	0	0	0	0	0	23.19	0	0	0	0	17.252	0	0	0	0	0	0	0	0	0	0	0	42.109	0	0	0	0	0	0	0	0	0
IL36A	0	6.76	0	0	0	0	0	0	0	0	0	0	0	0	0	0	0	0	0	0	0	0	0	0	0	0	0	16.059	0	0	0	0	0	0	0	0	0	0	0	0	0	0	0	0	0	0	0	0	0
IL4I1	0	0	0	0	0	0	0	0	0	0	0	0	0	0	0	0	0	0	0	0	0	0	0	0	0	0	0	0	0	0	0	0	0	0	0	0	0	0	0	0	0	0	0	0	0	0	0	0	0
ILF2	0	0	0	0	0	0	0	0	0	0	0	0	0	0	0	0	0	0	0	0	0	0	0	0	0	0	0	0	0	0	0	0	0	0	0	0	0	0	0	0	0	0	0	0	0	0	0	0	0
ILK	0	0	0	0	0	0	0	0	0	0	0	0	0	0	0	0	0	0	78.801	0	0	0	0	0	0	0	0	0	0	0	0	0	0	0	0	0	0	0	0	0	0	0	0	0	0	0	0	0	0
ILVBL	0	0	0	0	0	0	0	0	0	0	0	0	0	0	0	0	0	0	0	0	0	0	0	0	0	0	0	0.55	0	0	0	0	0	0	0	0	0	0	0	0	0	0	0	0	0	0	0	0	0
IMMT	0	0	0	0	0	0	0	0	0	0	0	0	1.636	0	0	0	0	0	0	0	0.395	0	0	0	0	0	0	0	0	0	0	0	0	0	0	0	0	0	0	0	0	0	0	6.662	0	0	0	0	4.326
IMPA1	0	0	0	0	0	0	0	0	0	0	0	0	0	0	0	0	0	0	0	0	0	0	0	0	0	0	0	0	0	0	0	0	0	0	0	0	0	0	0	0	0	0	0	0	0	0	0	0	0
IMPDH1	0	0	0	0	0	0	0	0	0	0	0	0	0	0	0	0	0	0	1.08	0	0	0	0	0	0	0	0	0	0	0	0	0	0	0	0	0	0	0	0	0	0	0	0	0	0	0	0	0	0
IMPDH2	0	0	0	0	0	0	0	0	0	0	0	0	0	0	0	0	0	0	9.042	0	0	0	0	0	0	0	0	0	0	0	0	0	0	0	0	0	0	0	0	0	0	0	0	0	0	0	0	0	0
INHBE	0	0	0	0	0	0	0	0	0	0	0	0	0	0	0	0	0	0	0	0	0	0	0	0	0	0	0	0	0	0	0	0	0	0	0	0	0	0	0	0	1.95	0	0	0	0	0	0	0	1.942
INPP5D	0	0	0	0	0	0	0	0	0	0	0	0	0	0	0	0	0	0	3.597	0	0	0	0	0	0	0	0	0	0	0	0	0	0	0	0	0	0	0	0	0	0	0	0	0	0	0	0	0	0
IPO4	0	0	0	0	0	0	0	0	0	0	0	0	0	0	0	0	0	0	0	0	0	0	0	0	0	0	0	0	0	0	0	0	0	0	0	0	0	0	0	0	0	0	0	0	0	0	0	0	0
IPO5	0	0	0	0	0	0	0	0	0	0	0	0	0	0	0	0	0	0	0.282	0	0	0	0	0	0	0	0	0	0	0	0	0	0	0	0	0	0	0	0	0	0	0	0	0	0	0	0	0	0
IPO7	0	0	0	0	0	0	0	0	0	0	0	0	0	0	0	0	0	0	0.125	0	0	0	0	0	0	0	0	0	0	0	0	0	0	0	0	0	0	0	0	0	0	0	0	0	0	0	0	0	0
IPO9	0	0	0	0	0	0	0	0	0	0	0	0	0	0	0	0	0	0	0	0	0	0	0	0	0	0	0	0	0	0	0	0	0	0	0	0	0	0	0	0	0	0	0	0	0	0	0	0	0
IQGAP1	0	63.536	3.708	0	6.365	2.881	0	0	0.771	0.261	0	142.071	1.738	0	3.491	1.984	0	0	7.361	0	0.16	0.654	102.866	0.289	2.15	0	2.456	76.035	0	1.067	0	4.322	0	0.657	0.133	0	0	3.251	0	128.386	0.549	1.95	0.226	4.266	3.112	0	1.371	0	1.587
IQGAP2	0	0	0	0	0	0	0	0	0	0	0	0	0.312	0	0	0	0	0	3.531	0	0	0	0	0	0	0	0	0	0	0	0	0	0	0.286	0	0	0	0	0	0	0	0	0	0	0	0	0	0	0
IRAK3	0	0	0	0	0	0	0	0	0	0	0	0	0	0	0	0	0	0	0	0	0	0	0	0	0	0	0	0	0	0	0	0	0	0	0	0	0	0	0	0	0	0	0	0	0	0	0	0	0
IRGC	0	0	0	0	0	0	0	0	0	0	0	0	0	0	0	0	0	0	0	0	0	0	0	0	0	0	0	0	0	0	0	0	0	0	0	0	0	0	0	0	0	0	0	0	0	0	0	0	0
ISG15	0	0	0	0	0	0	0	0	0	0	0	0	0	0	0	0	0	0	0	0	0	31.658	0	0	0	0	0	0	0	0	0	0	0	0	0	0	0	0	0	0	0	0	0	0	0	0	0	0	0
ISLR	13.359	0	14.985	0	21.299	29.542	53.927	30.496	8.594	13.074	12.706	13.185	0	48.142	53.164	14.516	0	9.781	0	1.816	10.202	0	6.471	34.404	18.565	22.784	0	2.34	46.514	20.119	0	0	45.283	9.117	0	14.285	2.156	13.671	18.168	2.354	77.148	12.372	0	0	12.041	18.702	13.871	139.629	36.947
IST1	140.839	35.16	106.003	50.045	96.084	60.896	220.896	97.574	22.962	130.629	129.645	67.664	51.609	175.669	130.031	63.081	213.397	168.319	3.625	58.493	76.139	0	52.296	53.614	221.276	88.27	79.277	9.291	104.401	47.468	13.249	9.176	83.378	32.769	61.769	89.205	27.678	152.195	404.117	8.23	199.097	45.351	54.57	8.613	97.021	98.939	104.093	74.307	137.194
ITFG1	0	0	0	0	0	0	0	0	0	0	0	0	0	0	0	0	0	0	0	0	0	0	0	0	0	0	0	0	0	0	0	0	0	0	0	0	0	0	0	0	0	0	0	0	0	0	0	0	0
ITGA2B	0	0	0	0	0	0	0	0	0	0	0	0	0	0	0	0	0	0	0	0	0	0	0	0	0	0	0	0	0	0	0	0	0	0	0	0	0	0	0	0	0	0	0	0	0	0	0	0	0
ITGA3	0	0	0	0	0	0	0	0	0	0	17.492	0	0	0	0	0.318	0	1.102	0	9.929	0	0	0	0	0	0	0	0	0	0	0	0	0	0.936	0	0	0	1.861	0	0	0	1.402	0	0	0	3.014	0	0	0
ITGAM	0	14.647	4.796	0	2.67	0	0	0	1.342	0	0	0	0	0	0	0	31.854	0	27.614	0	0	27.081	0	0	0	0	38.146	0	0	0	1.107	40.863	0	0	0	0	0	2.319	0	0	0	0	0	0	0	0	0	0	0
ITGAV	4.894	0	0	0	0	0	25.806	0	0	8.47	90.388	4.662	0	0	0	0	0	134.659	0	1.281	0	0	0	0	0	0	0	0	0	0	0	0	0	0	0	0	0	0	0	0	0	0.916	0	1.747	0.659	1.383	0	0	0.506
ITGAX	0	0	0	0	0	0	0	0	0	0	0	0	0	0	0	0	0	0	5.48	0	0	0	0	0	0	0	0	0	0	0	0	0	0	0	0	0	0	0	0	0	0	0	0	0	0	0	0	0	0
ITGB1	0	0	2.155	6.158	0	0	1.358	0	0	0	4.95	0	0	3.525	0	0	0	3.752	0	6.476	0.545	0	0	0	0	0	0	0	0	0	0	0	0.305	0.698	0	0	0.222	0	0	0	0	0	0	2.562	1.849	4.288	1.917	0	1.483
ITGB2	0	24.069	4.089	0	0	0	0	0	0.765	0	0	0	0	0	0	0	9.704	0	23.981	0	0	17.846	0	0	0	0	19.217	0	0	0	1.189	70.724	0	0	0	0	0	2.254	0	0	0	0	0	0	0	0	0	0	0
ITGB3	0	0	0	0	0	0	0	0	0	0	0	0	0	0	0	0	0	0	0	1.116	0	0	0	0	0	0	0	0	0	0	0	0	0	0	0	0	0	0	0	0	0	0.553	0	0	0	0	0	0	0
ITIH1	0	0	0	28.589	0	0	0	0	0.663	0	0	0	0.676	0	0	0	0	15.108	0	0	0	0	0	0	0	14.852	0	0	0	0	1.652	8.288	0	0	0	0	0	0	0	0	0	0	123.656	0	0	0	0	0	0
ITIH2	0	0	0	11.205	0	0	0	0	0	0	0	0	1.651	0	0	0	5.681	13.092	0	1.096	0	0	0	0	0	1.07	0	0	0	0	4.279	12.765	0	0	18.237	0	0	0	0	0	0	6.658	74.387	0	0	0	0	0	0
ITIH3	0	0	0	0	0	0	0	0	0	0	0	0	0	0	0	0	0	0	0	0	0	0	0	0	6.323	0	0	0	0	0	0	0	0	2.224	0	0	0	0	0	0	0	0	0	0	0	0	0	0	0
ITIH4	25.181	23.546	65.434	60.814	101.841	45.597	87.372	11.635	11.063	32.874	39.196	16.036	20.239	144.919	211.649	46.332	18.878	20.767	0.869	2.503	9.499	0	19.789	66.041	2.077	91.077	35.728	46.605	43.832	49.437	42.373	94.572	96.846	64.051	417.907	51.158	14.373	27.846	222.97	16.821	114.962	585.97	19.92	7.992	59.299	86.786	124.082	43.73	52.573
ITIH5	0	0	0	0	0	0	0	0	0	0	0	0	0	0	0	0	0	0	0	0	0	0	0	0	0	0	0	0	0	0	0	0	0	0	0	0	0	0	0	0	29.212	0	0	0	0	0	0	0	0
ITLN1	0	0	0	0	0	0	0	0	0	0	0	0	0	0	0	19.242	0	0	0	0	0	0	0	0	0	0	0	0	0	0	0	0	0	45.884	0	0	0	0	0	0	0	0	0	0	0	0	10.208	0	0
ITLN2	0	0	0	0	0	0	0	0	0	0	0	0	0	0	0	0	0	0	0	0	0	0	0	0	0	0	0	0	0	0	0	0	0	20.33	0	0	0	0	0	0	0	0	0	0	0	0	0	0	0
ITM2B	0	0	16.662	2.36	0	16.792	61.018	6.716	3.23	32.712	25.681	30.824	7.151	0	88.767	14.253	0	13.77	0	0	15.25	0	51.562	11.242	55.028	4.984	0	0	7.87	7.522	0	0	14.41	30.265	7.178	0	6.141	13.287	83.455	23.778	26.945	0	2.84	5.597	52.071	29.491	0	4.058	15.338
ITPRIP	0	0	0	0	0	0	0	0	0	0	0	0	0	0	0	0	0	0	0.474	0	0	0	0	0	0	0	0	0	0	0	0	0	0	0	0	0	0	0	0	0	0	0	0	0	0	0	0	0	0
IVD	0	0	0	0	0	0	0	0	0	0	0	0	0	0	0	0	0	0	0	0	0	0	0	0	0	0	0	0	0	0	0	0	0	0	0	0	0	0	0	0	0	0	0	12.779	0	0	0	0	2.017
IVL	0	0	89.9	0	34.33	0	0	4.078	3.394	0	0	0	0	0	0	0	0	0	0	0	0	0	78.848	0	0	0	0	164.537	0	0	0	0	0	0	0	0	0	0	0	25.547	0	0	0	0	0	0	5.626	0	0
IZUMO4	0	0	0	0	0	0	0	0	0	0	0	0	0	0	0	0	0	0	0	0	0	0	0	0	0	0	0	0	0	0	0	0	0	0	0	0	0	0	0	0	0	0	0	0	0	0	0	0	0
JMJD8	0	0	0	0	0	0	0	0	0	0	0	0	0	0	0	0	0	0	0	0	0	0	0	0	0	0	0	0	0	0	0	0	0	0	0	0	0	0	0	0	0	0	0	0	0	0	0	0	0
JUP	13.778	128.103	49.847	11.224	54.881	2.343	0	38.792	8.22	0.546	0	7.559	3.458	1.879	5.983	5.742	1.653	0	0	0	0.311	0	167.624	0	0	0	0	149.297	0	0	6.066	0	1.359	0	0	0	0	5.032	0	151.725	0	1.032	0	3.588	0	0	37.77	0	0
KARS	0	0	0	0	0	0	0	0	0	0	0	0	0	0	0	0	0	0	0	0	0	0	0	0	0	0	0	0	0	0	0	0	0	0	0	0	0	0	0	0	0	0	0	0	0	0	0	0	0
KCNAB2	0	0	0	0	0	0	0	0	0	0	0	0	0	0	0	0	0	0	8.347	0	0	3.309	0	0	0	0	0	0	0	0	0	0	0	0	0	0	0	0	0	0	0	0	0	0	0	0	0	0	0
KCTD12	0	0	0	0	0	0	0	0	0	0	0	0	0	0	0	0	0	0	0	0	0	0	0	0	0	0	0	0	0	0	0	0	0	0	0	0	0	0	0	0	0	0	0	0	0	0	0	0	0
KDELR2	0	0	0	0	0	0	0	0	0	0	0	0	0	0	0	0	0	0	0	0	0	0	0	0	0	0	0	0	0	0	0	0	0	0	0	0	0	0	0	0	0	0	0	0	0	0	0	0	0
KHK	7.889	0	5.853	57.995	10.796	48.442	17.53	5.057	0	6.801	15.015	14.186	9.086	6.944	23.569	1.936	0	9.761	0	0	0	0	7.23	6.112	20.07	10.137	0	0	6.096	3.258	0	0	7.646	11.009	9.257	6.47	1.55	8.941	0	7.779	27.057	16.38	0	3.463	41.65	19.55	0	2.509	11.351
KIAA0196	0	0	0	0	0	0	0	0	0	0	0	0	0	0	0	0	0	0	0.394	0	0	0	0	0	0	0	0	0	0	0	0	0	0	0	0	0	0	0	0	0	0	0	0	0	0	0	0	0	0
KIAA1033	0	0	0	0	0	0	0	0	0	0	0	0	0	0	0	0	0	0	1.022	0	0	0	0	0	0	0	0	0	0	0	0	0	0	0	0	0	0	0	0	0	0	0	0	0	0	0	0	0	0
KIAA1468	0	0	0	0	0	0	0	0	0	0	0	0	0	0	0	0	0	0	0	0	0	0	0	0	0	0	0	0	0	0	0	0	0	0	0	0	0	0	0	0	0	0	0	0	0	0	0	0	0
KIAA1683	0	0	0	0	0	0	0	0	0	0	0	0	0	0	0	0	0	0	0	0	0	0	0	0	0	0	0	0	0	0	0	0	0	0	0	0	0	0	0	0	0	0	0	0	0	0	0	0	0
KIF12	0.826	0	0	0	0	6.008	9.381	0	0.756	3.818	0	3.35	5.757	0	0	0	0	0.795	0	0	2.951	0	1.565	5.812	9.921	10.961	0	0	5.747	8.436	0	0	0.754	5.922	6.181	0	4.008	13.049	9.639	2.021	5.633	0	0	0	1.708	2.868	0	1.468	5.27
KIF13B	0	0	0	0	0	0	0	0	0	0	0	0	0	0	0	0	0	0	0	0	0	0	0	0	0	0	0	0	0	0	0	0	0	0	0	0	0	0	0	0	0	0	0	0	0	0	0	0	0
KIF23	0	0	0	0	0	0	0	0	0	0	0	0	0	0	0	0	0	0	0	0	0	0	0	0	0	0	0	0	0	0	0	0	0	0	0	0	0	0	0	0	0	0	0	0	0	0	0	0	0.764
KIF5A	0	0	0	0	0	0	0	0	0	0	0	0	0	0	0	0.308	0	0	0	0	0	0	0	0	0	0	0	0	0	0	0	0	0	0	0	0	0	0	0	0	0	0	0	0	0	0	0	0	0
KIF5B	0	0	0	0	0	0	0	0	0	0	0	0	0	0	0	1.177	0	0	0	0	0	0	0	0	0	0	0	0	0	0	0	0	0	0	0	0	0	0	0	0	0	0	0	0	0	0	0	0	0.132
KIF5C	0	0	0	0	0	0	0	0	0	0	0	0	0	0	0	0.432	0	0	0	0	0	0	0	0	0	0	0	0	0	0	0	0	0	0	0	0	0	0	0	0	0	0	0	0	0	0	0	0	0
KL	0	0	0	0	0	0	0	0	0	2.436	0	0.77	0	0	0	0	0	0	0	0	0	0	0	0.88	0	0.638	0	0	0	0	0	0	0	3.24	1.206	0	0.8	0	0	0	2.906	0.405	0.676	0	0	0	0	0	0
KLHL10	0	0	0	0	0	0	0	0	0	0	0	0	0	0	0	0	0	0	0	0	0	0	0	0	0	0	0	0	0	0	0	0	0	0	0	0	0	0	0	0	0	0	0	0	0	0	0	0	0
KLK1	0	0	0	0	0	0	70.69	0	0	4.665	0	0	0	0	0	7.566	0	0	0	0	0	0	5.039	48.018	0	7.271	0	0	12.532	11.284	0	0	0	32.452	6.838	27.866	8.828	0	54.226	0	0	0	0	2.987	0	16.301	0	10.022	7.86
KLK10	0	0	0	0	0	0	0	0	0	0	0	0	0	0	0	0	0	0	0	0	0	0	0	0	0	0	0	19.33	0	0	0	0	0	0	0	0	0	0	0	0	0	0	0	0	0	0	15.47	0	0
KLK12	0	0	0	0	0	0	0	0	0	0	0	0	0	0	0	0	0	0	0	0	0	0	0	0	0	0	0	0	0	0	0	0	0	0	0	0	0	0	0	0	0	0	0	0	0	0	0	0	0
KLK13	0	0	0	0	0	0	0	0	0	0	0	0	0	0	0	0	0	0	0	0	0	0	0	0	0	0	0	0	0	0	0	0	0	0	0	0	0	0	0	0	0	0	0	0	0	0	0	0	0
KLK2	0	0	0	0	0	0	0	0	0	0	0	0	0	0	0	0	0	0	0	0	0	0	0	71.808	0	0	0	0	0	44.479	0	0	0	0	0	0	0	0	0	0	0	0	0	0	0	0	0	0	0
KLK3	0	0	0	0	0	32.245	78.624	30.618	0	0	28.904	0	0	0	0	676.391	0	32.019	0	0	19.334	0	0	241.632	52.172	26.18	0	0	0	302.425	151.743	1.039	150.261	2.219	41.339	0	0	0	0	0	0	0	0	0	36.633	0	120.057	7.464	28.628
KLK6	0	0	0	0	0	0	0	0	0	0	0	0	0	0	0	0	0	0	0	0	0	0	0	0	0	0	0	0	0	0	0	0	0	0	0	0	0	0	0	0	0	0	0	0	0	0	0	0	0
KLKB1	0	0	0	0	0	0	0	0	0	0	0	0	0	0	0	0	0	0	0	0	0	0	0	0	0	0	0	0	0	0	0	0	0	0	0	0	0	0	0	0	0	0	0	0	0	0	0	0	0
KMO	0	0	0	0	0	0	0	0	0	0	0	0	0	0	0	0	0	0	0	0	0	0	0	0	0	0	0	0	3.042	0	0	0	0	0	0	0	0	0	0	0	0	0	0	0	0	0	0	0	0
KNG1	188.285	113.752	110.527	33.014	165.214	189.723	464.477	74.577	127.057	222.518	132.395	52.794	280.859	639.724	669.379	118.252	317.25	138.104	0	8.457	50.379	0	277.549	804.509	80.438	200.404	120.956	17.563	368.211	277.861	130.272	14.405	185.281	182.398	450.15	329.57	32.08	111.884	311.719	353.179	167.129	74.797	61.01	86.243	210.601	82.608	118.214	68.846	101.12
KPNA2	0	0	0	0	0	0	0	0	0	0	0	0	0	0	0	0	0	0	0	0	0	0	0	0	0	0	0	0	0	0	0	0	0	0	0	0	0	0	0	0	0	0	0	0	0	0	0	0	0
KPNB1	0	1.039	0	0	0	0	0	0	0	0	0	0	0	0	0	0.24	0	0	3.197	0	0	0	3.026	0	0.553	0	0	2.953	0	0	0	0	0	0	0	0	0	0	0	2.235	0	0	0	0	0	0	0	0	0
KPRP	0	0	0	0	0	0	0	12.255	0	0	0	0	0	0	0	0	0	0	0	0	0	0	0	0	0	0	0	0	0	0	0	0	0	0	0	0	0	0	0	10.897	0	0	0	0	0	0	0	0	0
KRAS	0	0	0	0	0	0	0	752.98	0	0	0	0	0	0	0	0	0	0	0	0	0	0	0	0	0	0	0	0	0	0	0	0	0	0	0	0	0	0	0	0	0	0	0	3.685	0	0	0	0	0
KRT1	599.723	1235.08	1255.9	832.685	3279.72	376.079	349.454	3797.48	427.166	276.267	763.665	248.434	312.014	1431.22	883.06	368.79	712.485	665.058	18.801	384.575	231.254	55.652	3212.45	269.242	338.332	273.504	467.627	695.793	726.865	183.444	878.016	118.154	707.57	16.99	218.857	686.724	26.561	294.262	516.488	2147.35	90.836	294.328	242.8	221.554	29.247	158.671	1587.03	250.142	357.538
KRT10	789.72	588.545	975.315	460.472	1674.59	777.743	300.81	1801.12	472.564	99.693	1170.71	483.824	637.79	814.752	1350.1	493.019	862.969	1241.31	9.105	56.178	175.591	43.096	1366.41	228.393	768.318	230.242	311.587	1345.72	475.536	106.946	2270.43	28.396	234.235	6.325	107.691	169.477	14.555	202.989	169.543	2335.67	82.98	203.59	125.415	78.041	52.182	873.371	4376.41	1316.89	407.816
KRT12	9.954	150.825	135.315	0	131.361	38.511	13.74	27.454	48.153	11.481	7.086	21.276	17.765	20.482	20.586	11.977	17.061	0	0	0	4.037	0	896.703	14.216	8.216	4.705	0	1166.84	18.509	2.904	18.544	0	21.846	0	6.198	0	0	28.041	0	195.975	2.948	19.219	12.182	0	0	0	58.022	0	0
KRT13	262.122	4010.95	5034.95	985.336	4846.81	402.528	388.264	793.603	852.741	287.631	119.168	449.255	435.901	808.304	554.606	319.071	494.381	375.145	9.921	15.746	61.651	0.438	10925.1	352.903	63.079	196.557	478.363	10456.1	213.312	14.499	63.141	83.846	317.689	6.117	85.039	32.45	5.201	564.057	83.586	5657.28	100.867	305.705	181.724	18.375	117.746	3.317	716.741	13.8	27.092
KRT14	37.665	401.914	649.264	61.498	226.749	39.468	46.947	240.973	70.258	21.004	25.132	75.098	36.275	59.161	58.097	26.216	50.878	35.571	0	4.015	12.515	0.898	841.789	31.291	26.101	19.36	94.305	942.315	35.129	13.22	274.141	19.228	84.754	1.934	15.979	107.916	1.8	121.513	95.607	451.77	32.314	60.965	26.657	88.986	6.606	0	661.662	28.586	9.58
KRT15	68.21	864.145	1457.43	200.645	1083.67	107.68	91.584	214.086	237.525	52.23	38.098	125.53	121.981	272.979	162.88	99.51	152.897	68.229	2.287	6.225	17.775	0	2375.68	75.402	23.933	56.201	205.819	1906.59	57.354	12.462	74.696	32.17	102.102	3.781	25.15	43.435	3.581	159.205	44.461	1670.19	29.801	102.58	53.658	19.945	33.021	0	347.08	13.588	6.66
KRT16	30.22	410.994	634.992	88.844	210.441	41.684	52.72	287.004	69.984	27.241	24.655	90.861	35.181	55.044	54.077	25.153	49.447	32.884	0	3.787	11.593	0.898	854.031	41.631	25.145	19.7	94.305	946.887	35.458	17.555	270.476	22.062	77.02	1.934	12.419	140.04	1.8	78.664	110.71	458.79	12.613	53.318	30.991	126.682	6.606	0	760.606	30.898	5.995
KRT17	16.36	200.457	135.799	33.622	84.309	25.003	56.684	148.463	26.099	11.84	13.207	69.134	24.381	31.71	34.306	14.182	20.702	20.293	0	2.194	4.894	0	133.556	7.775	13.577	8.43	80.941	146.51	12.739	15.249	158.494	19.619	60.544	2.086	7.173	66.375	1.7	48.321	54.611	104.329	26.732	37.397	9.21	62.889	5.056	0	432.081	14.014	5.819
KRT18	12.97	64.967	178.588	0	421.025	938.951	412.826	144.926	30.272	509.203	411.246	372.047	197.626	244.03	302.108	270.619	11.413	235.938	0	0	438.143	0	79.01	360.273	179.338	179.294	40.37	100.554	135.458	258.16	385.402	11.745	9.776	75.743	24.611	947.499	7.463	49.065	19.497	29.884	4.955	25.883	14.767	48.414	9.855	0	38.542	31.323	134.239
KRT19	25.218	249.169	543.861	28.473	195.459	267.445	36.275	60.88	92.2	29.626	13.574	54.214	86.068	56.64	62.632	29.014	26.375	21.231	1.246	1.549	45.571	0	1689.07	84.852	16.112	11.113	127.692	2002.9	27.958	28.373	130.717	11.966	47.425	22.776	42.688	50.193	7.855	107.304	32.395	312.774	8.244	44.508	19.856	65.415	13.79	0	128.059	33.206	65.688
KRT2	163.626	150.1	147.03	201.03	540.109	94.611	105.917	390.333	98.7	26.053	194.151	79.052	122.873	150.641	183.105	132.727	260.372	280.443	0.975	228.525	78.217	4.169	349.755	67.41	168.215	53.074	45.316	171.033	242.98	79.141	23.285	6.905	56.459	1.623	21.088	66.255	2.719	73.728	49.27	197.624	14.583	41.86	29.932	20.693	4.052	30.885	457.995	108.389	118.091
KRT20	0	0	0	0	52.63	113.025	0	24.614	0	0	0	0	12.472	0	0	0	0	15.079	0	0	0	0	183.012	14.091	0	0	0	142.096	0	0	32.201	0	0	16.372	0	0	0	0	0	0	0	0	0	6.138	0	0	0	0	4.992
KRT23	0	0	0	0	0	0	0	0	0	0	0	0	0	0	0	0	0	0	0	0	0	0	62.608	0	0	0	0	45.466	0	0	0	0	0	0	0	0	0	0	0	0	0	0	0	0	0	0	0	0	0
KRT24	0	21.411	29.577	0	0	0	0	0	0	0	0	0	0	0	0	0	0	0	0	0	0	0	0	0	0	0	0	23.272	0	0	0	0	0	0	0	0	0	0	0	16.572	0	0	0	0	0	0	0	0	0
KRT25	0	0	0	0	0	0	0	0	0	0	0	0	0	0	0	0	0	0	0	0	0	0	0	0	0	0	0	0	0	0	0	0	0	0	0	0	0	0	0	0	0	0	0	0	0	0	0	0	0
KRT27	0	11.005	21.178	0	0	0	0	0	0	0	0	0	0	0	0	0	0	0	0	0	0	0	0	0	0	0	0	4.286	0	0	0	0	0	0	0	0	0	0	0	0	0	0	0	0	0	0	0	0	0
KRT28	0	12.044	23.737	0	29.646	0	8.174	46.937	7.92	0	16.286	8.028	17.975	0	8.127	5.595	0	0	0	0	4.148	0	6.916	0	10.752	0	0	5.94	10.163	2.96	28.943	0	18.85	0	3.803	22.883	0	11.291	15.915	5.795	0	8.816	0	8.461	0	0	111.507	14.489	7.178
KRT3	24.067	222.685	169.26	103.351	217.446	36.479	30.038	47.059	28.025	12.409	16.265	43.027	25.659	35.854	45.411	24.487	56.457	121.596	0.13	1.292	7.082	0	331.775	15.253	10.793	13.171	23.782	523.934	15.571	3.56	12.379	6.099	30.283	0	10.483	9.637	3.297	36.587	18.125	272.019	9.828	41.678	18.651	7.959	5.089	0.851	70.501	3.653	7.116
KRT31	0	0	0	37.265	0	0	0	0	0	0	0	0	0	0	0	0	0	0	0	0	0	0	65.78	0	0	0	0	42.635	0	0	0	0	0	0	0	0	0	4.746	0	0	0	0	0	0	0	0	0	0	0
KRT32	0	0	0	14.294	0	0	0	0	0	0	0	0	0	0	0	0	0	0	0	0	0	0	0	0	0	0	0	0	0	0	0	0	0	0	0	0	0	0	0	0	0	0	0	0	0	0	0	0	0
KRT33A	0	0	0	27.739	0	0	0	0	0	0	0	0	0	0	0	0	0	0	0	0	0	0	0	0	0	0	0	0	0	0	0	0	0	0	0	0	0	0	0	0	0	0	0	0	0	0	0	0	0
KRT33B	0	0	0	20.474	0	0	0	0	0	0	0	0	0	0	0	0	0	0	0	0	0	0	63.43	0	0	0	0	41.113	0	0	0	0	0	0	0	0	0	0	0	0	0	0	0	0	0	0	0	0	0
KRT34	0	0	0	14.532	0	0	0	0	0	0	0	0	0	0	0	0	0	0	0	0	0	0	0	0	0	0	0	0	0	0	0	0	0	0	0	0	0	0	0	0	0	0	0	0	0	0	0	0	0
KRT35	0	0	0	0	0	0	0	0	0	0	0	0	0	0	0	0	0	0	0	0	0	0	0	0	0	0	0	0	0	0	0	0	0	0	0	0	0	0	0	0	0	0	0	0	0	0	0	0	0
KRT36	0	0	0	0	0	0	0	0	0	0	0	0	0	0	0	0	0	0	0	0	0	0	0	0	0	0	0	0	0	0	0	0	0	0	0	0	0	0	0	0	0	0	0	0	0	0	0	0	0
KRT37	0	0	0	0	0	0	0	0	0	0	0	0	0	0	0	0	0	0	0	0	0	0	0	0	0	0	0	0	0	0	0	0	0	0	0	0	0	0	0	0	0	0	0	0	0	0	0	0	0
KRT38	0	0	0	0	0	0	0	0	0	0	0	0	0	0	0	0	0	0	0	0	0	0	0	0	0	0	0	0	0	0	0	0	0	0	0	0	0	0	0	0	0	0	0	0	0	0	0	0	0
KRT4	388.292	4963.15	3109.45	1149.08	3113.21	484.234	488.267	855.863	654.309	253.91	95.398	520.101	513.724	1037.67	325.106	489.653	556.886	640.494	1.438	21.813	35.972	0	5594.77	217.875	17.452	170.692	626.942	18622.3	454.749	12.077	12.012	64.361	446.922	1.939	53.974	12.645	8.383	431.673	61.018	5370.21	81.86	390.706	162.79	14.431	112.814	4.387	63.797	0	22.659
KRT5	106.345	782.561	629.351	284.094	1068.17	91.149	89.835	332.169	158.807	63.786	50.714	116.613	105.796	388.212	392.649	94.758	245.92	104.488	8.532	15.214	24.279	0	1355.67	91.26	29.453	46.675	86.04	873.264	62.083	12.438	138.445	21.064	75.819	2.808	20.318	58.452	1.077	89.477	53.38	958.691	23.005	74.491	44.964	28.356	29.031	3.832	837.882	11.397	23.95
KRT6A	74.097	1424.78	762.61	283.715	1198.57	85.776	98.342	289.804	121.806	56.373	42.461	105.616	92.768	160.442	183.729	84.372	209.914	134.307	5.633	15.743	30.36	0	3112.12	91.552	26.984	50.063	56.435	1336.73	71.151	21.041	180.194	14.713	92.548	4.197	29.554	77.149	1.298	113.684	87.143	1305.2	36.023	88.486	51.655	70.658	31.004	3.58	1027.96	13.724	19.081
KRT6B	80.133	1087.93	564.99	234.917	882.004	78.865	78.213	340.054	103.064	44.961	57.742	86.119	77.127	152.807	157.581	71.659	163.437	122.884	5.458	17.303	31.701	2.286	1843.47	73.2	19.428	45.855	48.997	1059.78	82.581	40.903	127.076	10.009	86.138	4.793	26.007	85.724	2.378	91.79	71.164	994.355	29.563	75.002	38.031	62.503	20.31	10.256	631.135	21.126	32.761
KRT6C	65.033	1157.87	615.014	234.561	962.357	74.192	79.259	260.343	109.185	46.724	41.189	91.22	79.511	137.082	167.057	71.925	172.955	110.622	5.129	14.907	26.522	0	2765.82	81.947	26.984	45.493	50.893	1186.14	67.837	35.078	139.989	11.28	75.857	4.197	24.998	66.879	1.298	91.06	72.316	1053.24	29.528	75.668	40.185	62.299	18.099	3.58	791.245	13.191	18.044
KRT7	24.854	169.281	150.576	27.393	604.682	549.395	16.42	38.084	32.148	28.105	6.801	143.255	94.703	64.129	18.658	15.806	18.713	7.293	1.017	1.438	11.654	0	362.024	107.416	6.287	11.156	27.849	394.399	3.7	27.89	149.519	20.482	25.209	39.835	38.8	55.517	4.972	62.474	36.026	201.077	18.146	13.313	14.106	25.78	8.649	3.342	20.308	52.562	120.626
KRT71	9.475	102.067	65.113	37.02	92.61	12.444	11.747	17.451	8.834	4.984	1.69	12.816	12.389	25.013	8.485	11.145	9.366	23.604	0	8.143	0.781	0	116.728	1.836	1.067	3.443	15.85	262.272	17.844	1.536	0	0	12.236	0	1.066	0	0	0	0	111.861	1.831	7.756	4.535	0	2.72	0	0	2.527	1.131
KRT72	0	54.971	25.441	8.64	36.504	4.518	0	8.112	0.865	0	0	3.96	0	6.45	0	1.398	0	0	0	0	0	0	113.681	0	0	0	0	137.947	16.007	0	0	0	0	0	0	0	0	0.451	0	43.873	0	0	0	0	0	0	33.856	0	2.391
KRT73	17.7	229.352	136.185	40.734	186.489	24.18	27.58	44.095	25.275	11.989	5.094	25.577	23.435	57.092	19.288	21.327	26.472	38.063	0	9.05	2.047	0	221.415	8.641	2.43	9.22	32.873	1092.53	27.528	1.585	0	0	27.801	0	2.14	0	0	23.847	2.898	251.238	5.214	18.924	11.277	2.543	5.961	0	14.473	0.791	1.95
KRT74	7.384	92.398	57.417	23.776	56.653	9.532	6.123	15.285	4.228	2.567	1.069	7.367	0	20.559	4.027	6.316	9.366	8.817	0	0	0.808	0	97.856	1.623	0.649	3.241	8.51	307.423	17.594	0	0	0	8.98	0	0.966	0	0	0	2.33	89.556	2.262	0	0	2.02	0	0	13.101	0.766	0.969
KRT75	10.731	178.929	126.732	29.058	157.132	51.097	16.709	56.619	21.082	9.613	12.92	17.774	21.719	25.606	32.997	11.657	35.263	18.784	0.701	1.68	5.488	0	533.1	17.451	12.561	10.517	18.526	233.662	14.031	6.783	43.225	3.161	17.015	3.697	8.649	10.64	1.024	23.649	17.632	174.833	5.791	16.053	13.998	12.816	2.944	2.649	151.379	3.345	11.822
KRT76	10.937	103.993	63.487	8.821	131.837	16.277	12.959	17.147	13.418	5.436	10.614	12.119	11.766	9.528	9.456	3.244	22.713	15.139	0.182	0.592	4.852	0	181.49	9.154	4.122	6.148	14.135	130.077	14.211	3.396	15.358	0	12.306	0	2.94	7.448	0.502	13.468	6.476	103.949	3.5	9.124	1.904	5.95	2.077	0.992	54.587	4.849	7.104
KRT77	23.955	35.168	45.554	26.845	115.621	17.869	16.289	109.232	9.959	0	0	0	0	31.948	28.19	11.727	30.754	0	0	3.544	0	0	92.378	9.522	15.231	7.961	16.158	38.538	30.403	8.59	0	0	27.904	0	7.013	27.341	0	14.067	0	64.302	0	0	8.933	7.444	3.795	0	18.38	12.882	13.433
KRT78	2.903	249.212	152.969	33.673	141.037	5.084	0	68.381	20.188	5.359	1.7	5.451	14.942	10.621	6.47	2.986	13.832	15.109	0	0	0.648	0	188.142	6.054	0	0	0	258.098	2.52	0	0	0	10.415	0	0.689	0	0	8.513	2.816	58.771	0.795	5.428	2.271	0	0	0	8.426	0	0
KRT79	9.283	102.112	56.119	17.692	78.618	26.473	9.746	29.527	13.484	6.451	8.321	12.213	11.711	23.378	26.895	7.105	23.361	6.715	0.258	1.326	6.344	0	190.91	11.736	6.794	6.243	6.066	130.38	9.359	2.809	13.104	1.511	5.108	2.344	3.95	6.773	0.282	9.756	2.643	74.198	2.156	11.685	5.688	5.272	1.409	0	52.267	1.125	7.493
KRT8	28.778	150.935	665.851	27.647	139.949	783.025	35.453	68.061	41.719	44.724	25.134	388.351	267.49	95.71	59.291	21.673	30.053	65.385	1.276	3.926	120.659	0	402.14	136.931	61.26	32.05	80.748	343.367	27.909	96.608	364.313	13.948	25.668	161.165	229.198	63.642	14.726	57.643	49.205	197.695	20.321	39.71	17.511	99.448	12.249	9.518	68.491	65.076	159.992
KRT80	0	60.161	60.229	0	17.753	0	0	16.539	6.198	0	0	0	0	0	0	0	0	0	0	0	0	0	258.303	0	0	0	0	387.009	0	0	0	0	0	0	0	0	0	0	0	67.55	0	0	0	0	0	0	8.606	0	0
KRT81	0	0	0	12.504	0	0	0	0	0	0	0	0	0	0	0	0	0	0	0	0	0	0	0	0	0	0	0	0	0	0	0	0	0	0	0	0	0	0	0	0	0	0	0	0	0	0	0	0.738	0
KRT82	0	0	0	0	0	0	0	0	0	0	0	0	0	0	0	0	0	0	0	0	0	0	0	0	0	0	0	0	0	0	0	0	0	0	0	0	0	0	0	0	0	0	0	0	0	0	0	0	0
KRT83	0	0	0	18.048	0	0	0	0	0	0	0	0	0	0	0	0	0	0	0	0	0	0	0	0	0	0	0	0	0	0	0	0	0	0	0	0	0	1.939	0	0	0	0	0	0	0	0	0	0	0
KRT84	1.544	19.953	12.479	5.184	14.372	6.694	2.639	6.34	2.633	0	0	3.151	0	4.229	3.178	1.252	3.544	0	0.283	0	0	0	26.82	2.246	0.836	1.245	0	22.817	0.9	1.076	0	0	0	0	0.926	0	0	0	0	22.674	0	0	0	0	0	0	0	0	2.726
KRT85	0	0	0	13.162	0	37.388	0	0	3.63	1.017	0	1.967	4.211	0	0	0	0	0	0	0	0.702	0	0	5.673	0	2.031	0	0	0	2.214	10.414	0	0	3.046	0	0	0.197	1.764	0	0	0	1.021	0	0	0	0	0	1.274	0
KRT86	0	0	0	15.979	0	0	0	0	0	0	0	0	0	0	0	0	0	0	0	0	0	0	0	0	0	0	0	0	0	0	0	0	0	0	0	0	0	1.874	0	0	0	0	0	0	0	0	0	0.692	0
KRT9	455.509	87.485	155.56	116.149	334.864	114.899	159.889	1990.7	39.828	56.616	302.62	67.217	41.904	255.744	302.543	131.471	286.698	187.979	0	40.163	75.159	13.293	29.274	108.274	124.839	89.149	339.261	21.547	202.213	91.301	140.87	24.483	511.624	6.339	42.415	337.949	12.132	197.823	266.936	46.567	58.054	82.843	169.496	47.282	2.5	103.729	154.281	73.645	99.004
L1CAM	0	0	0	0	0	0	0	0	0	0	0	0	0	0	0	0	0	0	0	0	0	0	0	0	0	0	0	0	0	0	0	0	0	0	0	0	0	0	0	0	0	0	0	0	0	0	0	0	0
LAMA5	0	0	0	0	0	0	0	0	0	0	0	0	0	0	0	0	0	0	0	0	0	0	0	0	0	0	0	0	0	0	0	0	0	0.136	0	0	0	0	0	0	0	0	0	0	0	0	0	0	0
LAMB2	0	0	0	0	0	0	0	0	0	0	0	0	0	0	0	0	0	0	0	0	0	0	0	0	0	0	0	0	0	0	0	0	0	0	0	0	0	0	0	0	0	0	0	0	0	0	0	0	0
LAMC1	0	0	0	0	0	0	0	0	0	0	0	0	0	0	0	0	0	0	0	0	0	0	0	0	0	0	0	0	0	0	0	0	0	0	0	0	0	0	0	0	0	0	0	0	0	0	0	0	0
LAMP1	10.596	21.936	18.818	0	0	44.488	25.915	37.848	3.089	7.576	23.206	16.326	0	18.137	28.799	49.179	35.001	38.92	7.033	23.658	4.955	4.651	8.048	13.333	24.921	0	50.565	4.308	0	0	59.223	18.227	25.216	14.155	7.664	20.626	2.058	11.399	103.018	0	28.061	19.569	0	19.165	46.37	30.67	39.084	8.894	30.866
LAMP2	0	28.557	21.029	0	11.748	32.619	27.76	28.117	2.723	0	19.229	10.274	11.022	0	35.597	77.954	26.297	37.165	5.432	35.045	6.645	0	18.343	0	28.064	15.589	23.547	10.45	23.127	13.605	42.893	8.844	0	11.464	0	0	2.796	0	0	0	24.341	0	0	6.044	28.74	0	30.507	11.14	20.577
LAMTOR1	0	0	0	0	0	0	0	0	0	0	0	0	0	0	0	0	0	0	3.003	0	0	0	0	0	0	0	0	0	0	0	0	0	0	0	0	0	0	0	0	0	0	0	0	0	0	0	0	0	0
LANCL1	0	0	0	0	0	0	0	0	0	0	0	0	0	0	0	0	0	0	0	0	0	0	0	0	0	0	0	0	0	0	0	0	0	0	0	0	0	0	0	1.711	0	0	0	0	0	0	0	0	0
LAP3	0	0	0	0	0	66.038	0	0	0	9.426	0	11.255	9.61	0	28.738	0	0	0	0	0	0	0	8.17	0	22.833	1.16	0	0.723	0	3.632	0	0	0	2.456	0.516	0	0	0	0	3.984	5.408	3.137	0	3.32	5.138	2.985	0	0.68	4.312
LARS	0	0	0	0	0	0	0	0	0	0	0	0	0	0	0	0	0	0	0	0	0	0	0	0	0	0	0	0	0	0	0	0	0	0	0	0	0	0	0	0	0	0	0	0	0	0	0	0	0
LASP1	0	0	0	9.082	0	0	0	0	0	0	0	0	0	0	2.779	0	0	0	19.68	0	0	0	1.706	0	0	0	0	0	0	0	4.859	0	0	0	0	0	0	5.781	0	1.603	0	0	0	0	0	0	2.067	0	0
LBP	0	0	0	0	0	0	0	0	0	0	5.068	0	0	0	0	0	0	0	0	0	0	0	0	0	0	0	0	0	0	0	0	0	0	2.937	3.447	0	0	0	0	0	0	7.235	0	0	0	11.453	0	0	9.544
LBR	0	3.32	0	0	0	0	0	0	0	0	0	0	0	0	0	0	0	0	4.875	0	0	0	0	0	0	0	0	0	0	0	0	2.813	0	0	0	0	0	0	0	0	0	0	0	0	0	0	0	0	0
LCAT	0	0	0	0	0	0	0	0	0	0	0	0	0	0	0	0	0	0	0	0	0	0	0	0	0	0	0	0	0	0	0	0	0	0	0	0	0	0	0	0	0	0	0	0	0	0	0	0	0
LCN2	0	26.325	0	0	0	0	0	0	2.409	0	0	0	0	0	0	0	0	0	42.836	0	0	0	0	0	0	0	0	13.821	0	0	0	30.273	0	0	0	0	0	0	0	0	0	0	0	0	0	0	0	0	0
LCP1	0	25.3	0	0	0	0	0	0.498	1.066	0	0	0	0	0	0	1.509	0	0	51.588	0	5.623	50.498	2.188	0	12.354	0	0	4.738	0	0	13.615	9.831	0	0	0	0	0	2.15	0	0	0	0	0	1.227	37.405	0	1.136	0	0
LCP2	0	0	0	0	0	0	0	0	0	0	0	0	0	0	0	0	0	0	0	0	0	0	0	0	0	0	0	0	0	0	0	0	0	0	0	0	0	0	0	0	0	0	0	0	0	0	0	0	0
LDHA	20.581	57.815	72.955	36.804	68.891	59.613	68.883	18.411	26.996	33.625	38.59	28.136	33.261	36.868	137.922	59.725	22.613	63.127	28.534	20.689	10.847	80.709	78.337	12.485	38.37	55.178	87.266	72.191	66.773	36.732	15.129	35.75	42.465	7.643	23.051	3.509	0	54.411	12.873	97.011	84.365	81.784	5.108	43.583	80.084	224.732	155.254	15.711	23.694
LDHAL6B	0	0	0	0	0	0	0	0	0	0	0	0	0	0	0	0	0	0	0	0	0	0	0	0	0	0	0	0	0	0	0	0	0	0	0	0	0	0	0	0	0	0	0	0	0	0	0	0	0
LDHB	81.399	41.743	148.611	180.689	134.99	214.765	181.769	70.206	29.234	107.601	131.12	113.775	79.374	79.871	345.895	117.743	58.981	195.863	7.949	32.034	46.186	58.815	132.153	74.907	149.32	131.413	109.949	44.128	152.373	105.627	73.324	16.124	138.369	93.505	108.25	142.474	27.213	104.934	168.749	81.545	333.495	282.089	30.637	146.014	384.826	112.454	136.299	72.77	65.054
LDHC	0	0	0	0	0	0	0	0	0	0	0	0	0	0	0	0	0	0	0	0	9.664	0	0	0	50.608	0	0	0	0	0	0	0	0	0	0	0	0	0	0	0	0	0	0	22.873	0	0	0	0	0
LEFTY1	0	0	0	0	0	0	0	0	0	0	0	0	0	0	0	0	0	0	0	0	0	0	0	0	0	0	0	0	0	0	0	0	0	0	0	0	0	0	0	0	0	0	0	0	0	0	0	0	0
LEFTY2	0	0	0	0	0	0	0	0	0	0	0	0	0	0	0	0	0	0	0	0	0	0	0	0	0	0	0	0	0	0	0	0	0	0	0	0	0	0	0	0	0	0	0	0	0	0	0	0	0
LETM1	0	0	0	0	0	0	0	0	0	0	0	0	0	0	0	0	0	0	0	0	0	0	0	0	0	0	0	0	0	0	0	0	0	0	0	0	0	0	0	0	0	0	0	0	0	0	0	0	0
LFNG	0	0	0	0	0	0	0	0	0	0	0	0	0	0	0	0	0	0	0	0	0	0	0	0	0	0	0	0	0	0	0	0	0	0	0	0	0	0	0	0	0	0	0	0	0	0	0	0	0
LGALS1	0	0	0	3.3	0	0	0	0	0	0	0	0	0	0	0	1.297	0	16.379	0	0	0	0	0	0	16.169	0	0	0	0	0	0	0	0	0	0	0	0	0	0	0	0	0	0	0	0	0	0	0	0
LGALS3	9.393	12.417	0	0	52.27	0	53.846	31.616	2.406	10.275	30.436	8.08	5.787	38.544	0	15.265	22.414	0	0	24.11	0	0	12.821	0	13.361	2.095	0	12.948	0	9.621	4.995	22.37	18.959	6.507	8.126	0	5.317	15.884	10.998	27.926	18.672	7.076	0	10.349	12.055	5.848	19.23	10.054	17.494
LGALS3BP	66.683	55.398	62.275	72.697	38.268	66.773	29.52	21.74	66.568	84.197	74.374	19.913	98.174	62.876	103.019	122.428	35.509	69.468	16.09	105.316	35.473	61.392	21.93	91.779	81.522	76.831	273.772	36.325	69.565	122.633	70.583	85.508	305.525	336.441	256.066	104.134	146.692	490.618	283.738	77.396	238.734	205.227	187.253	227.776	177.332	277.782	90.446	153.954	515.63
LGALS7	0	75.845	45.712	22.396	83.503	0	0	33.831	20.116	0	0	14.967	0	0	0	0	0	0	0	0	0	0	64.069	0	0	0	0	164.991	0	0	0	0	0	0	0	0	0	0	0	16.041	0	0	0	0	0	0	0	0	0
LGALS7B	0	75.845	45.712	22.396	83.503	0	0	33.831	20.116	0	0	14.967	0	0	0	0	0	0	0	0	0	0	64.069	0	0	0	0	164.991	0	0	0	0	0	0	0	0	0	0	0	16.041	0	0	0	0	0	0	0	0	0
LGALS9	0	0	0	0	0	0	0	0	0	0	0	0	0	0	0	0	0	0	0	0	0	0	0	0	0	0	0	0	0	0	0	0	0	0	0	0	0	0	0	0	0	0	0	0	5.981	0	0	0	0
LGMN	0	0	0	0	0	0	0	0	0	0	0	0	0	0	0	0	0	0	0	0	0	0	0	0	0	0	0	0	0	0	0	0	0	0	0	0	0	0	0	0	0	0	0	0	0	0	0	0	0
LILRA5	0	0	0	0	0	0	0	0	0	0	0	0	0	0	0	0	0	0	0	0	0	0	0	0	0	0	0	0	0	0	0	0	0	0	0	0	0	0	0	0	0	0	0	0	0	0	0	0	0
LILRB2	0	0	0	0	0	0	0	0	0	0	0	0	0	0	0	0	0	0	0	0	0	0	0	0	0	0	0	0	0	0	0	0	0	0	0	0	0	0	0	0	0	0	0	0	0	0	0	0	0
LILRB3	0	0	0	0	0	0	0	0	0	0	0	0	0	0	0	0	0	0	0	0	0	0	0	0	0	0	0	0	0	0	0	0	0	0	0	0	0	0	0	0	0	0	0	0	0	0	0	0	0
LILRB4	0	0	0	0	0	0	0	0	0	0	0	0	0	0	0	0	0	0	0	0	0	0	0	0	0	0	0	0	0	0	0	0	0	0	0	0	0	0	0	0	0	0	0	0	0	0	0	0	0
LIPG	0	0	0	0	0	0	0	0	0	0	0	0	0	0	0	0	0	0	0	0	0	0	0	0	0	0	0	0	0	0	0	0	0	0	0	0	0	0	0	0	0	0	0	0	0	0	0	0	0
LIPI	0	0	0	0	0	0	0	0	0	0	0	0	0	0	0	0	0	0	0	0	0	0	0	0	0	0	0	0	0	0	0	0	0	0	0	0	0	0	0	0	0	0	0	0	0	0	0	0	0
LMAN1	0	0	0	0	0	14.744	0	0	0	0	0	0	0	0	0	0	0	0	2.404	0	0	0	0	0	0	0	0	0	0	0	3.844	0	0	0	0	0	0	0	0	0	0	0	0	2.678	0	0	0	0	2.877
LMAN2	0	5.936	30.262	63.762	280.2	87.133	3.132	0	55.535	153.25	41.613	23.752	30.626	77.999	384.446	38.636	0	194.42	142.001	0	64.515	0	11.154	206.689	0	136.122	71.804	6.214	41.775	205.055	150.277	5.785	93.585	167.199	137.968	198.014	59.737	63.677	19.621	75.17	39.813	188.496	132.172	23.395	140.769	34.786	34.947	1.092	9.603
LMNA	0	0	74.126	0	9	83.486	0	0	0.122	0	0	20.71	1.316	0	0	0	0	0	0	0	13.306	0	32.986	1.107	0	0	0	15.751	0	1.168	32.853	0	0	0	0.617	0	0	1.952	0	41.537	0	0	0	27.654	0	0	25.237	0.283	10.397
LMNB1	0	0	0	0	0	0	0	0	0	0	0	0.454	0	0	0	0	0	0	0	0	0	0	0	0	0	0	0	0	0	0	0	0	0	0	0	0	0	0	0	1.38	0	0	0	0	0	0	0	0	0
LMNB2	0	0	0	0	0	0	0	0	0	0	0	0	0	0	0	0	0	0	0	0	0	0	0	0	0	0	0	0	0	0	0	0	0	0	0	0	0	0	0	0	0	0	0	0.65	0	0	0	0	0
LMO7	0	0	0	0	0	0	0	0	0	0	0	0	0	0	0	0	0	0	0	0	0	0	4.781	0	0	0	0	3.106	0	0	0	0	0	0	0	0	0	0	0	4.401	0	0	0	0	0	0	0	0	0
LOC100507709	0	0	0	0	0	0	0	0	0	0	0	0	0	0	0	0	0	0	0	0	0	0	0	0	2.729	0	0	0	0	0	0	0	0	0	0	0	0	0	0	0	0	0	0	0	0	0	0	0	0
LOC100507714	0	0	0	0	0	0	0	0	0	0	0	0	0	0	0	0	0	0	0	0	0	0	0	0	2.901	0	0	0	0	0	0	0	0	0	0	0	0	0	0	0	0	0	0	0	0	0	0	0	0
LOC100507855	0	0	2.864	0	0	0	3.638	0	0	0	0	0	26.093	0	4.97	0	0	0	0	0	0	0	0	0	0	1.685	0	0	0	2.321	0	0	0	0	0	0	0	0	0	0	0	0	0	0	0	0	0	0	6.569
LOC100653049	0	0	0	23.519	0	0	0	0	0	0	0	0	0	0	0	0	0	0	0	0	0	0	0	0	0	0	0	0	0	0	0	0	0	0	0	0	0	0	0	0	0	0	0	0	0	0	0	0	0
LOC100653194	0	0	0	0	0	0	0	0	0	0	0	0	0	0	0	0	0	0	0.989	0	0	0	0	0	0	0	0	0	0	0	0	0	0	0	0	0	0	0	0	0	0	0	0	0	0	0	0	0	0
LOC100996725	0	0	0	0	0	0	0	0	0	0	0	0	0	0	0	0	0	0	0	0	0	0	0	0	0	0	0	0	0	0	0	0	0	0	0	0	0	0	0	0	0	0	0	0	0	0	0	0	0
LOC100996754	0	0	0	0	0	0	0	0	0	0	0	0	0	0	0	0	0	0	0	0	0	0	0	0	0	0	0	0	0	0	0	0	0	0	0	0	0	0	0	0	0	0	0	0	0	0	0	0	0
LOC100996820	35.389	88.959	53.386	100.604	59.061	75.247	54.622	42.415	14.097	31.53	71.39	37.585	37.209	62.664	123.974	49.544	95.385	105.133	127.01	24.57	20.033	50.768	60.453	47.867	80.26	49.78	116.114	33.284	67.987	32.751	76.272	38.235	40.377	33.828	21.247	50.104	14.21	54.561	71.226	76.627	79.331	67.469	29.494	26.559	128.448	39.597	81.158	15.42	33.388
LOC100996887	0	0	0	0	0	0	0	2.778	0	0	0	0	0	0	0	0	0	0	0	0	2.391	0	0	0	6.18	0	0	0	0	0	0	0	0	0	0	0	0	0	0	0	0	0	0	0	0	0	0	0	0
LOC101059911	0	0	0	0	0	0	0	5.968	0	0	0	0	0	0	0	0	0	0	0	0	0	0	0	0	0	0	0	0	0	0	0	0	0	0	0	0	0	0	0	0	0	0	0	0	0	0	0	0	0
LOC101060285	0	0	0	0	0	0	0	0	0	0	0	0	0	0	0	0	0	0	0	0	0	0	0	0	0	0	0	0	0	0	0	0	0	0	0	0	0	0	0	0	0	0	0	0	0	0	0	0	0
LOC101060415	0	0	0	0	0	0	0	0	0	0	0	0	0	0	0	0	0	0	0	0	0	0	0	0	0	0	0	0	0	0	0	0	0	0	0	0	0	0	0	0	0	0	0	0	0	0	0	0	0
LOC101060439	14.709	11.411	17.904	0	16.84	18.641	37.702	18.858	1.618	5.21	33.099	14.512	9.011	16.104	29.535	81.369	36.096	29.691	25.896	3.229	13.465	15.471	8.872	21.056	30.04	18.985	24.17	4.567	16.681	37.468	0	9.17	21.661	7.189	3.175	10.744	1.147	11.238	17.436	2.009	12.414	2.947	3.143	9.953	16.278	9.373	18.473	1.559	17.21
LOC101060453	0	0	0	0	0	0	0	0	0	0	0	0	0	0	0	0	0	0	0	0	0	0	7.898	0	0	0	0	0	0	0	0	0	0	0	0	0	0	0	0	86.116	0	0	0	0	0	0	0	0	0
LOC101060471	0	0	0	0	0	0	0	0	0	0	0	0	0	0	0	0	0	0	0	0	0	0	12.319	0	0	0	0	3.77	0	0	0	0	0	0	0	0	0	0	0	10.574	0	0	0	0	0	0	0	0	0
LOC101060518	0	0	0	0	0	0	0	0	0	0	0	0	0	0	0	0	0	0	0	0	0	0	0	0	0	0	0	0	0	0	0	0	0	0	0	0	0	0	0	0	0	0	0	0	0	0	0	0	0
LOC101060522	0	0	0	0	0	0	0	0	0	0	0	0	0	0	0	1.741	0	0	0	0	0	0	3.179	0	0	0	0	4.857	0	0	0	0	0	0	0	0	0	0	0	9.129	0	0	0	0	0	0	0	0	0
LOC101060567	0	0	0	0	0	8.42	0	0	0	0	0	0	0	0	0	0	0	0	0	0	0	0	0	0	0	0	0	0	0	0	0	0	0	0	0	0	0	0	0	0	0	0	0	0	0	0	0	0	0
LOC101060681	0	0	0	0	0	0	0	0	0	0	0	0	0	0	0	0	0	0	0	0	0	0	0	0	0	0	0	0	0	0	0	0	0	4.034	0	0	0	0	0	0	0	0	0	0	0	0	0	0	0
LOC101060714	0	0	0	0	0	0	0	0	0	0	0	0	0	0	0	0	0	0	1.909	0	0	0	0	0	0	0	0	0	0	0	0	0	0	0	0	0	0	0	0	0	0	0	0	0	0	0	0	0	0
LOC101060723	0	0	0	0	0	0	0	0	0	0	0	0	0	0	0	0	0	0	0	0	0	0	0	0	0	0	0	0	0	0	0	0	0	0	0	0	0	0	0	0	0	0	0	0	0	0	0	0	0
LOC101060751	0	0	0	0	0	0	0	0	0	0	0	0	0	0	0	8.233	0	0	0	0	0	0	0	0	0	0	0	0	0	0	0	0	0	0	0	0	0	0	0	0	0	0	0	0	0	0	0	0	0
LOC101060798	0	0	0	0	0	4.427	0	0	0	0	0	0	0	0	0	0	0	0	0	0	0	0	1.189	0	0	0	0	2.735	0	0	0	0	0	0	0	0	0	1.145	0	1.8	2.834	0	0	0	0	0	0	0	0
LOC390956	0	0	0	0	0	0	0	0	0	0	0	0	0	0	0	0	0	0	0	0	0	0	0	0	0	0	0	0	0	0	0	0	0	0	0	0	0	0	0	0	0	0	0	0	0	0	0	0	0
LOC651536	0	0	0	0	0	0	0	0	0	0	0	0	0	0	0	0	0	0	0	0	0	0	0	0	0	0	0	0	0	0	0	0	0	0	0	0	0	0	0	0	0	0	0	0	0	0	0	0	0
LONP1	0	0	0	0	0	0	0	0	0	0	0	0	9.312	0	0	0	0	0	0	0	0	0	0	0	0	0	0	0	0	0	0	0	0	0	0	0	0	0	0	0	0	0.349	0	0	0	0	0	0	0.712
LPCAT2	0	0	0	0	0	0	0	0	0	0	0	0	0	0	0	0	0	0	3.112	0	0	0	0	0	0	0	0	0	0	0	0	1.39	0	0	0	0	0	0	0	0	0	0	0	0	0	0	0	0	0
LPHN1	0	0	0	0	0	0	0	0	0	0	0	0	0	0	0	0	0	0	0	0	0	0	0	0	0	0	0	0	0	0	0	0	0	0	0	0	0	0	0	0	0	0	0	0	0	0	0	0	0
LPL	0	0	0	0	0	0	0	0	0	0	0	0	0	0	0	0	0	0	0	0	21.507	0	0	0	36.688	0	0	0	0	0	0	0	0	3.732	0	0	2.591	0	0	0	2.123	0	0	0	0	0	0	0	0
LPO	0	0	0	0	0	0	0	0	0	0	0	0	0	0	0	0	0	0	0	0	0	0	0	0	0	0	0	0	0	0	0	0	0	0	0	0	0	0	0	0	0	0	0	0	0	0	0	0	0
LRG1	0	0	276.324	13.407	85.403	25.684	12.984	10.646	0	2.408	39.957	5.676	0	18.695	221.761	2.03	0	49.587	0	12.281	0	0	0	9.222	0	47.775	0	0	44.67	3.425	21.06	0	32.932	7.654	0	26.317	21.477	0	34.988	23.301	18.438	135.446	4.924	14.3	78.038	166.679	53.81	9.292	22.635
LRP2	6.199	3.907	19.972	74.135	5.127	31.057	7.659	9.916	2.142	14.512	5.749	10.185	6.903	18.821	22.998	8.568	5.097	51.482	0	77.206	10.525	0	4.259	3.871	13.782	28.613	0	1.195	11.882	13.244	9.806	6.26	32.087	26.796	19.559	15.325	14.797	21.077	30.903	12.391	37.187	112.458	4.467	10.78	39.916	28.41	8.502	12.381	48.065
LRPPRC	0	0	0	0	0	2.934	0	0	0	0	0	0	2.753	0	0	0	0	0	0	0	0	0	0	0	0	0	0	0.277	0	0	0.39	2.656	0	0	0	0	0	0	0	0	0	0.221	0	7.77	0	0	0	0	7.228
LRRC15	0	0	0	0	0	0	0	0	0	0	0	0	0	0	0	0	0	0	0	0	0	0	0	0	0	0	0	0	0	0	0	0	0	0	0	0	0	0	0	0	0	0	0	0	0	0	0	0	0
LRRC16A	0	0	0	0	0	0	0	0	0	0	0	0	0	0	0	0	0	0	0	0	0	0	0	0	0	0	0	0	0	0	0	0	0	0	0	0	0	0	0	0	0	0	0	0	0	0	0	0	0
LRRC37B	0	0	0	0	0	0	0	0	0	0	0	0	0	0	0	0	0	0	0	0	0	0	0	0	0	0	0	0	0	0	0	0	0	0	0	0	0	0	0	0	0	0	0	0	0	0	0	0	0
LRRK2	0	0	0	0	0	0.307	0	0	0	0	0	0	0	0	0	0	0	0	1.349	0	0	0	0	0	0	0	0	0	0	0	0	0	0	0	0	0	0	0	0	0	0	0	0	0	0	0	0	0	0
LSP1	0	0	0	0	0	0	0	0	0	0	0	0	0	0	0	0	0	0	0.562	0	0	0	0	0	0	0	0	0	0	0	0	0	0	0	0	0	0	0	0	0	0	0	0	0	0	0	0	0	0
LTA4H	0	27.639	5.917	0	0	1.372	0	0	8.682	2.286	0	3.753	1.453	0	2.442	1.13	0	0	27.788	0	0	49.76	4.632	0	0	0	54.264	12.328	0	1.429	3.121	5.838	0	0.553	0	0	0	11.377	0	6.721	0	1.221	0	0.538	3.299	0	0.947	0	0
LTB4R	0	0	0	0	0	0	0	0	0	0	0	0	0	0	0	0	0	0	4.96	0	0	0	0	0	0	0	0	0	0	0	0	0	0	0	0	0	0	0	0	0	0	0	0	0	0	0	0	0	0
LTBP2	0	0	0	0	0	0	0	0	0	0	0	0	0	0	0	0	0	0	0	0	0	0	0	0	0	0	0	0	0	0	0	0	0	2.365	0.228	0	0	0	0	0	0	0	0	0	0	0	0	0	1.757
LTF	0	97.765	10.524	14.168	45.331	18.237	69.839	218.727	16.414	0	64.734	59.125	10.251	0	35.831	0	158.012	0	544.329	17.721	10.457	324.824	0	14.593	154.451	6.949	640.726	2.906	0	0	55.239	711.846	0	4.187	96.976	0	0	38.058	0	0	0	7.795	8.418	268.157	0	0	20.86	6.676	5.261
LUM	0	0	0	0	16.01	0	0	0	0	0	0	0	0	0	6.535	0	0	0	0	0	0	0	0	0	0	0	0	0	0	0	0	0	0	0	0	0	0	0	0	0	0	16.78	0	0	0	0	0	0	0
LXN	0	0	0	0	0	0	0	0	0	0	0	0	0	0	0	0	0	0	0	0	0	0	0	0	0	0	0	0	0	0	0	0	0	0	0	0	0	0	0	0	0	0	0	0	0	0	0	0	0
LY6D	0	0	0	0	0	0	0	0	9.313	0	0	0	0	0	0	0	0	0	0	0	0	0	0	11.728	0	10.342	0	0	0	0	0	0	0	0	0	0	0	0	0	13.433	0	0	0	0	0	0	0	0	0
LYN	0	3.159	1.014	0	0	0	1.587	0	0	0	1.203	0	0	0	0	0	5.858	0	8.2	0	0	1.986	0	0	0	0	8.187	0	0	0	0	0	0	0	0	0	0	0.969	0	1.798	0	0	0	0	0	0	0	0	1.439
LYNX1	66.232	0	0	0	0	0	0	89.578	0	30.979	0	0	0	177.706	0	0	0	0	0	0	0	0	0	225.533	0	0	0	0	255.964	141.588	0	0	0	0	0	0	0	0	0	0	0	0	0	0	0	0	0	0	0
LYPLA1	0	0	0	0	0	0	0	0	0	0	0	0	0	0	0	5.065	0	0	0	0	0	0	2.747	0	0	0	0	0	0	0	0	0	0	0	0	0	0	0	0	0	0	0	0	0	0	0	0	0	0
LYPLA2	0	0	0	0	0	0	0	0	0	0	0	0	0	0	0	0	0	0	1.443	0	0	0	0	0	0	0	0	0	0	0	0	0	0	0	0	0	0	0	0	0	0	0	0	0	0	0	0	0	0
LYPLAL1	0	0	0	0	0	0	0	0	0	0	0	0	0	0	0	5.284	0	0	0	0	0	0	0	0	9.252	0	0	0	0	0	0	0	0	0	0	0	0	0	0	0	0	0	0	0	0	0	0	0	3.858
LYST	0	0	0	0	0	0	0	0	0	0	0	0	0	0	0	0	0	0	0.034	0	0	0	0	0	0	0	0	0	0	0	0	0	0	0	0	0	0	0	0	0	0	0	0	0	0	0	0	0	0
LYVE1	0	0	0	0	0	0	0	0	0	0	0	0	0	0	0	0	0	0	0	0	0	0	0	0	0	0	0	0	0	0	0	0	0	0	0	0	0	0	0	0	0	18.612	0	0	0	0	0	0	0
LYZ	0	0	6.319	0	26.472	0	0	22.494	6.8	0	0	0	0	0	38.227	0	129.336	0	46.955	0	0	53.095	0	0	0	0	0	0	0	0	27.277	98.146	0	0	0	0	0	9.595	0	0	0	0	0	0	0	0	13.733	0	0
MAGT1	0	0	5.191	0	0	0	0	0	0	0	0	0	0	0	0	0	0	0	0	0	0	0	0	0	0	0	0	0	0	0	0	0	0	0	0	0	0	0	0	0	0	0	0	0	0	0	0	0	0
MAL2	0	0	114.398	0	0	0	140.362	57.718	21.571	24.188	209.549	0	0	0	123.279	56.95	0	0	0	0	0	0	0	64.615	0	0	0	0	64.196	53.323	0	0	0	0	0	0	0	0	0	0	0	0	0	103.82	0	0	0	0	0
MAMDC2	0	0	0	0	0	0	0	0	0	0	0	0	0	0	0	0	0	0	0	0	0	0	0	0	0	0	0	0	0	0	0	0	0	0	0	0	0	0	0	0	0	0	0	0	0	0	0	0	0
MAN1A1	64.049	0	33.497	27.352	7.324	97.474	12.882	0	21.651	67.058	0	55.143	55.126	91.131	43.184	21.765	0	49.156	0	0.547	28.519	0	43.701	110.063	75.828	80.466	0	5.737	108.379	85.33	17.028	0	58.394	142.405	90.968	101.686	61.474	71.93	71.929	80.855	172.897	36.921	66.93	38.479	209.058	30.732	13.014	54.748	33.487
MAN1C1	0	0	0	0	0	0	0	0	0	0	0	0	0	0	0	0	0	0	0	0	0	0	0	0	0	0	0	0	0	0	0	0	0	18.32	14.772	0	16.788	0	0	0.735	12.476	0	0	0	24.226	0	0	0	0
MAN2A1	0	0	0	0	0	0	0	0	0.663	5.368	0	1.039	2.531	0	0	0	0	0	0	0	0	0	0	4.248	0	0	0	0	0	3.874	0	0	0.223	9.235	6.106	1.26	0.495	6.227	0	0.991	2.967	4.755	0.672	0	2.623	0	0	0.607	0
MAN2B1	0	0	0	0	0	0	0	0	0	0	0	1.901	0	0	24.662	0	0	0	0	0	0	0	0	0	4.212	0	0	0	0	0	0	0	8.333	0.342	0.661	0	0.151	0	0	0	2	1.3	0	0	2.119	3.838	0	0.101	1.952
MAN2B2	0	0	0	0	0	0	0	0	0	0	0	0	0	0	0	0	0	0	0	0	0	0	0	0	0	0	0	0	0	0	0	0	0	0	0	0	0	0	0	1.375	7.145	3.526	0	3.727	7.169	0	0	0	11.66
MAN2C1	0	0	0	0	0	0	0	0	0	0	0	0	0	0	0	0	0	0	0	0	0	0	0	0	0	0	0	0	0	0	0	0	0	0	0	0	0	0	0	0	0	0	0	0	0	0	0	0	0
MANBA	0	0	0	0	0	0	0	0	0	0	0	0	0	0	0	0	0	0	0	0	0	0	0	0	0	0	0	0	0	0	0	0	0	0	0	0	0	0	0	0	0	0	0	0	0	0	0	0	0
MAOA	0	0	8.543	0	0	4.096	0	0	0	0	0	0	2.648	0	0	0	0	0	0	0	0	0	0	0	0	0	0	0	0	0	0	0.655	0	0	0	0	0	0	0	0	0	0	0	1.561	0	0	0	0	0
MAOB	0	0	3.392	5.446	0	0	2.42	0	0	0	0	0	2.378	0	2.517	0	0	0	0	0.523	0	0	0	0	9.078	0	0	0	0	0	0	0	0	0	0.665	0	0	0	0	0	2.783	0	0	0.849	0	3.78	0	0	1.407
MAP1S	0	0	0	0	0	0	0	0	0	0	0	0	0	0	0	0	0	0	0.594	0	0	0	0	0	0	0	0	0	0	0	0	0	0	0	0	0	0	0	0	0	0	0	0	0	0	0	0	0	0
MAP2K1	0	0	0	0	0	0	0	0	0	0	0	0	0	0	0	0	0	0	3.443	0	0	0	0	0	0	0	0	1.089	0	0	0	0	0	0	0	0	0	0	0	0	0	0	0	0	0	0	0	0	0
MAP2K3	0	0	0	0	0	0	0	0	0	0	0	0	0	0	0	0	0	0	2.287	0	0	0	0	0	0	0	0	0	0	0	0	0	0	0	0	0	0	0	0	0	0	0	0	0	0	0	0	0	0
MAP4	0	0	0	0	0	0	0	0	0	0	0	0	0	0	0	0	0	0	0	0	0	0	0	0	0	0	0	0	0	0	0	0	0	0	0	0	0	0	0	0	0	0	0	1.574	0	0	0	0	0
MAPK1	0	0	0	0	0	0	0	0	0	0	0	0	0	0	0	0	0	0	1.88	0	0	0	0	0	0	0	0	0	0	0	0	0	0	0	0	0	0	0	0	0	0	0	0	0	0	0	0	0	0
MAPK14	0	10.612	0	0	0	0	0	0	0	0	0	0	0	0	0	0	0	0	22.301	0	0	4.6	0	0	0	0	0	0	0	0	0	0	0	0	0	0	0	0	0	0	0	0	0	0	0	0	0	0	0
MAPK3	0	1.343	0	0	0	0	0	0	0	0	0	0	0	0	0	0	0	0	4.173	0	0	0	0.914	0	0	0	0	0	0	0	0	0	0	0	0	0	0	0	0	1.199	0	0	0	0	0	0	0	0	0
MAPKAPK2	0	0	0	0	0	0	0	0	0	0	0	0	0	0	0	0	0	0	0.516	0	0	0	0	0	0	0	0	0	0	0	0	0	0	0	0	0	0	0	0	0	0	0	0	0	0	0	0	0	0
MAPKAPK3	0	0	0	0	0	0	0	0	0	0	0	0	0	0	0	0	0	0	0	0	0	0	0	0	0	0	0	0	0	0	0	0	0	0	0	0	0	0	0	0	0	0	0	0	0	0	0	0	0
MAPRE1	0	0	0	0	0	0	0	0	0	0	0	0	0	0	0	0	0	0	0	0	0	0	0	0	0	0	0	0	0	0	0	0	0	0	0	0	0	0	0	0	0	0	0	0	0	0	0	0	0
MARC2	0	0	0	0	0	0	0	0	0	0	0	0	20.951	0	0	0	0	0	0	0	0	0	0	0	0	0	0	0	0	0	0	0	0	0	0	0	0	0	0	0	0	0	0	2.2	0	0	0	0	7.038
MARCKS	0	0	0	0	0	0	0	0	0	0	16.946	0	0	0	0	16.014	0	2.642	0	0	0	0	0	0	0	0	0	0	0	0	0	0	0	0	0	0	0	0	5.616	0	0	2.023	3.837	0	10.136	0	6.36	0	0
MARCKSL1	0	0	0	0	0	0	0	0	0	0	0	0	0	0	0	0	0	0	0	0	0	0	0	0	0	0	0	0	0	0	0	0	0	0	0	0	0	0	0	0	0	0	0	0	0	0	0	0	0
MARS	0	0	0	0	0	0	0	0	0	0	0	0	0	0	0	0	0	0	0	0	0	0	0	0	0	0	0	0	0	0	0	0	0	0	0	0	0	0	0	0	0	0	0	0	0	0	0	0	0
MASP2	83.253	39.226	323.084	846.894	1704.94	1069.45	189.451	252.827	225.159	998.029	251.536	314.166	247.922	2421.6	1486.58	373.559	142.791	1293.53	0	66.78	1572.61	0	199.262	382.905	561.431	4543.73	739.523	26.181	438.078	604.919	2052.6	40.896	223.653	2323.56	1475.67	2249.14	1366.73	661.152	82.368	5090.98	1287.32	1068.62	1523.26	250.002	750.513	388.714	294.77	364.738	362.459
MAT2A	0	0	0	0	0	0	0	0	0	0	0	0	0	0	0	0	0	0	0	0	0	0	0	0	0	0	0	0	0	0	0	0	0	0	0	0	0	0	0	0	0	0.393	0	0	0	0	0	0	0
MATN2	0	0	0	0	0	0	0	0	0	0	0	0	0	0	0	0	0	0	0	0	0	0	0	0	0	0	0	0	0	0	0	0	0	0	0	0	0	0	0	0	0	0	0	0	0	0	0	0	0
MB	0	0	0	0	0	0	0	0	0	0	0	0	0	0	0	0	0	0	0	0	0	0	0	0	0	0	0	0	0	0	0	0	0	0	0	0	0	0	0	0	0	5.115	25.609	0	0	0	0	0	0
MBOAT7	0	0	0	0	0	0	0	0	0	0	0	0	0	0	0	0	0	0	0	0	0	0	0	0	0	0	0	0	0	0	0	0	0	0	0	0	0	0	0	0	0	0	0	0	0	0	0	0	0
MBTPS1	0	0	0	0	0	0	0	0	0	0	0	0	0	0	0	0	0	0	0	0	0	0	0	0	0	0	0	0	0	0	0	0	0	0.399	0	0	0	0	0	0	2.397	0	0	0	0	0	0	0	0
MCAM	0	0	0	0	0	0	0	0	0	0	0	0	0	0	0	0	0	0	0	0	0	0	0	0	0	0	0	0	0	0	0	0	0	0	0	0	0	0	0	0	0	0	0	0	0	0	0	0	0
MCCC1	0	0	0	0	0	18.729	0	0	0	0	0	0	7.16	0	0	0	0	0	0	0	0	0	0	0	0	0	0	0	0	0	0	0	0	0	0	0	0	0	0	0	0	0	0	3.761	0	0	0	0	11.589
MCCC2	0	0	0	0	0	2.876	0	0	0	0	0	0	0	0	0	0	0	0	0	0	0	0	0	0	0	0	0	0	0	0	1.266	0	0	0	0	0	0	0	0	0	0	0	0	0.903	0	0	0	0	0
MCU	0	0	0	0	0	0	0	0	0	0	0	0	0	0	0	0	0	0	5.414	0	0	0	0	0	0	0	0	0	0	0	0	2.033	0	0	0	0	0	0	0	0	0	0	0	0	0	0	0	0	0
MDH1	85.185	0	50.391	17.947	12.674	123.126	28.934	27.174	2.098	24.652	26.336	9.927	13.638	6.876	34.093	17.308	0	28.076	0	1.662	1.343	0	33.437	19.974	16.036	11.149	0	8.192	216.23	19.453	29.595	0	33.897	16.776	25.068	19.469	1.965	20.59	63.248	28.173	45.265	35.624	5.989	38.919	84.13	11.673	25.66	15.628	11.831
MDH2	0	0	11.134	8.976	0	0	0	0	1.828	0	0	0	14.769	0	8.19	0	0	0	14.267	0	5.852	0	4.762	0	2.043	0	0	15.337	0	0	0	0	0	0	1.119	0	0	0	0	2.636	0	0	0	8.046	0	0	0	0	0
ME1	0	0	0	0	0	0	0	0	0	0	0	0	0	0	0	0	0	0	0	0	0	0	0	0	0	0	0	0	0	0	0	0	0	0	0	0	0	0	0	4.106	0	0	0	0	0	0	0	0	0
ME2	0	0	0	0	0	0	0	0	0	0	0	0	0	0	0	0	0	0	5.966	0	0	0	0	0	0	0	0	0	0	0	0	0	0	0	0	0	0	0	0	0	0	0	0	0	0	0	0	0	0
MEFV	0	0	0	0	0	0	0	0	0	0	0	0	0	0	0	0	0	0	0	0	0	0	0	0	0	0	0	0	0	0	0	0	0	0	0	0	0	0	0	0	0	0	0	0	0	0	0	0	0
MEGF8	0	0	0	0	0	0.849	0	0	0	0.608	0	0	0	0	0	0	0	0	0	0	0	0	0	0	0	0	0	0	0	0	0	0	1.235	1.079	1.27	0	0.278	0	0	0.534	1.661	0.956	0	0	10.683	0.627	0	0.528	0.167
METTL7A	0	0	0	0	0	0	0	0	0	0	0	0	0	0	0	0	0	0	0	0	0	0	0	0	0	0	0	0	0	0	0	0	0	0	0	0	0	0	0	0	0	0	0	10.866	0	0	0	0	0
MFAP4	0	0	0	0	0	0	0	0	0	0	0	0	0	0	0	0	0	0	0	0	0	0	0	0	0	0	0	0	0	0	0	0	0	0	0	0	0	0	0	0	0	0	0	0	0	0	0	0	0
MFGE8	0	0	0	0	0	0	0	0	0	0	0	0	0	0	0	0	0	0	0	0	0	0	0	0	0	0	0	0	0	0	0	0	0	0	0	0	0	0	0	0	0	0	0	0	0	0	0	0	0
MFI2	5.465	0	0	0	0	0	0	0	0	5.566	0	0	0	0	0	0	0	0	0	0	0	0	0	4.803	0	0	0	0	8.271	6.533	0	0	0	1.157	0.894	0	0	0	0	1.351	0.707	0	0	0	1.964	0	0	0	0
MFSD10	0	0	0	0	0	0	0	0	0	0	0	0	0	0	0	0	0	0	1.914	0	0	0	0	0	0	0	0	0	0	0	0	0	0	0	0	0	0	0	0	0	0	0	0	0	0	0	0	0	0
MGAM	4.598	5.314	38.237	126.963	14.663	24.935	14.899	22.905	5.26	9.011	68.488	4.864	3.77	10.846	88.803	11.113	1.261	66.679	6.804	35.871	0.692	5.678	3.869	2.369	63.056	43.779	3.468	0.629	29.607	2.813	12.622	15.869	33.88	34.237	7.667	18.477	6.042	35.23	75.649	0	48.713	74.313	0.746	13.9	104.85	74.104	34.632	16.101	45.594
MGAT1	0	0	0	0	0	0	0	0	0	0	0	0	0	0	0	0	0	0	0	0	0	0	0	0	0	0	0	0	0	0	0	0	0	2.19	0.748	0	0	0	0	0	0	0	0	0	0	0	0	0	0
MGAT5	0	0	0	0	0	0	0	0	0	1.976	0	0	0	0	0	0	0	0	0	0	0	0	0	0	0	0.581	0	0	0	0.268	0	0	0	1.454	3.866	0	0	0	0	0	1.084	0	0	0	0	0	0	0	0
MGLL	0	0	0	0	0	0	0	0	0	0	0	0	0	0	0	0	0	0	0	0	0	0	0.833	0	0	0	0	2.749	0	0	0	0	0	0	0	0	0	0	0	0	0	0	0	0	0	0	0	0	0
MGP	0	0	0	0	0	0	0	0	0	0	0	0	0	0	0	0	0	0	0	0	0	0	0	0	0	0	0	0	0	0	0	0	0	0	0	0	0	0	0	0	0	0	0	0	0	0	0	0	0
MGST1	0	0	0	0	0	119.515	0	0	0	0	0	0	9.617	0	0	0	0	0	11.588	0	0	0	0	0	0	0	0	0	0	0	0	0	0	0	0	0	0	0	0	0	0	0	0	0	0	0	0	0	0
MGST3	0	0	0	0	0	0	0	0	0	0	0	0	0	0	0	0	0	0	0	0	0	0	0	0	0	0	0	0	0	0	0	0	0	0	0	0	0	0	0	0	0	0	0	9.345	0	0	0	0	0
MICAL1	0	0	0	0	0	0	0	0	0	0	0	0	0	0	0	0	0	0	4.279	0	0	0	0	0	0	0	0	0	0	0	0	0	0	0	0	0	0	0	0	0	0	0	0	0	0	0	0	0	0
MIF	45.716	36.442	61.407	0	0	78.681	0	96.629	0	33.363	157.817	0	0	111.436	0	0	0	195.819	0	0	31.532	0	62.014	0	97.332	70.567	0	0	76.517	0	0	0	0	0	0	0	0	0	257.934	0	129.801	0	0	0	138.265	0	0	46.773	0
MINPP1	0	0	0	0	0	0	0	0	0	0	0	0	0	0	0	0	0	0	0	0	0	0	0	0	0	0	0	0	0	0	0	0	0	0	0	0	0	0	0	0	0	0	0	0	0	0	0	0	0
MITD1	9.529	0	5.672	0	0	0	4.652	0	0	3.359	0	0	0	3.969	2.633	0	29.711	4.218	0	0	4.495	0	0	0	0	0	0	0	0	0	0	0	0	3.794	0	0	0	10.993	63.063	0	0	0	0	0	5.1	0	0	2.455	5.112
MLEC	0	0	0	0	0	0	0	0	0	0	0	0	0	0	0	0	0	0	0	0	0	0	0	0	0	0	0	0	0	0	0	0	0	0	0	0	0	0	0	0	0	0	0	5.811	0	0	0	0	0
MLLT4	0	0	0	0	0	0	0	0	0	0	0	0	0	0	0	0	0	0	0	0	0	0	0	0	0	0	0	0	0	0	0	0	0	0	0	0	0	0	0	0	0	0	0	0	0	0	0	0	0
MLPH	0	0	0	0	0	0	0	0	0	0	0	0	0	0	0	12.095	0	0	0	0	0	0	0	0	0	0	0	0	0	0	0	0	0	0	0	0	0	0	0	0	0	0	0	0	0	0	0	0	0
MME	250.865	123.06	239.438	328.115	168.196	395.775	385.973	364.394	30.658	121.826	441.727	144.207	196.945	281.194	311.515	446.053	177.213	685.242	1.265	434.599	232.645	1.815	145.544	342.732	989.598	292.501	310.654	87.503	268.576	92.42	187.22	24.055	245.811	185.084	95.025	316.326	49.634	170.924	576.164	64.623	445.656	226.154	98.713	241.478	539.987	1015.44	234.208	137.52	473.843
MMP2	0	0	0	0	0	0	0	0	0	0	0	0	0	0	0	0	0	0	0	0	0	0	0	0	0	0	0	0	0	0	0	0	0	0	0	0	0	0	0	0	0	0	0	0	0	0	0	0	0
MMP7	0	0	0	0	0	0	0	0	0	0	0	0	8.027	0	0	0	68.78	0	0	18.942	0	0	0	0	8.917	0	0	0	0	36.31	0	10.37	0	0	2.916	0	0	10.265	0	0	0	0	31.317	0	0	0	0	0	5.639
MMP8	0	0	0	0	0	0	0	0	0	0	0	0	0	0	0	0	0	0	11.602	0	0	4.219	0	0	0	0	0	0	0	0	0	5.575	0	0	0	0	0	0	0	0	0	0	0	0	0	0	0	0	0
MMP9	0	0	0	0	0	0	0	0	2.118	0	0	0	0	0	0	0	9.979	0	22.379	0	0	11.425	0	0	0	0	0	0	0	0	0	21.347	0	0	0	0	0	3.037	0	0	0	0	0	0	0	0	0	0	0
MMRN2	0	0	0	0	0	0	0	0	0.593	0	0	0	0	0	0	0	0	0	0	0	0.315	0	0	0	0	0	0	0	3.659	2.02	0	0	1.543	3.434	1.542	0	0	0	3.518	1.416	1.115	2.13	0	0	0	2.252	0	1.342	2.054
MNDA	0	65.818	0	0	0	0	0	0	5.708	0	0	1.475	0	0	0	0	0	0	47.646	0	0	11.82	0	0	0	0	49.436	0	0	0	0	16.818	0	0	0	0	0	5.583	0	0	0	0	0	0	0	0	0	0	0
MOB1A	0	0	0	0	0	0	0	0	0	0	0	0	0	0	0	0	0	0	0	0	0	0	0	0	0	0	0	0	0	0	0	0	0	0	0	0	0	0	0	0	0	0	0	0	0	0	0	0	0
MOB1B	0	0	0	0	0	0	0	0	0	0	0	0	0	0	0	0	0	0	0	0	0	0	0	0	0	0	0	0	0	0	0	0	0	0	0	0	0	0	0	0	0	0	0	0	0	0	0	0	0
MOB3A	0	0	0	0	0	0	0	0	0	0	0	0	0	0	0	0	0	0	9.182	0	0	0	0	0	0	0	0	0	0	0	0	0	0	0	0	0	0	0	0	0	0	0	0	0	0	0	0	0	0
MOGS	0	0	0	0	0	0	0	0	0	0	0	0	0	0	0	0	0	0	0.715	0	0	0	0	0	0	0	0	0	0	0	0	0	0	0	0	0	0	0	0	0	0	0	0	0	0	0	0	0	0
MPC1	0	0	0	0	0	0	0	0	0	0	0	0	0	0	0	0	0	0	0	0	0	0	0	0	0	0	0	0	0	0	0	0	0	0	0	0	0	0	0	0	0	0	0	117.31	0	0	0	0	0
MPC2	0	0	0	0	0	0	0	0	0	0	0	0	0	0	0	0	0	0	1.081	0	2.352	0	0	0	4.131	0	0	0	0	0	0	0	0	0	0	0	0	0	0	0	0	0	0	11.86	0	0	0	0	0
MPDU1	0	0	6.367	0	0	0	0	0	0	0	0	0	0	0	0	0	0	0	0	0	0	0	0	0	0	0	0	0	0	0	0	0	0	0	0	0	0	0	0	0	0	0	0	0	0	0	0	0	0
MPO	0	91.179	4.399	0	11.264	0	0	0	79.597	0.549	2.792	5.751	5.788	0	5.193	0	153.081	0	294.037	0	0	250.839	0	0	2.497	2.659	335.628	3.018	0	0	28.884	399.379	0	0	1.358	0	0	88.306	0	0	0	2.92	0	0.266	0	0	54.886	0	0
MPP1	0	0	0	0	0	0	0	0	0	0	0	0	0	0	0	0	0	0	0	0	0	0	0	0	0	0	0	0	0	0	0	0	0	0	0	0	0	0	0	0	0	0	0	0	0	0	0	0	0
MPP5	0	0	0	0	0	0	0	0	0	0	0	0	0	0	0	0	0	0	0	0	0	0	0	0	0	0	0	0	0	14.572	0	0	0	1.618	0	0	0	1.134	0	0	0	0	0	0	0	1.822	0	0	0
MPST	11.487	0	3.848	0	5.766	51.408	8.569	6.2	3.443	15.868	0	12.566	0	29.172	17.389	27.892	0	33.041	0	0	13.835	0	51.588	40.443	26.513	17.009	0	0	12.565	42.969	0	0	2.914	56.951	1.802	0	16.4	0	24.624	72.574	9.931	36.699	0	18.062	38.748	20.046	0	4.971	25.031
MRPS36	0	0	0	0	0	0	0	0	0	0	0	0	0	0	0	0	0	0	0	0	0	0	0	0	0	0	0	0	0	0	0	0	0	0	0	0	0	0	0	0	0	0	0	0	0	0	0	0	0
MSN	32.915	20.251	126.979	166.895	216.086	15.796	124.433	37.284	17.164	43.943	136.242	36.985	104.899	119.28	180.916	50.578	194.18	74.2	22.386	138.288	13.601	48.119	130.278	66.199	35.126	72.851	134.872	8.201	38.384	67.45	42.206	45.85	42.707	28.012	39.68	51.052	6.152	88.509	88.768	30.615	89.005	48.1	36.612	24.429	49.892	39.86	84.549	13.766	47.409
MSRA	0	0	0	0	0	11.621	0	0	0	1.117	0	0	0	0	0	0	0	0	11.348	0	0	0	0	0	13.29	0	0	0	0	0	0	0	0	0	0	0	0	0	0	0	0	0	0	0	0	0	0	0	0
MST1	0	0	0	0	0	0	0	0	0	0	0	0	0	0	0	0	0	0	0	0	0	0	0	0	0	0	0	0	0	0	0	0	0	0	0	0	0	0	0	0	0	0	0	0	0	0	0	0	0
MST4	0	0	0	0	0	0	0	0	0	0	0	0	0	0	0	0.933	0	0	4.32	0	0	0	0	0	0	0	0	0	0	0	0	0	0	0	0	0	0	0	0	0	0	0	0	0	0	0	0	0	0
MTCH2	0	0	0	0	0	21.496	0	25.285	0	0	0	0	4.112	0	0	0	0	0	0	0	6.823	0	0	0	21.784	0	0	0	0	0	0	0	0	0	0	0	0	0	0	0	0	0	0	20.721	0	0	0	0	9.023
MTHFD1	0.915	1.438	1.944	4.196	2.816	59.644	0	0	0	1.227	10.623	7.006	5.587	0	4.955	1.717	0	6.318	2.335	0	0	0	10.889	0	8.92	2.196	0	0.815	1.341	3.303	0	0	2.656	7.468	0	20.75	1.277	15.556	31.748	12.857	44.849	14.995	0	1.166	61.73	27.218	1.625	0	17.073
MTPN	0	0	0	0	0	0	0	0	0	0	0	0	0	0	0	0	0	0	0	0	0	0	0	0	0	0	0	0	0	0	0	0	0	0	0	0	0	0	0	8.736	0	0	0	0	0	0	0	0	0
MUC1	384.664	65.667	356.75	206.533	292.151	307.32	516.421	224.049	88.053	260.756	967.777	249.498	197.126	894.457	1117.66	319.908	1605.51	253.027	9.896	104.114	121.635	84.393	131.676	287.391	243.001	296.293	919.07	54.295	472.544	215.425	217.168	96.133	314.301	204.938	140.078	290.889	115.138	438.736	838.048	191.917	516.033	191.761	131.637	193.055	453.372	275.763	557.668	190.732	504.826
MUC13	0	0	0	0	0	0	0	0	0	0	0	0	0	0	0	0	0	0	0	0	0	0	0	0	0	0	0	0	0	0	0	0	0	0	0	0	0	0	0	0	0	0	0	0	0	0	0	0	0
MUC21	0	16.379	82.3	0	0	0	0	3.674	0	0	0	0	0	0	0	0	0	0	0	0	0	0	28.886	0	0	0	0	50.972	0	0	0	0	0	0	0	0	0	0	0	0	0	0	0	0	0	0	0	0	0
MUC4	0	0	0	0	0	0	0	0	0	0	0	0	0	0	0	0.822	0	0	0	0	0	0	0	0	0	0	0	0	0	0	0	0	0	0	0	0	0	0	0	0	0	0	0	0	0	0	0	0	0
MUC5AC	0	0	0	0	0	2.924	0	3.493	0	0	0	0	0	0	0	1.431	0	0	0	0	0	0	0	0	0	0.975	0	0	0	0	0	0	0	0	0	0	0	0	0	0	0	0	0	0	2.647	0	0	0	9.859
MUC5B	0	0	0	0	0	36.028	0	0	0	0	0	0	0	0	0	9.524	0	0	0	0	1.219	0	0	9.453	0	11.103	0	0	0	0	0	0	0	0	0	0	0	0	0	0	0	0	0	0	18.909	25.83	0	0	99.936
MUC6	0	0	0	0	0	0	0	3.573	0	0	0	0	0	0	0	0	0	0	0	0	0.847	0	0	0	0.601	0	0	0	0	0	0	0	0	0	0	0	0	0	0	0	0	0	0	7.395	0	0	0	0	0
MUT	0	0	0	0	0	0	0	0	0	0	0	0	0.718	0	0	0	0	0	0	0	0	0	0	0	0	0	0	0	0	0	0	0	0	0	0	0	0	0	0	0	0	0	0	0	0	0	0	0	0
MVB12A	4.727	0	0	0	0	0	0	0	0	8.342	0	3.322	0	0	0	23.573	12.433	0	0	0	26.476	0	0	0	25.257	4.823	0	0	7.278	0	0	0	6.572	3.069	2.64	0	2.323	10.145	11.867	0	9.502	5.755	0	1.303	0	0	0	4.342	7.879
MVD	0	0	0	0	0	0	0	0	0	0	0	0	0	0	0	0	0	0	0	0	0	0	0	0	0	0	0	14.808	0	0	0	0	0	0	0	0	0	0	0	0	0	0	0	0	0	0	0	0	0
MVK	0	0	0	0	0	0	0	0	0	0	0	0	0	0	0	0	0	0	0	0	0	0	0	0	0	0	0	0	0	0	0	0	0	0	0	0	0	0	0	0	0	0	0	0	0	0	0	0	0
MVP	0	0	0	0	0	43.799	0	0	0	1.217	0	15.4	0	0	1.623	0	0	5.507	0	0	0	0	21.082	1.042	9.097	0	14.57	0	1.153	0	1.854	0	0	2.842	0.202	0	1.821	7.954	15.143	8.338	6.494	1.549	0.751	6.223	22.265	0	0	0	3.931
MX1	0	0	0	0	0	0	0	0	0	0	0	0	0	0	0	0	0	0	0	0	0	0	0	0	0	0	0	0	0	0	0	0	0	0	0	0	0	0	0	0	0	0	0	0	0	0	0	0	0
MX2	0	0	0	0	0	0	0	0	0	0	0	0	0	0	0	0	0	0	0	0	0	0	0	0	0	0	0	0	0	0	0	0	0	0	0	0	0	0	0	0	0	0	0	0	0	0	0	0	0
MXRA5	0	0	0	0	0	0	0	0	0	0.194	0	0.199	0	0	0	0	0	0	0	0	0	0	0	0	0.258	0	0	0	0	0	0	0	0	1.321	0.453	0	0.238	0	0.851	0	0.498	0	0	0	0.182	0	0	0.09	0.573
MXRA8	14.246	0	56.107	5.058	12.781	41.083	88.562	2.969	11.419	23.661	7.011	46.643	25.05	20.415	90.976	9.019	16.733	31.357	0	0	2.462	0	13.723	130.69	24.323	55.943	0	3.69	25.384	52.369	83.626	0	12.461	98.488	105.146	104.33	21.938	61.838	36.273	30.429	43.724	28.572	44.289	24.187	43.669	13.836	10.698	17.034	15.263
MYADM	0	0	0	0	0	0	0	0	0	0	0	0	0	0	0	0	0	0	26.428	0	0	2.625	0	0	0	0	0	0	0	0	0	0	0	0	0	0	0	0	0	0	0	0	0	0	0	0	0	0	0
MYH1	0	0	0	0	0	0	0	0	0	0	0	0	0	0	0	0	0	0	0	0	0	0	0	0	0	0	0	0	0	0	0	0	0	0	0	0	0	0	0	0	0	0	0	0	0	0	0	0	0
MYH10	0	1.362	0.714	0	1.394	2.276	0	0	0.453	0.289	0.673	1.2	0.918	0	0.535	1.251	0	0	0.819	0	0.259	0	1.433	0	0	0	1.815	1.536	0	0.305	1.239	3.26	0	0.865	0.225	0	0	0.95	0	1.594	0	0.806	0	56.535	0.596	0.541	0.955	0	1.738
MYH11	0	1.595	1.043	0	0	0.753	0	0	0.212	0.292	0	1.19	1.342	0	0.654	0.38	0	0	0.268	0	0	1.022	2.253	0	0	0	5.453	1.022	0	1.513	0	1.92	0	0.145	0	0	0	0	0	0.974	0	0.355	0	1.397	0	0	0	0	0.521
MYH13	0	0	0	0	0	0	0	0	0	0	0	0	0	0	0	0	0	0	0	0	0	0	0	0	0	0	0	0	0	0	0	0	0	0	0	0	0	0	0	0	0	0	0	0	0	0	0	0	0
MYH14	0	6.291	6.148	0	1.076	8.688	0	0	0.823	0.278	0	0.536	0.909	0	0.621	0.641	0	0	0.386	0	0	0	95.648	0	0	0.341	0	24.299	0	0.222	1.764	0.819	0	0	0	0	0	1.002	0	12.406	0	2.641	0	0.47	0	0	0	0	0.714
MYH2	0	0	0	0	0	0	0	0	0	0	0	0	0	0	0	0	0	0	0	0	0	0	0	0	0	0	0	0	0	0	0	0	0	0	0	0	0	0	0	0	0	0	0	0	0	0	0	0	0
MYH3	0	0	0	0	0	0	0	0	0	0	0	0	0	0	0	0	0	0	0	0	0	0	0	0	0	0	0	0	0	0	0	0	0	0	0	0	0	0	0	0	0	0	0	0	0	0	0	0	0
MYH4	0	0	0	0	0	0	0	0	0	0	0	0	0	0	0	0	0	0	0	0	0	0	0	0	0	0	0	0	0	0	0	0	0	0	0	0	0	0	0	0	0	0	0	0	0	0	0	0	0
MYH6	0	0	0	0	0	0	0	0	0	0	0	0	0	0	0	0	0	0	0	0	0	0	0	0	0	0	0	0	0	0	0	0	0	0	0	0	0	0	0	0	0	0	0	0	0	0	0	0	0
MYH7	0	0	0	0	0	0	0	0	0	0	0	0	0	0	0	0	0	0	0	0	0	0	0	0	0	0	0	0	0	0	0	0	0	0	0	0	0	0	0	0	0	0	0	0	0	0	0	0	0
MYH8	0	0	0	0	0	0	0	0	0	0	0	0	0	0	0	0	0	0	0	0	0	0	0	0	0	0	0	0	0	0	0	0	0	0	0	0	0	0	0	0	0	0	0	0	0	0	0	0	0
MYH9	0.501	46.006	18.038	3.301	33.806	30.136	22.686	0.651	13.918	4.987	14.025	15.464	17.879	4.754	6.679	10.337	2.866	4.766	18.116	0.94	2.46	18.796	35.83	16.383	7.293	4.663	162.227	37.558	0	3.811	9.68	42.506	1.895	4.482	2.248	0	0.382	41.897	1.376	20.904	3.572	154.807	0.551	12.271	3.319	4.153	34.819	0.295	11.082
MYL1	0	0	0	0	0	0	0	0	0	0	0	0	0	0	0	0	0	0	0	0	0	0	0	0	0	0	0	0	0	0	0	0	0	0	0	0	0	0	0	0	0	0	0	0	0	0	0	0	0
MYL12A	0	0	0	0	0	0	4.795	0	0	0	0	0	0	0	0	0	0	0	1.54	0	0	0	6.007	0	0	0	0	5.269	0	0	0	0	0	0	0	0	0	0	0	0	0	0	0	0	0	0	0	0	0
MYL12B	0	0	0	0	0	0	4.795	0	0	0	0	0	0	0	0	0	0	0	1.54	0	0	0	6.007	0	0	0	0	5.269	0	0	0	0	0	0	0	0	0	0	0	0	0	0	0	0	0	0	0	0	0
MYL6	0	8.581	6.791	28.659	0	7.604	0	0	2.26	0	0	0	4.895	0	0	13.259	0	0	13.825	0	0	23.65	16.614	0	5.113	0	0	13.771	0	4.561	19.57	7.162	0	0	0	0	0	11.826	0	21.542	0	0	0	0	0	0	23.199	0	0
MYL9	0	0	0	0	0	0	0	0	0	0	0	0	0	0	0	0	0	0	0	0	0	0	0	0	0	0	0	0	0	0	0	0	0	0	0	0	0	0	0	0	0	0	0	0	0	0	0	0	0
MYLPF	0	0	0	0	0	0	0	0	0	0	0	0	0	0	0	0	0	0	0	0	0	0	0	0	0	0	0	0	0	0	0	0	0	0	0	0	0	0	0	0	0	0	0	0	0	0	0	0	0
MYO18A	0	0	0	0	0	0	0	0	0	0	0	0	0	0	0	0	0	0	0.553	0	0	0	0	0	0	0	0	0	0	0	0	0	0	0	0	0	0	0	0	0	0	0	0	0	0	0	0	0	0
MYO1B	0	0	0	0	0	0	0	0	0	0	0	0	0	0	0	0	0	0	0	0	0	0	0	0	0	0	0	0	0	0	0	0	0	0	0	0	0	0	0	0	0	0	0	1.05	0	1.085	0	0	0
MYO1C	3.542	0	0	7.077	0	2.486	7.127	6.209	19.325	2.538	17.616	3.075	6.586	14.47	3.735	4.621	0	6.432	0	0.734	4.197	0	1.348	3.919	26.038	0	0	1.965	9.419	2.717	0	0	1.134	2.216	4.929	0	1.085	13.942	10.463	4.049	0	3.636	5.434	8.717	15.036	5.504	5.822	1.9	3.937
MYO1D	0	0	0	0	0	0	0.479	0	0	0	2.068	0	0	1.505	0	3.641	0	1.311	0	0	17.424	0	0	0	0	0	0	0.47	0	0	0	0	0	0	0	0	0	0	0	1.296	0	0	0	0	1.304	1.114	0	0	0
MYO1E	0	0	0	0	0	0	0	0	0	0	0	0	0	0	0	0	0	0	1.122	0	0	0	0	0	0	0	0	0	0	0	0	0	0	0	0	0	0	0	0	0	0	0	0	0	0	0	0	0	0
MYO1F	0	1.227	0	0	0	0	0	0	0	0	0	0	0	0	0	0	0	0	12.55	0	0	0	0	0	0	0	0	0	0	0	0	0	0	0	0	0	0	0	0	0	0	0	0	0	0	0	0	0	0
MYO1G	0	0	0	0	0	0	0	0	0	0	0	0	0	0	0	0	0	0	9.035	0	0	2.607	0	0	0	0	0	0	0	0	0	1.564	0	0	0	0	0	0	0	0	0	0	0	0	0	0	0	0	0
MYO5B	0	0	0	0	0	0	0	0	0	0	0	0	0	0	0	0	0	0	0	0	0	0	0	0	0	0	0	0	0	0	0	0	0	0	0	0	0	0	0	0	0	0	0	0	0	0	0	0	0
MYO5C	0	0	0	0	0	0	0	0	0	0	0	0	0	0	0	0	0	0	0	0	0	0	0	0	0	0	0	0	0	0	0	0	0	0	0	0	0	0	0	0	0	0	0	0	0	0	0	0	0
MYO6	0.143	0	4.922	11.982	0	15.743	0.873	0	0	0.604	1.845	1.434	24.697	0	71.21	6.349	0	1.417	0	2.427	5.272	0	81.859	6.345	1.83	2.332	0	2.835	0	1.093	1.724	0	0	29.699	0	0	0	0.599	2.906	7.122	2.671	1.187	0	2.263	2.334	4.431	0	0	1.332
MYO7B	0	0	0	0	0	0	0	0	0	0	0	0	0	0	0	0	0	0	0	0	0	0	0	0	0	0	0	0	0	0	0	0	0	0	0	0	0	0	0	0	0	0	0	0	0	0	0	0	0
MYO9B	0	0	0	0	0	0	0	0	0	0	0	0	0	0	0	0	0	0	0.397	0	0	0	0	0	0	0	0	0	0	0	0	0	0	0	0	0	0	0	0	0	0	0	0	0	0	0	0	0	0
MYOC	0	0	0	0	0	0	0	0	0	0	0	0	0	0	0	0	0	0	0	0	0	0	0	0	35.086	0	0	0	0	0	0	0	0	28.1	0	0	0	0	0	0	35.746	25.172	0	0	0	36.656	0	0	0
MYOF	0	0	0	0	0	0	0.433	0	0	0	0	0	0	0	0	0.735	0	0	0	0	0	0	0	0	0	0	0	0	0	0.138	0	0	0	0	0	0	0	0	0	0	0	0	0	2.898	0	0	0	0	0
NAAA	0	0	0	0	0	0	0	0	0	0	0	0	0	0	0	0	0	0	0	0	0	0	0	0	0	0	0	0	0	0	0	0	0	0	0	0	0	0	0	0	0	0	0	0	0	0	0	0	0
NACA	0	0	0	0	0	0	0	0	0	0	0	0	0	0	0	0	0	0	0	0	0	0	0	0	0	0	0	3.235	0	0	0	0	0	0	0	0	0	0	0	0	0	0	0	0	0	0	0	0	0
NAGA	0	0	0	0	0	0	0	0	0	0	0	0	0	0	0	0	0	0	0	0	0	0	0	0	0	0	0	0	0	0	0	0	0	0	0	0	0	0	21.129	0	0	13.771	0	0	4.804	10.913	0	0	0
NAGK	0	36.984	7.28	0	0	0	0	0	1.537	0	0	0	0	0	0	3.191	0	0	17.762	0	0	0	23.847	0	0	0	0	17.476	0	0	0	0	0	0	0	0	0	2.987	0	12.842	0	0	0	0	0	0	0	0	0
NAGLU	6.312	0	17.616	0	6.141	3.71	12.361	0	6.089	22.165	0	18.595	6.44	0	37.244	21.734	0	42.907	0	2.457	3.839	0	23.96	6.698	41.688	12.456	48.019	3.857	11.382	19.58	14.302	1.961	47.678	40.48	12.828	64.571	38.684	10.203	148.852	75.307	55.936	99.111	8.777	80.008	268.085	57.876	3.986	15.281	59.111
NAMPT	0	92.203	18.108	0	12.466	1.224	0	0	9.435	0	0	4.363	0	0	0	7.54	0	0	74.572	0	0	20.947	42.675	0	0	0	0	31.63	0	0	7.66	9.244	0	0	0	0	0	8.146	0	36.7	0	1.527	0	0	0	0	38.469	0	0
NANS	0	0	0	0	0	0	0	0	0	0	0	0	0	0	0	0	0	0	0	0	0	0	0	0	0	0	0	0.96	0	0	0	0	0	0	0	0	0	0	0	0	0	0	0	0	0	0	0	0	0
NAP1L1	0	0	0	0	0	0	0	0	0	0	0	0	0	0	0	0	0	0	0	0	0	0	0	0	0	0	0	0	0	0	0	0	0	0	0	0	0	0	0	0	0	0	0	0	0	0	0	0	0
NAP1L4	0	0	0	0	0	0	0	0	0	0	0	0	0	0	0	0	0	0	0	0	0	0	0	0	0	0	0	0	0	0	0	0	0	0	0	0	0	0	0	0	0	0	0	0	0	0	0	0	0
NAPA	0	40.6	0	0	0	2.44	0	0	6.259	0	0	2.384	0	0	0	8.27	0	0	2.385	0	0	0	1.521	0	5.03	0	0	3.492	0	0	9.381	0	0	0	0	0	0	0	0	6.581	0	0	0	0	0	0	0	0	0
NAPRT1	0	0	2.272	0	0	4.891	0	0	0	0	0	0	0	0	0	0	0	0	1.59	0	0	0	2.812	0	0	0	0	0.841	2.172	0	0	0	0	0	0	0	0	0	0	0.474	2.355	3.193	0	0	2.796	0	0	0	0
NAPSA	103.298	11.817	124.961	9.449	36.498	120.412	124.701	72.8	12.692	26.907	23.062	58.962	41.434	43.591	181.501	46.232	84.196	139.44	0	14.33	16.557	0	85.831	76.751	135.383	89.072	26.765	29.6	201.572	26.858	68.034	0	95.479	51.98	71.707	98.033	44.538	33.796	152.27	77.377	176.404	67.773	22.52	115.292	169.126	62.683	69.353	48.353	123.507
NARS	0	0	0	0	0	0	0	0	0	0	0	0	0	0	0	4.88	0	0	0.429	0	0	0	2.038	0	0	0	0	35.14	0	0	0	0	0	0	0	0	0	0	0	2.359	0	0	0	0	0	0	0	0	0
NAT8	0	0	0	0	0	0	0	0	0	0	0	0	0	0	0	0	0	0	0	0	0	0	0	0	0	0	0	0	0	0	0	0	0	0	0	0	0	0	0	0	0	0	0	0	0	0	0	0	0
NBEAL2	0	0	0	0	0	0	0	0	0	0	0	0	0	0	0	0	0	0	1.232	0	0	0	0	0	0	0	0	0	0	0	0	0	0	0	0	0	0	0	0	0	0	0	0	0	0	0	0	0	0
NCCRP1	0	44.526	22.739	0	17.771	0	0	2.985	9.703	0	0	4.889	0	0	0	2.272	0	0	0	0	0	0	77.015	0	0	0	0	67.451	0	0	0	0	0	0	0	0	0	8.342	0	206.228	0	0	0	0	0	0	0	0	0
NCF1	0	26.075	0	0	0	0	0	0	1.884	0	0	0	0	0	0	0	0	0	128.965	0	0	219.798	0	0	0	0	0	0	0	0	0	0	0	0	0	0	0	0	0	0	0	0	0	0	0	0	0	0	0
NCF2	0	8.163	0	0	0	0	0	0	0	0	0	0	0	0	0	0	0	0	256.951	0	0	32.433	0	0	0	0	0	0	0	0	0	108.833	0	0	0	0	0	1.264	0	0	0	0	0	0	0	0	0	0	0
NCF4	0	6.745	0	0	0	0	0	0	0	0	0	0	0	0	0	0	0	0	58.812	0	0	9.55	0	0	0	0	0	0	0	0	0	2.262	0	0	0	0	0	0	0	0	0	0	0	0	0	0	0	0	0
NCKAP1	0	0	0	0	0	0	0	0	0	0	0	0	0	0	0	1.081	0	0	0	0	0	0	0.854	0	0	0	0	3.055	0	0	0	0	0	0	0	0	0	0	0	3.871	0	0	0	0	0	0	0	0	0
NCKAP1L	0	0	0	0	0	0	0	0	0	0	0	0	0	0	0	0	0	0	0.56	0	0	0	0	0	0	0	0	0	0	0	0	0	0	0	0	0	0	0	0	0	0	0	0	0	0	0	0	0	0
NCL	0	0	0	0	0	0	0	0	0	0	0	0	0	0	0	0	0	0	0	0	0	0	0	0	0	0	0	2.607	0	0	0	0	0	0	0	0	0	0	0	0.464	0	0	0	10.663	0	0	0	0	3.333
NCSTN	0	0	1.586	0	0	10.501	0	0	0	0	0	3.142	0	0	0.914	3.538	2.095	4.317	2.118	0	3.894	0.919	0	3.205	5.07	1.15	0	0.564	5.837	0	0	0	0	0	0	0	0.29	0	21.009	5.666	0	0	0	6.406	6.255	17.433	0	0	0
NDRG1	5.15	0	4.17	27.366	0	5.558	11.498	14.311	0	1.928	18.998	0	0	0	6.16	19.243	0	50.081	0	0	1.503	0	18.727	0	6.125	7.217	0	11.432	0	9.081	5.957	0	4.186	1.799	2.846	0	0	2.023	0	23.581	12.503	4.436	0	8.739	1.869	28.122	5.353	0	3.093
NDRG2	0	0	0	0	0	0	0	0	0	0	0	0	0	0	0	0	0	0	0	0	0	0	0	0	0	0	0	0	0	0	0	0	0	0	0	0	0	0	0	0	0	0	0	0	0	0	0	0	0
NDUFA10	0	0	0	0	0	4.195	0	0	0	0	0	0	4.849	0	0	0	0	0	0	0	0	0	0	0	0	0	0	0	0	0	0	0	0	0	0	0	0	0	0	0	0	0	0	2.576	0	0	0	0	0
NDUFA12	0	0	0	0	0	0	0	0	0	0	0	0	19.617	0	0	0	0	0	0	0	0	0	0	0	0	0	0	0	0	0	0	0	0	0	0	0	0	0	0	0	0	0	0	8.3	0	0	0	0	0
NDUFA13	0	0	0	0	0	25.728	0	0	0	0	0	0	10.762	0	0	0	0	0	0	0	0	0	0	0	0	0	0	0	0	0	0	0	0	0	0	0	0	0	0	0	0	0	0	10.368	0	0	0	0	0
NDUFA4	0	0	0	0	0	0	0	0	0	0	0	0	0	0	0	0	0	0	0	0	10.698	0	0	0	0	0	0	0	0	0	7.636	0	0	0	0	0	0	0	0	0	0	0	0	22.622	0	0	0	0	0
NDUFA5	0	0	0	0	0	0	0	0	0	0	0	0	0	0	0	0	0	0	0	0	0	0	0	0	0	0	0	0	0	0	0	0	0	0	0	0	0	0	0	0	0	0	0	8.833	0	0	0	0	0
NDUFA6	0	0	0	0	0	0	0	0	0	0	0	0	9.167	0	0	0	0	0	0	0	0	0	0	0	0	0	0	0	0	0	0	0	0	0	0	0	0	0	0	0	0	0	0	0	0	0	0	0	4.853
NDUFA9	0	1.036	1.588	4.247	0	3.181	0	0	1.208	0	4.898	0	9.882	0	0	0	0	0	1.14	0	1.076	0	0	0	0	0	0	0	0	0	0	0	0	0	0	0	0	0	0	0	0	0	0	10.445	0	0	0	0	3.308
NDUFB10	0	0	0	0	0	0	0	0	0	0	0	0	0	0	0	0	0	0	0	0	0	0	0	0	0	0	0	0	0	0	0	0	0	0	0	0	0	0	0	0	0	0	0	4.322	0	0	0	0	0
NDUFB11	0	0	0	0	0	0	0	0	0	0	0	0	0	0	0	0	0	0	0	0	0	0	0	0	0	0	0	0	0	0	0	0	0	0	0	0	0	0	0	0	0	0	0	0	0	0	0	0	0
NDUFB3	0	0	0	0	0	0	0	0	0	0	0	0	0	0	0	0	0	0	0	0	0	0	0	0	0	0	0	0	0	0	0	0	0	0	0	0	0	0	0	0	0	0	0	10.312	0	0	0	0	0
NDUFB4	0	0	0	0	0	0	0	0	0	0	0	0	0	0	0	0	0	0	0	0	0	0	0	0	0	0	0	0	0	0	0	0	0	0	0	0	0	0	0	0	0	0	0	37.344	0	0	0	0	0
NDUFB8	0	0	0	0	0	0	0	0	0	0	0	0	0	0	0	0	0	0	0	0	0	0	0	0	0	0	0	0	0	0	0	0	0	0	0	0	0	0	0	0	0	0	0	7.72	0	0	0	0	4.509
NDUFB9	0	0	0	0	0	0	0	0	0	0	0	0	0	0	0	0	0	0	0	0	0	0	0	0	0	0	0	0	0	0	0	0	0	0	0	0	0	0	0	0	0	0	0	6.706	0	0	0	0	0
NDUFC2	0	0	0	0	0	0	0	0	0	0	0	0	0	0	0	0	0	0	0	0	0	0	0	0	0	0	0	0	0	0	0	0	0	0	0	0	0	0	0	0	0	0	0	0	0	0	0	0	0
NDUFS1	0	0	1.029	5.38	0	4.911	0	0	0	0	0	0	11.539	0	0	0	0	0	0	0	0	0	0	0	0	0	0	0.907	0	0	0	0	0	0	0	0	0	0	0	0	0	0	0	31.24	0	0	0	0	6.159
NDUFS2	0	0	0	0	0	0	0	0	0	0	0	0	0	0	0	0	0	0	0	0	0	0	0	0	0	0	0	0	0	0	0	0	0	0	0	0	0	0	0	0	0	0	0	7.34	0	0	0	0	0
NDUFS3	0	0	0	0	0	0	0	0	0	0	0	0	9.141	0	0	0	0	0	0	0	0	0	0	0	0	0	0	1.361	0	0	0	0	0	0	0	0	0	0	0	0	0	0	0	0	0	0	0	0	0
NDUFS4	0	0	0	0	0	0	0	0	0	0	0	0	0	0	0	0	0	0	0	0	0	0	0	0	0	0	0	0	0	0	0	0	0	0	0	0	0	0	0	0	0	0	0	0	0	0	0	0	0
NDUFS8	0	0	5.201	0	0	5.333	0	0	2.405	0	0	0	5.303	0	0	0	0	0	0	0	0	0	0	0	0	0	0	4.324	0	0	0	0	0	0	0	0	0	0	0	0	0	0	0	4.624	0	0	0	0	0
NDUFV1	0	0	2.371	5.135	0	1.52	0	0	0	0	0	0	4.034	0	0	0	0	0	0	0	0	0	0	0	0	0	0	0	0	0	0	0	0	0	0	0	0	0	0	0	0	0	0	5.267	0	0	0	0	0
NDUFV2	0	0	0	0	0	0	0	0	0	0	0	0	2.802	0	0	0	0	0	0	0	0	0	0	0	0	0	0	0	0	0	0	0	0	0	0	0	0	0	0	0	0	0	0	0	0	0	0	0	0
NEBL	0	0	0	0	0	0	0	0	0	0	0	0	0	0	0	0	0	0	0	0	0	0	0	0	0	0	0	0	0	0	0	0	0	0	0	0	0	0	0	0	0	0	0	0	0	0	0	0	0
NEDD4L	0	0	0	0	0	0	0	0	0	0	0	0	0	0	0	0	0	0	0	0	0	0	0	0	0	0	0	0	0	0	0	0	0	0	0	0	0	0	0	0	0	0	0	0	0	0	0	0	0
NEDD8	0	0	0	0	0	0	0	0	0	0	0	0	0	0	0	4.875	0	0	0	0	0	0	0	0	0	0	0	0	0	0	0	0	0	0	0	0	0	0	0	0	0	0	0	0	0	0	0	0	0
NEFH	0	0	0	0	0	0	0	0	0	0	0	0	0	0	0	0	0	0	0	0	0	0	0	0	0	0	0	0	0	0	0	0	0	0	0	0	0	0	0	0	0	0	0	0	0	0	0	0	0
NEK7	0	0	0	0	0	0	0	0	0	0	0	0	0	0	0	0	0	0	0.343	0	0	0	0	0	0	0	0	0	0	0	0	0	0	0	0	0	0	0	0	0	0	0	0	0	0	0	0	0	0
NEU1	5.63	0	0	0	0	0	4.884	2.458	0	0	0	0	0	0	12.816	0	0	0	0	0	0	0	0	0	0	0	0	0	4.558	0	0	0	5.835	0	1.657	3.258	0	0	19.624	0.606	2.44	0	0	2.521	12.482	10.691	0	0	0.887
NFKB1	0	0	0	0	0	0	0	0	0	0	0	0	0	0	0	0	0	0	1.662	0	0	0	0	0	0	0	0	0	0	0	0	0	0	0	0	0	0	0	0	0	0	0	0	0	0	0	0	0	0
NID1	0	0	0	0	3.257	0	0	0	0	0	0	0	0	0	19.061	0	0	0	0	0	0	0	0	0	0	3.913	0	0	2.508	1.941	0	0	4.257	0	0.617	0	0	0	0	0	2.794	26.912	0	0	4.359	0	0	0	0
NINJ1	0	0	0	0	0	0	0	0	0	0	0	0	0	0	0	0	0	0	2.757	0	0	0	0	0	0	0	0	0	0	0	0	0	0	0	0	0	0	0	0	0	0	0	0	0	0	0	0	0	0
NIPSNAP1	0	0	0	0	0	4.89	0	0	0	0	2.283	0	0	0	0	0	0	0	0	0	0	0	0	0	0	0	0	0	0	0	0	0	0	0	0	0	0	0	0	0	0	0	0	0	0	0	0	0	0
NIPSNAP3A	0	0	0	0	0	0	0	0	0	0	0	0	0	0	0	0	0	0	0	0	0	0	0	0	0	0	0	0	0	0	0	0	0	0	0	0	0	0	0	0	0	0	0	0	0	0	0	0	0
NIT1	0	0	0	0	0	0	0	0	0	0	0	0	0	0	0	0	0	0	0	0	0	0	0	0	0	0	0	0	0	0	0	0	0	0	0	0	0	0	0	0	0	0	0	0	0	0	0	0	0
NIT2	0	0	0	0	0	0	0	0	0	0	0	0	0	0	0	0	0	0	0	0	0	0	0	0	0	0	0	0	0	0	0	0	0	0	0	0	0	0	0	0.347	0	4.706	0	0	0	0	0	0	0
NLRC4	0	0	0	0	0	0	0	0	0	0	0	0	0	0	0	0	0	0	15.503	0	0	0	0	0	0	0	0	0	0	0	0	0	0	0	0	0	0	0	0	0	0	0	0	0	0	0	0	0	0
NLRX1	0	0	0	0	0	0	0	0	0	0	0	0	0	0	0	0	0	0	0	0	0	0	0	0	0	0	0	0.331	0	0	0	0	0	0	0	0	0	0	0	0	0	0	0	0	0	0	0	0	0
NME1	0	0	0	0	0	0	0	0	0	0	0	0	0	0	0	0	0	0	0	0	0	0	0	0	0	0	0	0	0	0	0	0	0	0	0	0	0	0	0	0	0	0	0	0	0	0	0	0	0
NME1-NME2	0	0	0	0	0	0	0	0	0	0	0	0	0	0	0	9.369	0	0	0	0	0	0	0	0	0	0	0	0	0	3.934	0	0	0	0	0	0	0	0	0	2.63	0	0	0	0	0	0	0	0	0
NME2	0	0	0	0	0	0	0	0	0	0	0	0	0	0	0	15.812	0	0	0	0	0	0	0	0	0	0	0	0	0	6.628	0	0	0	0	0	0	0	0	0	4.279	0	0	0	0	0	0	0	0	0
NNT	0	0	4.422	13.972	0	9.354	9.937	0	0.608	0.593	27.662	0.937	14.08	2.17	2.589	0	0	0	4.28	0	1.867	5.409	0	0	0	0	14.244	0	0	5.292	2.538	2.964	0	0.479	0.271	0	0.658	0	0.68	0	0.971	2.549	0	26.628	4.271	0.332	0	0	16.95
NONO	0	0	0	0	0	1.784	0	0	0	0	0	0	0	0	0	0	0	0	0	0	0	0	0	0	0	0	0	0.645	0	0	0	0	0	0	0	0	0	0	0	1.496	0	0	0	0	0	0	0	0	0
NPC2	0	0	0	0	0	0	0	0	0	0	0	0	0	0	0	0	0	0	0	0	0	0	0	0	0	0	0	0	0	0	0	0	0	0	0	0	0	0	0	0	0	0	0	10.232	0	0	0	0	0
NPDC1	0	0	0	0	0	0	0	0	0	0	0	0	0	0	0	0	0	0	0	0	0	0	0	0	0	0	0	0	0	0	0	0	0	0	0	0	0	0	0	0	0	0	0	0	0	0	0	0	0
NPEPPS	0	2.318	2.202	0	0	0.458	0	0	0.899	0.207	0	0	0	0	0	2.843	0	0	0	0	0.352	0	11.84	0	0.633	0	0	10.214	0	0	1.061	0	0	0	0	0	0	0	0	13.403	0	0.403	0	0	4.099	0.159	7.026	0	0
NPHS1	0	0	0	0	0	0	0	0	0	0	0	0	0	0	0	0	0	0	0	0	0	0	0	0	0	0	0	0	0	0	0	0	0	0	0	0	0	0	0	0	0	0	0	0	0	0	0	0	0
NPHS2	9.817	0	10.666	0	0	0	32.774	3.749	0	7.672	15.732	3.127	2.82	31.304	18.621	2.545	0	13.418	0	1.734	2.172	0	1.459	9.463	0	5.685	0	2.355	2.306	2.004	7.41	0	9.004	7.044	0.78	8.891	4.586	11.686	26.885	19.653	0	0	5.256	4.353	34.098	23.931	9.509	2.531	13.163
NPL	0	0	0	0	0	0	0	0	0	0	0	0	0	0	0	0	0	0	0	0	0	0	0	0	0	0	0	0	0	0	0	0	0	0	0	0	0	0	0	0	0	0	0	0	0	0	0	0	0
NPM1	0	0	0	0	0	0	0	0	0	0	0	0	0	0	0	0	0	0	0	0	0	0	0	0	0	0	0	12.973	0	0	0	0	0	0	0	0	0	0	0	0	0	0	0	10.889	0	0	0	0	0
NPR3	0	0	0	0	0	0	0	0	0	0	0	0	0	0	0	0	0	0	0	0	0	0	0	0	0	0	0	0	0	0	0	0	0	0	0	0	0	0	0	0	0	0	0	0	0	0	0	0	0
NQO1	0	0	0	0	0	0	0	0	0	0	0	0	0	0	0	0	0	0	0	0	0	0	0	0	0	0	0	0	0	0	0	0	0	0	0	0	0	0	0	0	0	0	0	0	0	0	0	0	0
NQO2	0	0	0	0	0	0	0	0	0	0	0	0	0	0	0	0	0	0	0	0	0	0	0	0	0	0	0	0	0	0	0	0	0	0	0	0	0	0	0	0	5.991	0	0	0	0	0	0	0	0
NRAS	0	0	0	0	0	0	0	0	0	0	0	0	0	0	0	0	0	0	0	0	0	0	0	0	0	0	0	0	0	0	0	0	0	0	0	0	0	0	0	0	0	0	0	0	0	0	0	0	0
NRBP1	0	0	0	0	0	0	0	0	0	0	0	0	0	0	0	0	0	0	0.602	0	0	0	0	0	0	0	0	0.423	0	0	0	0	0	0	0	0	0	0	0	0	0	0	0	0	0	0	0	0	0
NRM	0	0	0	0	0	0	0	0	0	0	0	0	0	0	0	0	0	0	0	0	0	0	0	0	0	0	0	0	0	0	0	0	0	0	0	0	0	0	0	0	0	0	0	0	0	0	0	0	0
NRP1	0	0	0	0	0	0	0	0	0	0	0	0	0	0	0	0	0	0	0	0	0	0	0	0	0	0	0	0	0	0	0	0	0	0	3.614	0	0	0	0	0	0	0	0	0	0	0	0	0	0
NSDHL	0	0	0	0	0	0	0	0	0	0	0	0	0	0	0	0	0	0	0	0	0	0	0	0	0	0	0	0.981	0	0	0	0	0	0	0	0	0	0	0	0	0	0	0	0	0	0	0	0	0
NSF	0	0	0	0	0	1.399	0	0	0	0	0	0	0.59	0	0	0	0	0	2.027	0	0	0	1.133	0	1.266	0	0	0	0	0	1.634	0	0	0	0	0	0	0	0	0.357	0	0	0	0.561	0	0	0	0	0
NSFL1C	0	0	0	0	0	0	0	0	0	0	0	0	0	0	0	0	0	0	0	0	0	0	0	0	0	0	0	0	0	0	0	0	0	0	0	0	0	0	0	0	0	0	0	0	0	0	0	0	0
NT5C	0	0	0	0	0	0	0	0	0	4.595	0	0	0	0	0	0	0	0	0	0	0	0	0	7.362	0	0	0	0	0	0	0	0	0	14.575	4.146	9.745	4.443	0	15.138	12.201	4.702	4.834	0	0	28.062	8.493	0	2.211	0
NT5C2	0	0	0	0	0	0	0	0	0	0	0	0	0	0	0	0	0	0	1.206	0	0	0	1.192	0	0	0	0	0	0	0	0	0	0	0	0	0	0	0	0	0	0	0	0	0	0	0	0	0	0
NT5C3A	0	0	0	0	0	0	0	0	0	0	0	0	0	0	0	0	0	0	0	0	0	0	0	0	0	0	0	0	0	0	0	0	0	0	0	0	0	0	0	0	0	0	0	0	0	0	0	0	0
NT5E	0	0	0	0	0	0	0	0	0	0	0	0	0	0	0	9.097	0	0	0	0	0	0	0	0	0	0	0	0	0	0	0	0	0	0	0	0	0	0	0	0	0	0	0	0	0	0	0	0	0
NUCB1	0	0	0	0	0	0	0	0	0	0	0	0	3.229	0	0	0	0	0	0.89	0	0	0	0	0	0	0	0	0	0	1.386	0	0	0	0	2.282	0	0	0	0	0	0	0	0	0	0	0	0	0	0
NUCB2	0	0	0	0	0	0	0	0	0	0	0	0	0	0	0	0	0	0	0	0	0	0	0	0	0	0	0	0.818	0	0	0	0	0	0	0	0	0	0	0	0	0	0	0	0	0	0	0	0	0
NUCKS1	0	0	0	0	0	0	0	0	0	0	0	0	0	0	0	0	0	0	0	0	0	0	0	0	0	0	0	0	0	0	0	0	0	0	0	0	0	0	0	0	0	0	0	10.736	0	0	0	0	0
NUDT1	0	0	0	0	0	0	0	0	0	0	0	0	0	0	0	0	0	0	0	0	0	0	0	0	0	0	0	0	0	0	0	0	0	0	0	0	0	0	0	0	0	0	0	0	4.414	0	0	0	0
NUDT2	0	0	0	0	0	0	0	0	0	0	0	0	0	0	0	0	0	0	0	0	0	0	0	0	0	0	0	0	0	0	0	0	0	0	0	0	0	0	0	0	0	0	0	0	0	0	0	0	0
NUMA1	0	0	0	0	0	0	0	0	0	0	0	0	0	0	0	0	0	0	0	0	0	0	0	0	0	0	0	0	0	0	0	0	0	0	0	0	0	0	0	0	0	0	0	0	0	0	0	0	0
NUP155	0	0	0	0	0	0	0	0	0	0	0	0	0	0	0	0	0	0	0	0	0	0	0	0	0	0	0	0	0	0	0	0	0	0	0	0	0	0	0	0	0	0	0	0	0	0	0	0	0
NUP188	0	0	0	0	0	0	0	0	0	0	0	0	0	0	0	0	0	0	0	0	0	0	0	0	0	0	0	0	0	0	0	0	0	0	0	0	0	0	0	0	0	0	0	0	0	0	0	0	0
NUP205	0	0	0	0	0	0	0	0	0	0	0	0	0	0	0	0	0	0	0	0	0	0	0	0	0	0	0	0	0	0	0	0	0	0	0	0	0	0	0	0	0	0	0	0	0	0	0	0	0
NUP210L	0	0	0	0	0	0	0	0	0	0	0	0	0	0	0	0	0	0	0	0	0	0	0	0	0	0	0	0	0	0	0	0	0	0	0	0	0	0	0	0	0	0	0	0	0	0	0	0	0
NUTF2	0	0	0	0	0	33.074	0	0	8.519	22.64	0	0	12.136	0	144.033	0	0	0	0	0	0	0	2.084	0	9.81	26.753	0	0	0	19.19	21.166	0	49.14	42.882	9.172	73.227	18.963	0	0	84.966	42.936	46.533	0	0	253.815	32.621	0	23.293	0
OAF	0	0	0	0	0	0	0	0	0	0	0	0	0	0	0	0	0	0	0	0	0	0	0	0	0	0	0	0	0	0	0	0	0	0	24.546	0	0	0	0	0	0	0	0	0	0	0	0	0	0
OAS2	0	0	0	0	0	0	0	0	0	0	0	0	0	0	0	0	0	0	0	0	0	11.199	0	0	0	0	0	0	0	0	0	0	0	0	0	0	0	0	0	0	0	0	0	0	0	0	0	0	0
OAS3	0	0	0	0	0	0	0	0	0	0	0	0	0	0	0	0	0	0	0	0	0	0	0	0	0	0	0	0	0	0	0	0	0	0	0	0	0	0	0	0	0	0	0	0	0	0	0	0	0
OCIAD1	0	0	0	0	0	0	0	0	0	0	0	0	0	0	0	0	0	0	0	0	0	0	0	0	0	0	0	0	0	0	0	0	0	0	0	0	0	0	0	0	0	0	0	0.99	0	0	0	0	0
ODF1	0	0	0	0	0	0	0	107.956	0	0	0	0	0	0	0	0	0	0	0	0	0	0	0	0	165.664	0	0	0	0	0	0	0	0	0	0	0	0	0	0	0	0	0	0	116.309	0	0	0	0	0
ODF2	0	0	0	0	0	0	0	44.795	0	0	0	0	0	0	0	0	0	0	0	4.417	33.173	0	0	0	117.154	0	0	0	0	0	0	0	0	0	0	0	0	0	0	0	0	0	0	22.573	0	0	0	0	0
ODF3	0	0	0	0	0	0	0	0	0	0	0	0	0	0	0	0	0	0	0	0	0	0	0	0	0	0	0	0	0	0	0	0	0	0	0	0	0	0	0	0	0	0	0	0	0	0	0	0	0
OGDH	0	0	2.779	0	0	1.935	0.74	0	0.696	0	1.886	0.2	12.26	0	0.602	0	0	0	0.603	0	0.978	0	0	0	1.293	0	0	1.346	0	1.257	0	1.168	0	0.783	0.448	0	0	0	0	0	12.912	0.451	0	15.675	0	0	0	0	14.185
OGDHL	0	0	0	0	0	0.555	0	0	0	0	1.165	0	3.415	0	0	0	0	0	0.291	0	0	0	0	0	0.78	0	0	0	0	0	0	0	0	0	0	0	0	0	0	0	0	0	0	3.513	0	0	0	0	6.515
OGFOD3	0	0	0	0	0	0	0	0	0	0	0	0	0	0	0	0	0	0	0	0	0	0	0	0	0	0	0	0	0	0	0	0	0	0	0	0	0	0	0	0	0	0	0	0	0	0	0	0	0
OGN	0	0	0	0	0	0	0	2.124	0	0	4.095	0	0	0	0	0	0	0	0	0	0	0	0	0	0	0	0	0	0	0	0	0	0	0	0	0	0	0	0	0	0	0	0	0	0	0	0	0	0
OLA1	0	0	0	0	0	0	0	0	0	0	0	0.95	0	0	0	0	0	0	0	0	0	0	3.773	0	0	0	0	4.484	0	0	0	0	0	0	0	0	0	0	0	0	0	0	0	0	0	0	0	0	0
OLFM4	10.774	39.858	29.576	18.303	13.65	157.251	35.478	400.92	155.503	34.515	74.172	16.33	10.249	8.192	72.078	410.46	264.791	8.943	694.992	31.062	8.237	1504.84	1.176	116.789	7.972	144.743	298.147	141.986	3.53	12.874	11.547	129.402	310.785	18.048	39.562	4.372	12.553	56.629	44.296	24.186	45.321	99.043	44.98	47.84	227.434	204.169	67.394	48.586	107.461
OLR1	0	0	0	0	0	0	0	0	0	0	0	0	0	0	0	0	0	0	0	0	0	0	0	0	0	0	0	0	0	0	0	0	0	0	0	0	0	0	0	0	0	0	0	0	0	0	0	0	0
OPA1	0	0	0	0	0	0	0	0	0	0	0	0	0	0	0	0	0	0	0	0	0	0	0	0	0	0	0	0	0	0	0	0	0	0	0	0	0	0	0	0	0	0	0	2.114	0	0	0	0	0
ORM1	0	39.769	15.672	0	14.37	0	0	19.246	0	0	65.969	0	0	12.082	0	0	0	22.142	62.005	22.957	0	236.364	0	0	0	0	112.434	0	0	0	0	2.396	0	1.971	0	0	1.351	0	0	0	0	18.526	47.434	5.438	1.273	9.28	4.772	0	9.878
ORM2	0	0	0	0	0	0	0	0	0	0	11.339	0	0	0	0	0	0	0	0	16.592	0	0	0	0	0	0	0	0	0	0	0	0	0	0	0	0	0	0	0	0	0	19.61	12.851	0	0	0	0	0	0
OSCAR	0	0	0	0	0	0	0	0	0	0	0	0	0	0	0	0	0	0	0	0	0	0	0	0	0	0	0	0	0	0	0	0	0	0	0	0	0	0	0	0	0	0	0	0	0	0	0	0	0
OSTF1	0	3.859	0	0	0	0	0	0	0.755	0	0	0	0	0	0	0	0	0	37.746	0	0	0	0.969	0	0	0	0	3.074	0	0	0	0	0	0	0	0	0	0	0	0	0	0	0	0	0	0	0	0	0
OTUB1	0	9.469	4.016	0	0	5.224	0	0	0	0	0	0	0	0	0	7.957	0	0	9.747	0	0	0	21.439	0	0	0	0	6.913	0	0	9.453	0	0	1.377	0	0	0	3.085	0	5.684	1.551	0	0	0	3.509	0	0	0	0
OVGP1	0	0	0	0	0	0	0	0	0	0	0	0	0	0	0	0	0	0	0	0	0	0	0	0	0	0	0	0	0	0	0	0	0	0	0	0	0	0	0	0	0	0	0	0	0	0	0	0	0
OXCT1	0	0	0	13.49	0	0	0	0	0	0	0	0	5.672	0	0	0	0	0	0	0	3.185	0	0	0	0	0	0	0	0	0	0	0	0	0	0	0	0	0	0	0	0	0	0	0	0	0	0	0	1.287
OXSR1	0	0	0	0	0	0	0	0	0	0	0	0	0	0	0	0	0	0	1.72	0	0	0	0	0	0	0	0	0	0	0	0	0	0	0	0	0	0	0	0	0	0	0	0	0	0	0	0	0	0
P2RX4	0	0	0	0	0	2.587	0	3.097	0	0	0	0	0	0	0	1.82	0	6.466	0	0	0	0	0	0	4.322	0	0	0	0	0	0	0	0	0	0	0	0	0	0	0	0	0	0	0	0	0	0	0	0
P4HB	0	25.623	7.762	0.192	18.707	15.438	0	0	8.213	0.914	0	2.685	6.485	0	1.767	0	0	0	126.08	0	0	2.299	48.498	0	0	0	4.468	75.918	0	0	0.919	3.612	0	14.816	45.547	0	0	6.994	0	95.068	0	76.327	0	0.92	0	0	21.347	0	0.946
PA2G4	0	0	0	0	0	0	0	0	0	0	0	0	0	0	0	0	0	0	3.924	0	0	0	6.605	0	0	0	0	4.998	0	0	0	0	0	0	0	0	0	0	0	4.871	0	0	0	0	0	0	0	0	0
PABPC1	0	0	0	0	0	0	0	0	0	0	0	0	0	0	0	0	0	0	0	0	0	0	0	0	0	0	0	2.263	0	0	0	0	0	0	0	0	0	0	0	0	0	0	0	0	0	0	0	0	0
PACRG	0	0	0	0	0	0	0	0	0	0	0	0	0	0	0	0	0	0	0	0	0	0	0	0	0	0	0	0	0	0	0	0	0	0	0	0	0	0	0	0	0	0	0	0	0	0	0	0	0
PACSIN2	0	0	0	0	0	0	0	0	0	0	0	0	0	0	0	0	0	0	0	0	0	0	0	0	0	0	0	0	0	0	0	0	0	0	0	0	0	0	0	0	0	0	0	3.145	0	0	0	0	0
PACSIN3	0	0	0	0	0	0	0	0	0	0	0	0	0	0	0	0	0	0	0	0	0	0	0	0	0	0	0	0	0	0	0	0	0.512	0	0	0	0	1.473	3.418	1.634	1.12	0	0	0	0	0	0	0.711	1.025
PADI2	0	0	0	0	0	0	0	0	0	0	0	0	0	0	0	0	0	0	37.21	0	0	0.913	0	0	0	0	0	0	0	0	0	0	0	0	0	0	0	0	0	0	0	0	0	0	0	0	0	0	0
PADI4	0	0	0	0	0	0	0	0	0	0	0	0	0	0	0	0	0	0	0	0	0	0	0	0	0	0	7.661	0	0	0	0	1.087	0	0	0	0	0	0	0	0	0	0	0	0	0	0	0	0	0
PAEP	0	0	0	0	0	0	0	0	0	0	0	0	0	0	0	0	0	0	0	0	0	0	0	0	26.615	0	0	0	0	0	0	0	0	0	0	0	0	0	0	0	0	0	0	0	0	0	0	0	0
PAFAH1B1	0	0	0	0	0	0	0	0	0	0	0	0	0	0	0	6.325	0	0	0	0	0	0	0	0	0	0	0	0	0	0	0	0	0	0	0	0	0	0	0	7.029	3.647	0	0	0.793	0	0	0	0	0
PAFAH1B2	0	0	0	0	0	0	0	0	0	0	0	0	0	0	0	0	0	0	0	0	0	0	0	0	0	0	0	0	0	0	0	0	0	0	0	0	0	0	0	0	0	0	0	0	0	0	0	0	0
PAFAH1B3	0	0	0	0	0	0	0	0	0	0	0	0	0	0	0	0	0	0	0	0	0	0	0	0	0	0	0	0	0	0	0	0	0	0	0	0	0	0	0	0	0	0	0	0	0	0	0	0	0
PAH	0	0	0	0	0	12.785	0	0	0	0	0	0	0	0	0	0	0	0	0	0	0	0	0	0	0	0	0	0	0	0	0	0	0	0	0	0	0	0	0	0	0	0	0	0	0	1.81	0	0	0
PAICS	0	0	0	0	0	0	0	0	0	0	0	0	0	0	0	0	0	0	0	0	0	0	0	0	0	0	0	0	0	0	0	0	0	0	0	0	0	0	0	0	0	0	0	0	0	0	0	0	0
PAK2	0	0	0	0	0	0	0	0	0	0	0	0	0	0	0	0	0	0	0.282	0	0	0	0	0	0	0	0	0	0	0	0	0	0	0	0	0	0	0	0	0	0	0	0	0	0	0	0	0	0
PALM	0	0	0	0	0	0	0	0	0	0	0	0	0	0	0	0	0	0	0	0	0	0	0	0	0	0	0	0	0	0	0	0	0	0	0	0	0	0	0	0	0	0	0	0	0	0	0	0	0
PAM	0	0	0	0	0	0	0	0	0	0	0	0	0	0	0	0	0	0	0	0	0	0	0	0	0	0	0	0	0	0	0	0	0	0	1.25	0	0	0	0	0	0	0	0	0	0	0	0	0	0
PAPPA2	0	0	0	0	0	0	0	0	0	0.292	0	0	0	0	0	0	0	0	0	0	0	0	0	0.753	0	0	0	0	0	0	0	0	0	0	1.197	0	0.245	0.7	0	0	0.676	1.667	0	0	0	0	0	0	0
PAPSS1	0	0	0	0	0	0	0	0	0	0	0	0	0	0	0	0	0	0	0	0	0	0	0	0	0	0	0	0	0	0	0	0	0	0	0	0	0	0	0	0	0	0	0	0	0	0	0	0	0
PAPSS2	0	0	0	0	0	0	0	0	0	0	0	0	0	0	0	0	0	0	0	0	0	0	3.246	0	0	0	0	5.557	0	0	0	0	0	0	0	0	0	0	0	0	0	0	0	0.305	0	0	0	0	0
PARK7	0	0	0	0	0	0	23.017	0	0	0	16.866	0	0	0	14.049	36.45	6.643	0	2.009	0	0	0	0	0	11.812	0	0	0	0	6.506	0	0	54.504	14.509	0	0	0	0	0	0	0	0	0	1.843	0	0	27.118	0	0
PARVG	0	0	0	0	0	0	0	0	0	0	0	0	0	0	0	0	0	0	10.798	0	0	0	0	0	0	0	0	0	0	0	0	0	0	0	0	0	0	0	0	0	0	0	0	0	0	0	0	0	0
PATE1	0	0	0	0	0	0	0	0	0	0	0	0	0	0	0	0	0	0	0	0	0	0	0	0	0	0	0	0	0	0	0	0	0	0	0	0	0	0	0	0	0	0	0	0	0	0	0	0	0
PBLD	0	0	0	14.556	5.269	52.101	18.316	0	0	12.266	6.511	9.061	8.485	0	17.769	0	0	12.94	0	0	0	0	5.509	3.637	33.025	12.345	0	0	4.756	3.391	0	0	25.374	9.051	0	13.934	0	14.915	13.306	6.838	28.823	24.879	0	8.841	31.126	15.845	0	2.221	13.032
PC	0	0	0	0	0	0	0	0	0	0	0	0	2.878	0	0	0	0	0	0	0	0	0	0	0	0	0	0	0	0	0	0	0	0	0	0	0	0	0	0	0	0	0	0	0	0	0	0	0	1.752
PCBP1	0	9.652	6.41	0	0	0	0	0	1.506	0	0	0	3.089	0	0	3.849	0	0	8.634	0	0	0	8.173	0	6.885	0	0	6.419	0	1.592	7.503	2.751	0	0	0	0	0	3.775	0	7.22	0	0	0	0	0	0	0	0	0
PCBP2	0	2.562	0	0	0	0	0	0	0	0	0	0	1.07	0	0	2.449	0	0	2.788	0	0	0	2.506	0	0.725	0	0	2.643	0	0	0	0	0	0	0	0	0	0	0	3.83	0	0	0	0	0	0	0	0	0
PCBP3	0	0	0	0	0	0	0	0	0	0	0	0	0	0	0	0	0	0	0	0	0	0	0	0	0	0	0	0	0	0	0	0	0	0	0	0	0	0	0	1.81	0	0	0	0	0	0	0	0	0
PCCA	0	0	0	19.179	0	0	0	0	0	0	0	0	7.26	0	0	0	0	0	0	0	0	0	0	0	0	0	0	0	0	0	0	0	0	0	0	0	0	0	0	0	0	0	0	4.316	0	0	0	0	3.118
PCCB	0	0	0	0	0	0	0	0	0	0	0	0	5.064	0	0	0	0	0	0	0	0	0	0	0	0	0	0	0	0	0	0	0	0	0	0	0	0	0	0	0	0	0	0	13.69	0	0	0	0	6.496
PCDH1	0	0	0	0	0	0	0	0	0	0	0	0	0	0	0	0	0	0	0	0	0	0	0	0	0	0	0	0	0	0	0	0	0	0	0	0	0	0	0	0	0	0	0	0	0	0	0	0	0
PCDH12	0	0	0	0	0	0	0	0	0	0	0	0	0	0	0	0	0	0	0	0	0	0	0	0	0	0	0	0	0	0	0	0	0	0	0	0	0	0	0	0	0	0	0	0	0	0	0	0	0
PCDHGC3	0	0	0	0	0	0	0	0	0	0	0	0	0	0	2.941	0	0	0	0	0	0.303	0	0	0	0	0	0	0	0	0	0	0	0	0.63	1.135	0	0.172	0	0	0	0	0	0	0	2.796	0	0	0	0
PCK1	15.921	0	13.876	8.379	32.764	56.988	12.6	0	0	5.327	47.437	43.012	35.922	0	15.615	0	0	10.073	0	0.43	0	0	34.379	3.009	7.379	10.311	0	0	6.404	3.02	0	0	6.806	3.071	2.123	4.661	2.86	3.741	5.252	2.426	9.533	223.028	0	1.14	16.506	83.579	0	0	16.669
PCK2	4.251	0	16.307	0	2.056	20.172	20.54	13.628	0.572	7.736	0	5.939	39.792	14.692	38.06	10.094	0	7.52	0	2.882	0.672	0	0	6.35	35.838	7.086	0	0	2.836	7.517	0	1.572	0.918	5.607	2.595	2.632	1.541	2.338	2.167	0	6.758	10.261	0	1.822	4.048	12.144	0	0	19.065
PCMT1	0	0	0	0	0	0	0	0	0	0	0	0	0	0	0	0	0	0	0	0	0	0	0	0	0	0	0	0	0	0	0	0	0	0	0	0	0	0	0	0	0	0	0	0	0	0	0	0	0
PCOLCE	0	0	0	0	0	0	0	1.541	0	0	0	0	0	0	0	0	0	0	0	0	0	0	0	0	2.842	0	0	0	0	0	0	0	0	0	0	0	0	0	0	0	0	0	0	0	0	1.051	0	0	0
PCSK1N	0	0	0	0	0	0	0	0	0	0	0	0	0	0	0	0	0	0	0	0	0	0	0	0	0	0	0	0	0	0	0	0	0	0	0	0	0	0	0	0	0	0	0	0	0	0	0	0	0
PCYOX1	12.601	0	23.421	0	0	7.572	4.031	7.439	6.088	0	0	11.226	17.989	8.818	19.088	0	0	22.602	0.854	0	6.631	0	281.384	869.863	713.903	12.588	0	34.834	16.006	0	0	0	21.581	1.03	0.919	6.244	1.606	11.352	34.503	14.33	19.599	2.937	0	16.053	23.275	19.043	4.337	1.205	10.145
PCYT2	0	0	0	0	0	0	0	0	0	0	0	0	0	0	0	0	0	0	0	0	0	0	0	0	0	0	0	0	0	0	0	0	0	0	0	0	0	0	0	0	0.742	0	0	0	0	0	0	0	0
PDCD10	0	0	0	0	0	0	73.257	0	0	0	0	0	0	0	0	0	0	0	0	0	0	0	0	0	0	6.91	0	0	0	0	0	0	0	0	0	0	0	42.863	0	0	0	0	0	0	0	0	0	0	0
PDCD6	27.02	552.918	270.008	0	11.925	212.185	39.297	320.113	19.583	13.158	119.05	31.995	13.561	1743.4	37.966	36.506	130.635	309.473	9.132	18.021	10.261	0	16.987	109.214	25.116	30.661	23.978	12.044	216.521	16.828	0	8.748	11.194	17.118	7.546	58.945	5.182	67.883	102.824	33.298	30.031	7.119	13.415	15.088	24.317	25.294	14.378	0	51.485
PDCD6IP	81.63	17.883	63.772	19.929	48.777	105.16	139.768	106.997	14.884	56.106	74.174	28.194	30.542	237.586	180.466	147.408	85.248	39.885	6.07	6.067	14.914	0.208	56.001	38.055	118.175	39.62	86.063	23.575	29.365	90.188	23.831	13.615	34.641	38.728	16.286	38.553	10.204	71.37	63.164	58.838	51.091	21.752	6.239	18.091	83.144	48.758	102.263	19.226	72.097
PDGFRB	0	0	0	0	0	0	0	0	0	0	0	0	0	0	0	0	0	0	0	0	0	0	0	0	0	0	0	0	0	0	0	0	0	0	0	0	0	0	0	0	0	0	0	0	0	0	0	0	0
PDHA1	0	0	0	101.157	0	0	0	0	0	0	0	0	52.054	0	0	0	0	0	15.209	0	0	0	0	0	0	0	0	0	0	0	1.307	2.348	0	0	0	0	0	0	0	0	0	0	0	24.911	0	0	0	0	2.287
PDHA2	0	0	0	0	0	0	0	0	0	0	0	0	0	0	0	0	0	0	0	0	0	0	0	0	0	0	0	0	0	0	0	0	0	0	0	0	0	0	0	0	0	0	0	2.4	0	0	0	0	0
PDHB	0	3.618	0	0	0	2.109	0	0	4.141	0	8.253	0.943	11.544	0	0	0	0	0	0	0	5.1	0	0	0.956	3.819	0	0	5.234	0	1.978	0	0	0	0.871	0.411	0	0	0	0	0	0	7.017	20.867	18.065	0	0	0	0	8.973
PDHX	0	0	0	0	0	0	0	0	0	0	0	0	0	0	0	0	0	0	0	0	0	0	0	0	0	0	0	0	0	0	0	0	0	0	0	0	0	0	0	0	0	0	0	0	0	0	0	0	0
PDIA3	0	82.232	109.544	0	8.514	299.114	0	2.239	2.392	0	13.942	5.834	4.094	3.772	8.399	2.895	0	0	34.841	0	129.907	0	73.368	1.632	156.475	0	39.958	48.224	0	3.384	20.167	4.399	0	8.988	0.566	0	3.154	3.472	0	17.988	5.595	3.976	0.614	42.406	2.401	0	5.056	0	21.612
PDIA4	0	0	0	0	0	0	0	0	0	0	0	0	0	0	0	0	0	0	0	0	0	0	0	0	0	0	0	0	0	0	0	0	0	0	0	0	0	0	0	0	0	0	0	0	0	0	0	0	0
PDIA6	0	0	0	0	0	0	0	0	0	0	0	0	0	0	0	0	0	0	10.744	0	0	0	2.181	0	0	0	0	6.892	0	0	0	0	0	0	0	0	0	0	0	0.693	0	0	0	0	0	0	0	0	0
PDK3	0	0	0	0	0	0	0	0	0	0	0	0	0	0	0	0	0	0	1.326	0	0	0	0	0	0	0	0	0	0	0	0	0	0	0	0	0	0	0	0	0	0	0	0	0	0	0	0	0	0
PDLIM2	0	0	0	0	0	0	0	0	0	0	0	0	0	0	0	0	0	0	0	0	0	0	0	0	0	0	0	0	0	0	0	0	0	0	0	0	0	0	0	0.597	0	0	0	0	0	0	0	0	0
PDLIM5	0	45.51	0	0	0	0	0	0	0	0	0	0	0	0	0	0	0	0	0	0	0	0	0	0	0	0	0	0	0	0	0	0	0	0	0	0	0	0	0	0	0	0	0	0	0	0	0	0	0
PDS5B	0	0	0	0	0	0	0	0	0	0	0	0	0	0	0	0	0	0	0	0	0	0	0	0	0	0	0	0	0	0	0	0	0	0	0	0	0	0	0	0	0	0	0	0	0	0	0	0	0
PDXK	0	0	1.873	0	0	8.059	0	0	0	0.974	0	0	18.601	0	0	0	0	0	16.278	0	1.76	0	2.83	12.904	2.241	2.867	0	0	0	16.357	0	0	0	0	0.909	0	0	2.914	0	5.788	8.929	0	0	3.865	3.189	0	2.006	0.514	0
PDXP	0	0	0	0	0	0	0	0	0	0	0	0	0	0	0	0	0	0	0	0	0	0	0	0	0	0	0	0	0	0	0	0	0	0	0	0	0	0	0	1.156	0	0	0	0	0	0	0	0	0
PDZK1	7.715	0	8.436	402.885	61.94	22.559	33.529	13.927	4.189	14.016	52.727	33.407	94.815	24.205	101.117	10.875	0	69.564	0	57.321	1.203	0	3.459	24.315	24.78	52.39	0	0	4.477	26.63	7.692	0	8.698	16.712	15.138	9.547	2.272	41.385	8.79	1.738	31.046	13.185	0	3.447	2.256	14.508	18.251	2.627	10.981
PDZK1IP1	0	0	0	468.809	0	0	0	30.615	0	0	76.779	8.462	31.464	42.138	24.655	37.841	0	0	0	67.09	0	0	0	0	0	90.949	0	0	0	0	0	0	0	22.178	29.122	38.945	0	122.119	0	0	46.98	58.757	0	0	105.647	29.771	97.58	9.677	63.059
PEA15	0	0	0	0	0	0	0	0	0	0	0	0	0	0	0	0	0	0	0	0	0	0	0	0	0	0	0	0	0	0	0	0	0	0	0	0	0	0	0	3.495	0	0	0	0	0	0	0	0	0
PEBP1	45.047	0	49.513	76.597	22.298	15.654	139.937	63.687	2.847	37.568	168.781	23.937	0	53.942	98.341	119.235	48.482	50.825	0	26.103	29.965	0	27.823	13.702	85.743	59.171	282.473	15.525	49.287	24.885	36.399	0	50.366	11.637	15.542	52.79	6.639	48.17	96.502	7.1	124.214	18.167	18.129	31.267	64.647	49.029	78.602	37.005	27.8
PEBP4	0	0	0	0	0	0	0	0	0	0	0	0	0	0	0	0	0	0	0	0	0	0	0	0	0	0	0	0	0	0	0	0	0	0	0	0	0	0	0	0	0	0	0	0	0	0	0	0	0
PECR	0	0	0	0	0	0	0	0	0	0	0	0	0	0	0	0	0	0	0	0	0	0	0	0	0	0	0	0	0	0	0	0	0	0	0	0	0	0	0	0	0	0	0	1.942	0	0	0	0	0
PEF1	0	0	6.225	0	0	0	13.699	4.345	0.874	0	24.81	0	2.366	0	0	2.217	13.134	0	0	0	0	0	0	0	0	3.132	0	0	0	0	0	0	0	0	0	0	1.129	2.817	8.383	0	3.91	0	0	3.612	3.029	3.402	0	0	8.154
PEPD	0	0	0	5.52	17.19	0	0	0	0	5.187	0	0	5.444	0	4.851	0	0	0	0	0	0	0	0	1.067	0	0	0	0	0	0	0	0	5.73	2.276	4.866	0	0	2.91	0	0	0	0	3.491	3.441	14.461	10.054	0	0	0
PEX11B	0	0	0	0	0	8.42	0	0	0	0	0	0	0	0	0	0	0	0	0	0	0	0	0	0	0	0	0	0	0	0	0	0	0	0	0	0	0	0	0	0	0	0	0	0	0	0	0	0	0
PFAS	0	0	0	0	0	0	0	0	0	0	0	0	0	0	0	0	0	0	0	0	0	0	0	0	0	0	0	0	0	0	0	0	0	0	0	0	0	0	0	0	0	0	0	0	0	0	0	0	0
PFKL	1.261	4.914	9.331	4.03	0	33.257	0	0	1.926	3.364	0	7.09	3.074	0	5.738	1.935	0	0	1.668	0	0.341	0	11.022	0	9.176	1.962	0	5.907	0.988	3.598	2.237	0	0.727	2.833	0	0	0.567	0	2.137	8.656	6.261	21.097	0	4.805	6.194	1.07	0	0.284	1.888
PFKM	0.801	1.303	1.78	0	0	2.182	0	0	0	0	0	1.134	0	0	0	0	0	0	2.276	0	0	0	0	0	3.346	0	0	0	0	1.017	0	0	0	1.356	0	0	0	0	0	0	0	0	0	1.652	0	0	0	0	0
PFKP	0	1.641	1.284	0	0	1.664	0	1.32	0.343	0	0	0	0	0	0	0	0	0	0	0	2.766	0	1.148	0	27.417	0	0	4.267	0	0	0	0	0	0	0	0	0	0	0	9.554	0	0	0	1.611	0	0	0	0	0
PFN1	5.421	122.823	29.459	38.343	41.084	136.942	49.413	12.121	37.548	102.341	62.078	25.925	138.488	33.306	207.907	65.537	82.429	133.974	350.162	32.893	14.633	44.593	45.426	56.074	76.177	14.608	79.107	742.398	0	120.629	120.502	69.761	28.795	44.23	28.361	0	2.17	99.169	0	117.063	44.113	48.119	16.101	16.237	13.483	11.53	143.702	0	19.585
PGA3	0	0	27.084	34.525	50.258	29.37	0	0	0	10.114	515.436	0	0	152.143	42.076	12.666	0	0	0	0	2.933	0	0	44.4	0	10.567	0	0	15.084	0	0	32.615	20.388	0	9.012	0	17.857	0	0	0	28.131	0	0	51.703	0	0	0	0	29.027
PGA4	0	0	27.084	34.525	50.258	29.37	0	0	0	10.114	515.436	0	0	152.143	42.076	12.666	0	0	0	0	2.933	0	0	22.444	0	10.567	0	0	15.084	0	0	32.615	20.388	0	9.012	0	17.857	0	0	0	28.131	0	0	51.703	0	0	0	0	29.027
PGA5	0	0	23.215	29.593	43.078	25.175	0	0	0	8.669	441.802	0	0	130.408	36.065	10.857	0	0	0	0	2.514	0	0	19.238	0	9.057	0	0	12.929	0	0	27.956	17.476	0	7.725	0	15.306	0	0	0	24.112	0	0	44.317	0	0	0	0	24.88
PGAM1	510.649	67.372	92.699	111.976	78.706	37.49	43.891	14.563	15.906	55.545	54.544	672.585	73.895	34.9	62.606	50.412	0	105.221	113.486	2.68	19.15	0	89.99	54.807	330.692	30.828	82.711	51.312	26.574	111.572	27.448	4.352	12.259	12.777	9.753	15.91	4.104	45.816	21.278	88.394	30.038	23.512	5.851	8.026	26.819	11.59	23.274	7.412	8.602
PGAM2	470.916	25.819	69.429	97.875	50.539	19.32	30.228	11.918	9.571	10.934	26.348	598.391	25.709	25.055	45.612	16.278	0	91.725	44.052	2.489	18.074	0	33.489	42.594	289.783	15.701	0	18.306	0	77.708	14.89	0	7.345	6.852	3.481	10.186	3.203	24.501	9.972	27.379	12.739	6.823	0	4.779	9.747	6.475	11.782	3.946	6.032
PGAM4	0	0	14.302	0	0	8.848	0	0	0	0	19.568	20.275	0	0	0	31.828	0	0	20.925	0	0	0	18.928	0	0	0	0	13.65	0	28.775	0	0	3.609	0	4.031	0	0	8.761	0	18.941	0	0	0	0	8.494	2.729	0	0	0
PGC	0	0	0	0	0	0	0	36.662	0	0	0	0	0	0	0	0	0	0	0	0	0	0	0	0	0	0	0	0	0	0	0	0	0	0	0	0	0	0	0	0	0	0	0	0	0	0	0	0	0
PGD	3.326	70.898	15.322	21.978	9.416	0	2.202	1.421	16.151	4.617	0	3.388	6.123	0	12.88	1.753	8.712	0	54.54	0	0	56.186	64.07	10.094	9.341	0	0	49.819	0	5.101	10.399	40.545	0	0	3.183	0	0	15.587	2.618	75.534	0	3.876	2.552	1.181	4.933	0	7.706	0	0
PGK1	28.08	25.523	60.905	41.397	51.169	85.687	93.36	33.122	16.428	36.878	70.38	38.856	47.718	35.858	120.741	94.172	36.086	68.3	16.285	13.365	107.907	10.856	74.859	35.229	79.565	46.36	71.802	49.14	48.928	65.844	39.634	16.386	42.369	53.604	18.54	42.632	10.986	55.003	56.571	103.79	107.059	49.285	19.883	60.596	100.931	40.435	53.673	24.338	32.114
PGK2	0	0	5.876	13.795	0	0	12.602	17.97	0	3.197	0	0	4.318	0	7.407	0	0	0	0	0	10.778	0	8.87	4.863	57.693	6.598	0	4.645	0	8.879	0	3.414	7.657	3.895	4.725	6.372	0	6.931	11.778	14.625	12.587	7.144	0	8.382	13.057	0	8.428	1.549	0
PGLS	79.516	55.209	84.112	122.4	98.274	173.249	192.142	59.737	6.403	40.381	67.754	77.533	0	78.112	263.114	70.688	0	120.047	0	0	16.724	0	61.288	41.806	52.927	40.751	0	35.142	75.069	60.584	0	0	125.256	59.642	12.713	37.56	12.536	91.152	82.964	86.825	45.07	205.771	5.634	27.923	383.31	80.181	103.207	15.535	26.555
PGLYRP1	29.921	84.324	24.477	57.732	91.626	47.546	12.988	8.32	14.901	68.838	32.283	21.194	23.165	15.076	194.094	22.429	0	20.059	0	0	16.529	145.942	0	59.684	0	59.578	575.536	0	14.472	39.585	0	0	59.017	66.853	0	84.727	7.683	0	76.825	48.803	31.898	85.273	7.28	19.03	70.174	25.336	0	11.327	0
PGLYRP2	0	0	0	0	0	0	0	0	0	0	0	0	0	0	0	0	0	0	0	0	0	0	0	0	0	6.915	0	0	2.853	0	0	0	4.786	4.484	0.57	8.594	8.36	3.199	20.133	16.607	0	37.457	11.391	4.906	80.417	11.604	0	0	0
PGM1	0	0	0	8.859	0	5.028	0	0	0	0	1.56	0.539	0	0	1.787	1.159	0	0	0.517	0	0	0	0	0	1.181	0	0	0	0	1.486	0	0	2.047	3.762	0.292	0	0	1.7	5.18	46.423	4.19	3.275	0	4.121	13.719	1.109	0	0.548	0
PGM2	0	0	0	0	0	0	0	0	13.054	0	0	0	0	0	0	0	0	0	0	0	0	0	65.6	0	0	0	0	7.084	0	0	0	0	0	0	0	0	0	0	0	88.68	0	0	0	0	0	0	2.504	0	0
PGM2L1	0	0	0	0	0	0	0	0	0	0	0	0	0	0	0	0	0	0	0	0	0	0	0	0	0	0	0	0	0	0	0	0	0	0	0	0	0	0	0	0	0	0	0	0	0	0	0	0	0
PGM3	0	0	0	0	0	0	0	0	0	0	0	0	0	0	0	20.652	0	0	0	0	0	0	0	0	0	0	0	0	0	0	0	0	0	0	0	0	0	0	0	0	0	0	0	0	0	0	0	0	0
PGP	0	0	0	0	0	0	0	0	0	0	0	0	0	0	0	0	0	0	0	0	0	0	0	0	0	0	0	0	0	0	0	0	0	0	0	0	0	0	0	0	0	0	0	0	0	0	0	0	0
PGRMC1	0	0	0	0	0	25.517	0	0	0	0	0	0	0	0	0	0	0	0	0	0	0	0	0	0	0	0	0	0	0	0	0	0	0	0	0	0	0	0	0	0	0	0	0	0	0	0	0	0	0
PGRMC2	0	0	0	0	0	0.983	0	0	0	0	0	0	0	0	0	0	0	0	0	0	0	0	0	0	0	0	0	0	0	0	0	0	0	0	0	0	0	0	0	0	0	0	0	33.343	0	0	0	0	0
PHB	0	8.379	15.417	21.54	0	43.124	5.91	5.025	2.967	1.777	18.082	7.617	20.529	0	6.967	4.57	0	0	0	0	2.256	0	0	4.707	0	0	0	6.662	2.72	2.274	13.916	12.475	0	2.826	0.539	0	1.785	8.138	3.953	0	0	12.169	0	26.82	3.613	0	0	0	19.046
PHB2	0	14.105	27.762	0	0	56.352	7.755	15.394	3.183	8.881	12.911	2.738	25.401	8.761	16.992	0	0	0	0	7.567	11.399	0	0	0	74.44	0	0	10.902	0	22.721	11.465	55.819	0	38.272	6.621	0	5.618	3.641	0	0	48.1	14.579	39.717	24.295	21.34	53.99	0	0	48.728
PHGDH	0	10.41	2.062	0	3.936	15.135	4.339	4.802	0.803	2.233	2.757	1.748	1.778	0	5.105	51.08	0	3.508	0.446	0	1.396	0	20.66	4.809	7.954	2.636	0	10.864	0	20.902	15.142	0	6.699	1.983	0.83	0	0	3.212	0	24.803	6.067	1.19	0	2.028	8.528	1.688	10.675	0.304	10.657
PHPT1	7.806	0	0	0	12.613	17.089	0	12.957	0	0	12.22	0	0	17.769	16.963	12.705	0	0	0	0	2.847	0	0	0	0	0	0	0	19.813	0	0	0	0	0	0	0	0	0	0	0	0	6.458	0	0	0	7.997	0	0	0
PI16	0	0	0	0	0	0	0	0	0	0	0	0	0	0	0	0	0	0	0	0	0	0	0	0	0	0	0	0	0	0	0	0	0	0	0	0	0	0	0	0	0	0	0	0	0	0	0	0	0
PICALM	0	0	0	0	0	0	0	0	0	0	0	0	0	0	0	0	0	0	0	0	0	0	0	0	0	0	0	0	0	0	0	0	0	0	0	0	0	0	0	0	0	0	0	0	0	0	0	0	0
PIGR	20.911	2.624	6.21	17.913	17.751	39.837	36.479	23.729	17.687	12.787	7.448	6.068	24.297	57.183	35.165	49.536	156.975	12.968	1.115	11.535	6.765	1.099	4.802	61.955	5.827	37.673	564.716	16.723	42.247	15.805	10.242	124.088	68.549	63.286	158.976	13.581	23.263	146.922	167.318	33.645	79.297	161.042	23.713	35.525	204.717	76.775	36.821	60.782	134.709
PIK3AP1	0	0	0	0	0	0	0	0	0	0	0	0	0	0	0	0	0	0	0	0	0	0	0	0	0	0	0	0	0	0	0	0	0	0	0	0	0	0	0	0	0	0	0	0	0	0	0	0	0
PIK3CD	0	0	0	0	0	0	0	0	0	0	0	0	0	0	0	0	0	0	2.56	0	0	0	0	0	0	0	0	0	0	0	0	0	0	0	0	0	0	0	0	0	0	0	0	0	0	0	0	0	0
PIP	0	0	0	0	0	0	16.526	160.952	0	0	0	0	0	0	0	0	0	0	0	0	457.169	0	0	0	240.531	0	0	0	0	0	28.827	0	0	0	0	0	0	0	0	0	0	0	0	0	0	0	0	0	0
PIP4K2A	0	0	0	0	0	0	0	0	0	0	0	0	0	0	0	0	0	0	0	0	0	0	0	0	0	0	0	0	0	0	0	0	0	0	0	0	0	0	0	0	0	0	0	0	0	0	0	0	0
PIP4K2C	0	0	0	0	0	0	0	0	0	0	0	0	0	0	0	0	0	0	0	0	0	0	0	0	0	0	0	0	0	0	0	0	0	0	0	0	0	0	0	0	0	0	0	0.763	0	0	0	0	0
PITHD1	0	0	0	0	0	0	0	0	0	0	0	0	0	0	0	0	0	0	0	0	0	0	1.961	0	0	0	0	0	0	0	0	0	0	0	0	0	0	0	0	2.524	0	0	0	0	0	0	0	0	0
PKD2	0	0	0	0	0	0	0	0	0	0	0	0	0	0	0	0	0	0	0	0	0	0	0	0	0	0	0	0	0	0	0	0	0	0	0	0	0	0	1.361	0	0	0	0	0	0	0	0	0	0
PKLR	1.348	0	0	0	0	38.434	0	0	0	1.399	0	0	2.694	0	4.852	0	0	3.354	0	0	0	0	0	0	0	1.419	0	0	3.51	2.675	0	0	0	1.526	0	0	0	0	0	0	7.687	7.661	0	0	42.935	0	0	0	0
PKM	11.724	71.111	65.015	81.967	45.553	74.493	64.238	35.886	33.846	27.582	88.162	45.386	62	28.064	144.913	157.548	33.013	131.433	20.45	45.079	37.337	37.799	108.573	32.245	93.027	22.358	108.282	71.479	18.322	78.646	58.112	31.728	105.393	55.266	19.31	22.178	11.936	167.661	54.56	267.591	68.497	70.207	23.644	77.952	113.598	15.428	102.923	21.952	101.488
PKN1	0	0	0	0	0	0	0	0	0	0	0	0	0	0	0	0	0	0	0	0	0	0	0	0	0	0	0	0	0	0	0	0	0	0	0	0	0	0	0	0	0	0	0	0	0	0	0	0	0
PKP1	0	26.022	16.43	1.993	30.564	0	0	12.372	0.466	0	0	0	0	0	0	3.921	0	0	0	0	0	0	73.928	0	0	0	0	44.44	0	0	0	0	0	0	0	0	0	0.674	0	74.901	0	0	0	0	0	0	22.444	0	0
PKP3	0	15.281	3.407	0	0	0	0	0	0	0	0	0	0	0	0	0	0	0	0	0	0	0	27.831	0	0	0	0	22.775	0	0	0	0	0	0	0	0	0	0	0	12.953	0	0	0	0	0	0	0	0	0
PLA1A	0	0	0	0	0	0	0	0	0	0	0	0	0	0	0	0	0	0	0	0	0	0	0	0	0	0	0	0	0	0	0	0	0	0	0	0	0	0	0	0	0	0	0	0	0	0	0	0	0
PLA2G15	0	0	0	0	0	0	0	0	0	0	0	0	0	0	0	0	0	0	0	0	0	0	0	0	0	0	0	0	0	0	0	0	0	0	0	0	0	0	0	0	0	6.63	0	0	0	0	0	0	0
PLA2G4D	0	0	0	0	0	0	0	0	0	0	0	0	0	0	0	0	0	0	0	0	0	0	3.88	0	0	0	0	0	0	0	0	0	0	0	0	0	0	0	0	1.321	0	0	0	0	0	0	0	0	0
PLA2R1	0	0	0	0	0	0	0	0	0	0	0	0	0	0	0	0	0	0	0	0	0	0	0	0	0	0	0	0	0	0	0	0	0	0	0	0	0	0	0	0	0	0	0	0	0	0	0	0	0
PLAU	22.347	0	0	0	11.275	94.34	43.819	0	1.787	28.631	9.551	4.173	48.72	15.743	75.146	20.941	0	6.826	0	0	4.291	0	18.487	95.842	26.436	32.444	0	7.052	36.047	70.192	1.831	0	20.422	110.931	113.852	31.962	3.853	17.36	51.745	28.355	56.217	5.676	1.788	0	19.775	15.368	12.725	31.023	12.008
PLBD1	0	0	0	0	0	0	0	0	0	0	0	0	0	0	0	0	0	0	0.795	0	0	0	0	0	0	0	0	0	0	0	0	1.307	0	0	0	0	0	0	0	0	0	0	0	0	0	0	0	0	0
PLBD2	0	0	0	0	0	0	0	0	0	0	0	0	0	0	0	0	0	0	0	0	0	0	0	0	0	0	0	0	0	0	0	0	0	0	0	0	0	0	0	0	0	0	0	0	0	0	0	0	0
PLCB2	0	0	0	0	0	0	0	0	0	0	0	0	0	0	0	0	0	0	0	0	0	0	0	0	0	0	0	0	0	0	0	0	0	0	0	0	0	0	0	0	0	0	0	0	0	0	0	0	0
PLCD1	0	0	0	0	0	0	3.604	1.381	0	0	0	0	0	0	0	0	0	0	0	0	0	0	0	0	0	0	0	0.799	0	0	0	0	0	0	0	0	0	0	3.287	1.203	0	0	0	0	2.041	0	0	0	0
PLCG2	0	0	0	0	0	0	0	0	0	0	0	0	0	0	0	0	0	0	8.289	0	0	0	0	0	0	0	0	0	0	0	0	0	0	0	0	0	0	0	0	0	0.795	0	0	0	0	0	0	0	0
PLD1	0	0	0	0	0	0	0	0	0	0	0	0	0	0	0	0	0	0	0.467	0	0	0	0	0	0	0	0	0	0	0	0	0	0	0	0	0	0	0	0	0	0	0	0	0	0	0	0	0	0
PLD3	0	0	0	0	0	0	0	0	0	0	0	0	0	0	3.796	0	0	0	0	0	0	0	0	0	0	0	0	0	3.783	0	0	0	1.832	0	3.33	0	0	0	0	0	0	0	0	0	0	0	0	0	0
PLEC	0	2.218	40.639	0	0	0.65	0	0	0.081	0	0	0	0	0	0	0	0	0	0.294	0	0	0	3.888	0	0	0	0	51.772	0	0	2.705	0	0	0	0	0	0	0	0	5.523	0	0	0	0.185	0	0	5.338	0	0
PLEK	0	0	0	0	0	0	0	0	0	0	0	0	0	0	0	0	0	0	5.164	0	0	0	0	0	0	0	0	0	0	0	0	0	0	0	0	0	0	0	0	0	0	0	0	0	0	0	0	0	0
PLEKHO2	0	0	0	0	0	0	0	0	0	0	0	0	0	0	0	0	0	0	1.596	0	0	0	0	0	0	0	0	0	0	0	0	0	0	0	0	0	0	0	0	0	0	0	0	0	0	0	0	0	0
PLG	0	18.086	0	142.34	20.083	15.182	5.042	62.821	0	1.725	33.209	10.211	9.258	58.953	39.853	4.479	0	89.758	0	25.904	2.397	0	0.084	6.837	1.926	12.321	169.128	0	0	18.11	1.84	2.921	8.213	15.227	9.378	18.749	10.388	1.699	0	11.367	6.608	8.285	407.913	8.136	3.536	9.016	0	0.704	7.283
PLGRKT	0	0	0	0	0	0	0	0	0	0	0	0	0	0	0	0	0	0	0	0	0	0	0	0	0	0	0	0	0	0	0	0	0	0	0	0	0	0	0	0	0	0	0	0	0	0	0	0	0
PLIN3	0	0	0	0	0	0	0	0	0	0	0	0	0	0	0	0	0	0	0	0	0	0	0	0	0	0	0	0	0	0	0	0	0	0	0	0	0	0	0	7.795	0	0	0	0	0	0	0	0	0
PLOD1	0	0	0	0	0	0	0	0	0	0	0	0	0	0	0	0	0	0	0	0	0	0	0	0	0	0	0	0	0	0	0	0	0	0	0	0	0	0	0	0	0	0	0	0	0	0	0	0	0
[truncated: 947 more rows]
[truncated: 190 more columns]

## Sheet: Clinical info.
Firmiana ID	Sample ID	ClinicalID	Disease	Age	Gender	Batch	Sample type	Urinary Albumin/Creatinine Ratio (mg/g)	Urinary Albumin/Creatinine Ratio (mg/g)	Urinary Albumin/Creatinine Ratio (mg/g)	Glomerular filtration rate (ml/min/1.73m2)	Glucose in Urine	Proteinuria	Fasting Blood Glucose (mmol/L)	Height (cm)	Weight (kg)	Body Mass Index(BMI)	Heart Rate (bpm)	Systolic BP (mmHg)	Diastolic BP (mmHg)	Breath (times/min)	Blood Leukocyte (1.00E+09/L)	Neutrophil Granulocyte (%)	Platelet (1.00E+09/L)	Urine Leukocyte	Urine Leukocyte(Qualitative)	Urine Erythrocyte	Urine Erythrocyte(Qualitative)	Postprandial Blood Glucose (mmol/L)	Glycosylated Hemoglobin (%)	Cholesterol (mmol/L)	Triglyceride (mmol/L)	High Density LipoproteinChesterol (mmol/L)	Low Density Lipoprotein Chesterol (mmol/L)	Serum creatinine (mmol/L)	Blood Urea nitrogen (mmol/L)	Aspartate aminotransferase (U/L)	Alanine transaminase (U/L)
Exp046919	10130120	00241915	DKD stage4	53	M	Validation dataset	Urine	935.79	931.1		20.60	-	2+		172	81	27.3797	105	115	82	19	8.87	102	240	2.9	±	4.1	+		6.5	5.81	3.92	0.84	3.19	287		23	21
Exp046760	10130059	0031279	Diabetes without nephropathy	64	M	Validation dataset	Urine	12.30	<1	<1	76.46	-	-	4.86	183	87	25.9787	78	161	81	20	5.93	148	205	0	-	0	-	8	6.5	4.44	1.38	0.97	3.32	91	3.18	17	29
Exp021126	10130001	0034231	Diabetes without nephropathy	59	F	Discovery dataset	Urine	4.66			102.77	-	-	4.79															23.82	0.078	5.88	0.76	1.57	3.94	50	4.85	16	12
Exp021150	10130025	0287570	Diabetes without nephropathy	37	M	Discovery dataset	Urine	<12.77				-	-	14.65															8.77	8.2	5.04	1.24	1.15	3.87	62	6.48	21	27
Exp046746	10130045	0047205	Diabetes without nephropathy	65	M	Validation dataset	Urine	1.76	1.6	2	91.01	-	-	6.54	170	81	28.0277	80	146	87	18	6.67	136	191	0	-	0	-	7.8	7	5.49	2.63	0.85	3.79	76	3.67	15	16
Exp047112	10130178	0080940	DKD stage3	74	M	Validation dataset	Urine	120.27	82.08	59.59	85.77	-	-	6.56	172	83.4	28.1909	79	130	74	20	6.69	135	215	0	-	0	-	7.8	7.4	2.59	0.99	1.7	1.68	74	5.54	15	18
Exp046749	10130048	0092373	Diabetes without nephropathy	56	M	Validation dataset	Urine	1.97	1.57		97.44	-	-	7.09	170	69	23.8754	69	159	87	20	7.3	139	205	0.66	±	0	-		6.8	5.73	2.66	0.87	4.17	78	3.07	16.7	14.3
Exp047126	10130192	0108288	DKD stage3	63	M	Validation dataset	Urine	120.05	87.62	130.24	88.63	-	±	11.5	168	63	22.3214	79	175	77	19	5.56	120	238	0	-	1.3	±	18.05	7.3	4.39	0.73	1.27	2.72	81	4.23	13	14
Exp047028	10130155	0116222	Diabetes without nephropathy	56	F	Validation dataset	Urine	13.52	13.34	12.46	104.90	+	-	6.5	168	69	24.4473	72	144	86	18	7.44	120	224	0	-	0	-	8.44	8.9	6.08	2.28	1.08	5	48	4.74	59	74
Exp047219	10130230	0130158	Diabetes without nephropathy	62	F	Validation dataset	Urine	5.41	2.75	14.12	83.12	-	-	5.59	158	55	22.0317	75	121	57	20	5.34	128	166	0.7	±	0.6	±		6.9	3.26	0.65	1.14	2.02	68	3.1	22	19
Exp047104	10130170	0131282	Chronic Kidney Disease without diabetes	51	F	Validation dataset	Urine	8.914	3.604			-	3+					68	180	82	20	7.79	102	221	1+	±	2+	2+
Exp046896	10130097	0142579	Diabetes without nephropathy	55	F	Validation dataset	Urine	9.09	1.81	1.79	98.31	-	-	8.54	160	56	21.875	80	138	90	18	6.23	139	258	10.6	+	1.3	±	10		5.92	6.77	2.14	3.26	61	7.47	22	24
Exp021127	10130002	0155901	DKD stage4	59	F	Discovery dataset	Urine	438.82			58.55	-	-	5.98																6.4	5.69	1.02	1.72	3.97	93	6.72	18	12
Exp021147	10130022	0184785	DKD stage4	67	F	Discovery dataset	Urine	509.45			56.30	4+	-	6.75															10.33	9.1	6.99	5.26	0.74	4.45	92	11.68	10	7
Exp021149	10130024	0189173	Diabetes without nephropathy	71	M	Discovery dataset	Urine	<33.70			66.28	-	-	5.7															10.63	14.9	3.18	0.67	1.34	1.82	99	9.2	32	44
Exp047190	10130201	0287570	Diabetes without nephropathy	38	M	Validation dataset	Urine	1	21.9	1	123.83	-	-	6.21	164	57	21.1927	78	135	78	20	4.96	161	167	0	-	1.3	±	9.5	8.2	4.24	1.18	1.12	3.12	57	5.07	15	13
Exp047133	10130199	0190898	Diabetes without nephropathy	58	F	Validation dataset	Urine	2.14	2.23	1.31	100.2	-	-	7.02	152	47	20.3428	82	124	83	19	5.1	102	192	4	±	0	-	10.2	8.1	3.36	3.38	0.72	1.53	54	3.99	8	14
Exp047003	10130149	0192818	DKD stage4	57	F	Validation dataset	Urine	2417.54	1764.25	1883.21	40.56	2+	-	12.75	160	74	28.9062	76	139	89	20	5.53	106	287	5.9	±	2	±	23	15.9	6.62	2.01	1.33	5.24	126	8.15
Exp021128	10130003	0231883	Diabetes without nephropathy	64	F	Discovery dataset	Urine	<9.37			97.34	-	-	5.92																7.8	4.66	1.16	1.03	3.32	53	3.54	14	14
Exp046909	10130110	0232171	DKD stage3	55	M	Validation dataset	Urine	191.06	321.14		76.78	4+	+	14.5	158	55	22.0317	79	149	91	20	7.16	123	177	4	±	0	-	28.71	14.1	5.46	0.65	0.95	3.9	95	11.05	14	17
Exp021146	10130021	0236755	Diabetes without nephropathy	41	M	Discovery dataset	Urine	4.31			110.83	-	-	5.86															10.41	7.3	3.59	1.03	0.93	2.19	77	5.41	6	8
Exp046759	10130058	0238903	Diabetes without nephropathy	58	M	Validation dataset	Urine	12.16	<1	<1	73.83	4+	-	5.5	174	68	22.46	93	117	85	20	8.5	136	209	0	-	0	-	7.8	7.2	5.13	0.97	1.83	3.3	97	6.2	15	13
Exp046739	10130038	0240218	Diabetes without nephropathy	66	F	Validation dataset	Urine	<1	<1	<1	95.91	-	-	10.69	147	63.8	29.5247	87	120	74	19	5.25	132	196	0.7	±	0	-	13	10.8	6.85	0.72	1.54	5.31	52	3.12	15	12
Exp047189	10130200	0247438	Diabetes without nephropathy	65	M	Validation dataset	Urine	5.78	5.55		91.51	-	-	6.55	171	66	22.571	74	140	92	20	7.59	142	270	0	-	0	-	28.21	10.5	3.57	1.18	0.76	2.76	25	5.11	18	21
Exp021129	10130004	0290590	DKD stage4	69	F	Discovery dataset	Urine	964.38				-	±	8.97	158	71	28.441												11.9	10.7	3.65	2.54	0.9	1.94			18	18
Exp046732	10130031	0248915	Diabetes without nephropathy	55	M	Validation dataset	Urine	14.24	13.12	<1	80.95	±	-	13.98	160	62.7	24.4922	88	141	98	20	8.36	158	245	0.7	±	1.3	±		10.9	6.85	0.99	1.87	4.98	92	6.98	18	24
Exp021145	10130020	0261391	DKD stage4	47	M	Discovery dataset	Urine	3087.99			89.75	-	3+	15.54															12.32	9	6.3	0.99	1.51	4.79	89	7.02	19	20
Exp046798	10130068	0262889	Chronic Kidney Disease without diabetes	64	M	Validation dataset	Urine	4.67			61.7	-	3+		165	75.3	27.6584	80	182	95	20	7.92	91	194	8.67	+	0	-			3.1	2.25	0.66	1.8	734	28.28	15	15
Exp021143	10130018	0264483	DKD stage4	60	M	Discovery dataset	Urine	557.88			74.23	-	-	4.57															10.91	7.6	4.61	1.11	1.12	3.48	96	6.83	26	37
Exp046755	10130054	0265482	Chronic Kidney Disease without diabetes	58	M	Validation dataset	Urine				48.55	-	3+	4.17	156	51	20.9566	70	139	85	19	8.91	140	246	4	±		+			10.69	2.27	1.64	9.05	138	12.12	12	9
Exp021139	10130014	0276800	Diabetes without nephropathy	62	F	Discovery dataset	Urine	16.43			79.44	-	-	11.25															26.1	11.3	6.12	0.89	1.5	4.14	71	7.74	13	13
Exp046735	10130034	0277363	Diabetes without nephropathy	56	M	Validation dataset	Urine	3.81	3.55	<1	106.15	-	-	7.31	167	61.2	21.9441	82	129	78	20	6.98	144	296	0.7	±	0	-			5.7	1.56	1	4.61	62	4.1
Exp046743	10130042	0287057	Diabetes without nephropathy	61	F	Validation dataset	Urine	15.8	12.2	<1	83.7	2+	-	13.36	151	51.7	22.6744	72	123	73	20	9.33	143	289	0	-	0	-	15	9.3	2.83	2.24	0.85	1.53	68	5.08	19	28
Exp046796	10130066	0288087	Chronic Kidney Disease without diabetes	27	F	Validation dataset	Urine				84.11	-	3+		162	54	20.5761	80	122	90	18	14.39	98	242	0	-		+			5.89	1.42	1.84	4.04	83	8.02	10	7
Exp047113	10130179	0297356	Diabetes without nephropathy	55	F	Validation dataset	Urine	1	1	1	101.62	-	-	11.2	155	56.5	23.5172	139	128	73	20	6.88	146	204	2.6	±	0	-	22.01	12.2	5.37	1.35	1.39	3.92	54	5.77	12	12
Exp047216	10130227	0297773	DKD stage3	63	M	Validation dataset	Urine	129.28	73.38	51.98	95.47	-	-	10.5	175	75	24.4898	80	148	97	18	4.36	152	167	0	-	0	-	18.95	9.8	3.87	3.29	0.8	1.84	70	4.92	14	19
Exp021130	10130005	0303714	Diabetes without nephropathy	77	F	Discovery dataset	Urine	0.13				±	-																	6.6	7.63	0.79	1.33	6.3			14	15
Exp021131	10130006	0312085	Diabetes without nephropathy	45	M	Discovery dataset	Urine	12.9			104.39	-	-	8.9																7	4.5	1.52	1.04	2.84	79	5.28	26	36
Exp046907	10130108	0313771	DKD stage3	68	F	Validation dataset	Urine	42.55	158.61		86.35	-	-	6.96	151	66	28.9461					5.76	108	227	0	-	0	-		7.1	3.76	3.38	0.66	1.36	64	6.62	25	13
Exp046802	10130072	0317744	DKD stage3	64	M	Validation dataset	Urine	55.5	59.47	29.04	84.23	-	-	5.04	178	75.6	23.8606	75	155	81	20	5.37	128	189	5.3	±	0	-	8.6	6.9	3.01	0.73	1.12	1.77	84	3.95	18	18
Exp047107	10130173	0319488	Diabetes without nephropathy	37	F	Validation dataset	Urine	7.73	1		113.95	-	-	4.25	159	54.2	21.439	80	104	79	20	5.38	99	265	4	±	0	-	9.8	6.9	4.43	0.52	1.31	3.12	56	3.65	24	31
Exp021148	10130023	0336955	Diabetes without nephropathy	49	F	Discovery dataset	Urine	<13.61			112.13	-	-	7.7															11.1	10.7	5.38	1.28	1.17	4.19	46	3.87	12	12
Exp047101	10130167	0337582	Chronic Kidney Disease without diabetes	20	M	Validation dataset	Urine	4.923			126.9	3+	3+		162	86.1	32.8075	78	139	81	17	12.68	125	321	-	-		-	15.90	8.2	3.84	1.79	1.28	2.39	73	9.07	9	22
Exp046814	10130084	0341042	Chronic Kidney Disease without diabetes	39	M	Validation dataset	Urine	0.586			87.13	-	2+		165	60.9	22.3691	107	136	90	21	10.38	162	221	15.8	2+	74.6	4+	7.07		6.86	0.76	2.20	4.66	95	5.44	23	37
Exp046799	10130069	0341289	Chronic Kidney Disease without diabetes	32	M	Validation dataset	Urine				112.6	-	±	4.47	165	75	27.5482	92	145	90	18	8.47	137	336	2.6	±	3.3	±			6.36	2.86	1.39	4.97	80	5.11	13	23
Exp046804	10130074	0342557	Diabetes without nephropathy	61	F	Validation dataset	Urine	<1	<1	<1	95.30	-	-	5.96	154	63.5	26.7752	86	120	77	20	4.89	135	285	5.3	±	0	-							59	5.67
Exp046813	10130083	0290590	DKD stage4	69	F	Validation dataset	Urine	541.47	389.74	329.64	64.05	-	-	9.1	158	71	28.441	90	159	90	20	7.49	117	255	0	-	2	±	12	11.5	3.3	1.74	1.16	1.83	81	6.81	16	18
Exp021153	10130028	0343850	Diabetes without nephropathy		M	Discovery dataset	Urine	<8.12			118.31	-	-	8.48															21.85	7.2					68	4.76
Exp047121	10130187	0344591	Chronic Kidney Disease without diabetes	64	M	Validation dataset	Urine	1.208			95.73	-	3+	4.34	168	57.7	20.4436	87	111	70	20	8.87	117	192	-	-		+			7.34	4.34	0.61	2.91	69	6.25	18	12
Exp047106	10130172	0346367	Chronic Kidney Disease without diabetes	66	F	Validation dataset	Urine				60.84	-	-	3.69	151	43.5	19.0781	79	134	71	19	9.03	94	237	-	-	2+	2+			4.48	0.73	2.64	1.84	86	7.93	17	15
Exp046817	10130087	0349702	Chronic Kidney Disease without diabetes	67	F	Validation dataset	Urine	2.233			37.62	-	2+	5.93	150	56.1	24.9333	75	170	81	20	3.9	100	183	13.2	2+	0	-			3.64	2.22	0.97	2.67	128	11.62	37	33
Exp047131	10130197	0352249	Chronic Kidney Disease without diabetes	18	M	Validation dataset	Urine	5.714	4.005		112.3	-	3+	3.82	178	74.4	23.4819	78	131	90	19	9.23	162	341	+	+		-			12.19	1.9	1.72	10.47	87	15.47	40	25
Exp047117	10130183	0356948	Chronic Kidney Disease without diabetes	23	M	Validation dataset	Urine	3.737			18.77	-	3+		161	65.4	25.2305	114	162	92	20	11.37	105	141	-	-	2+	2+	6.84		5.04	1.29	1.41	3.5	369	29.31	34	82
Exp046820	10130090	0358517	DKD stage4	37	M	Validation dataset	Urine	1206.63	1077	1210.7	48.93	±	-	4.6	159	55.3	21.8741	94	153	96	20	5	85	107	1.3	±	3.3	±	10.6		2.7	0.85	0.87	1.54	154	12	42	55
Exp046733	10130032	0359150	Diabetes without nephropathy	63	M	Validation dataset	Urine	23.92	46.43	<30	72.18	-	-	5.1	159	59.3	23.4564	82	122	73	20	5.56	139	189	37.6	3+	3.3	±	10.8	11.2	5.5	1.17	0.89	4.37	96	6.56	10	8
Exp046738	10130037	0359693	Diabetes without nephropathy	60	F	Validation dataset	Urine	<1	<1	<1	100.04	-	-	5.01	150	55.6	24.7111	77	125	77	20	5.88	116	225	2	±	3	±	7.2	6.1	5.28	1.12	1.33	3.81	52	5.03	13	12
Exp046753	10130052	0359958	Chronic Kidney Disease without diabetes	25	F	Validation dataset	Urine				11.02	±	3+	5.84	155	47.7	19.8543	88	137	84	19	8.94	84	198	30.4	3+	3+	3+			4.62	1.87	1.31	3.31	451	14.72	16	6
Exp046754	10130053	0360845	Diabetes without nephropathy	66	M	Validation dataset	Urine	<1	<1	<1	72.49	-	-	7.18	164	66.5	24.7249	72	158	77	20	6.28	137	231	0	-	0	-			5.16	0.72	1.44	3.72	94	5.85	17	14
Exp046756	10130055	0360920	DKD stage3	62	M	Validation dataset	Urine	61.29	31.72	<30	95.04	±	-	9.81	170	63	21.7993	75	135	86	20	7.54	137	200	0	-	0	-	12.6	10.9	4.89	2.74	0.94	3.48	72	4.74	19	21
Exp046797	10130067	0361280	Chronic Kidney Disease without diabetes	56	M	Validation dataset	Urine	2.509			7.42	-	3+	5.49	164	75.2	27.9595	114	158	90	20	11.35	77	371	0	-		+							660	19.27
Exp046795	10130065	0361416	Diabetes without nephropathy	46	M	Validation dataset	Urine	<1	<1	<1	94.22	-	-	8.9	170	78	26.9896	75	102	72	20	5.74	142	197	4	±	0	-	9.7	9.8	4.04	8.91	0.44	0.74	85	3.14	15	6
Exp046803	10130073	0361467	Diabetes without nephropathy	68	M	Validation dataset	Urine	<1	<1	<1	64.76	-	-	3.54	169	63	22.0581	67	142	85	20	8.32	161	155	0	-	0	-	7.8	5.9	3.75	1.95	1.12	2.32	102	4.14	29	30
Exp046812	10130082	0361949	Diabetes without nephropathy	65	F	Validation dataset	Urine	<1	<1	<1	95.98	+	-	10.77	158	71.4	28.6012	84	158	88	20	5.42	149	173	0	-	0	-	12.5	9.7	4.81	1.77	0.92	3.89	53	5.25	10	9
Exp046816	10130086	0362154	Diabetes without nephropathy	58	F	Validation dataset	Urine	<1	15.09	23.15	102	-	-	9.4	158	48	19.2277	100	126	78	20	5.41	129	134	11.2	2+	0	-	12.8	14.6	4.29	0.79	1.87	2.38	50	8.81	52	43
Exp046823	10130093	0362181	Chronic Kidney Disease without diabetes	29	M	Validation dataset	Urine				59.51	-	3+	5.35	171	73.8	25.2385	80	148	94	19	7.8	146	271	0	-	2	±							138	5.03
Exp046821	10130091	0362195	Diabetes without nephropathy	60	M	Validation dataset	Urine	<1	<1		81.89	-	-	8.3	170	74.8	25.8824	74	100	65	20	5.2	145	252	2.6	±	0	-	10.5	10	4.46	1.38	1.03	3.15	88	4.88	14	15
Exp046822	10130092	0362271	Chronic Kidney Disease without diabetes	69	F	Validation dataset	Urine				20.04	-	3+	4.97				80	110	84	20	4.83	93	238	-	-	0.7	±			6.68	3.46	2.07	4.61	213	4.88	15	15
Exp046815	10130085	0362376	Chronic Kidney Disease without diabetes	42	M	Validation dataset	Urine	4.588			3.64	2+	3+		158	60.4	24.1948	70	132	70	19	4.9	64	133	7.9	+	4.6	+	9						1292	47.13	17	41
Exp046819	10130089	0362378	Chronic Kidney Disease without diabetes	37	M	Validation dataset	Urine				12.37	-	+	4.8	167	69.5	24.9202	78	120	76	19	7.89	122	223	0.7	±	58.7	4+			2.49	1.42	0.74	1.32	483	14.58	13	16
Exp046897	10130098	0363124	Chronic Kidney Disease without diabetes	49	F	Validation dataset	Urine	1.724			94.41	-	3+	6.64	157	55.5	22.5161	94	200	100	15	6.64	109	372	17.8	2+	0	-							66	6.04	23	20
Exp046910	10130111	0363716	Chronic Kidney Disease without diabetes	21	M	Validation dataset	Urine				113.9	-	3+	3.39	173	76.3	25.4937	81	127	82	19	7.6	162	309	2	±	1.3	±			12.14	2.68	1.15	10.99	84	4.98	23	19
Exp046911	10130112	0363775	Chronic Kidney Disease without diabetes	37	M	Validation dataset	Urine	1	1	1	110.7	-	-		166	78.7	28.56	79	140	80	18	9.09	141	399	2.6	±	0	-			3.5	1.79	0.78	2.53	76	3.36	16	23
Exp046915	10130116	0363796	Chronic Kidney Disease without diabetes	30	F	Validation dataset	Urine				3.59	+	2+	5.01	155	51.8	21.5609	78	128	83	17	3.59	63	119	8.9	+	3+	3+			3.63	1.28	1.09	2.38	1101	40.31	18	19
Exp046973	10130130	0364354	Chronic Kidney Disease without diabetes	45	F	Validation dataset	Urine				22.4	-	3+	4.65	154	54.4	22.9381	75	163	78	19	4.88	89	163	1+	±	2+	2+			4.92	1.93	1.22	3.55	222	9.48	24	21
Exp046974	10130131	0364385	Chronic Kidney Disease without diabetes	62	M	Validation dataset	Urine				5.48	+	2+	4.79	162	70	26.6728	75	147	79	17	4.89	108	162	2+	±	1+	+			3.96	1.09	1.11	2.85	814	31.74	15	12
Exp046926	10130127	0364395	Chronic Kidney Disease without diabetes	45	M	Validation dataset	Urine				9.56	-	2+	3.86	155	50.9	21.1863	98	136	93	20	5.66	72	237	1+	±	2+	2+			3.4	0.71	1.18	2.19	449	21.28	16	8
Exp046998	10130147	0364639	DKD stage4	62	M	Validation dataset	Urine	1112.56	619.7	659.75	91.32	+	2+	8.9	155	61.4	25.5567	77	150	83	20	6.7	120	294	0	-	0	-	15.5	8.9	5.42	1.32	0.82	4.59	78	6.66	18	24
Exp047001	10130148	0364756	Diabetes without nephropathy	65	M	Validation dataset	Urine	29.51	1	1	90.37	2+	-	8.93	151	44.2	19.3851	78	134	81	20	9.77	135	249	0	-	0	-	15.62		3.33	0.83	1.17	3.16	76	4.96	7	18
Exp046989	10130145	0364873	Chronic Kidney Disease without diabetes	59	F	Validation dataset	Urine	1.77	1.862		19.05	-	2+		155	71.1	29.5942	75	180	90	19	10.56	99	350	5	±	12.5	3+	6.96		4.79	3.66	1.08	2.64	234	17.09	13	13
Exp047105	10130171	0364910	Chronic Kidney Disease without diabetes	62	F	Validation dataset	Urine	1.653			95.16	-	2+	4.25	151	68.8	30.1741	78	132	85	18	9.85	119	229	-	-	2+	2+			6.67	2.51	3.11	3.56	58	3.63	18	15
Exp047103	10130169	0365230	Chronic Kidney Disease without diabetes	32	M	Validation dataset	Urine	0.514	0.5		62.2	-	+	5.79	174	67.6	22.3279	74	129	82	20	4.83	137	240	1+	±	2+	2+			3.72	1.18	0.9	2.71	130	6.0	19	17
Exp021141	10130016	6038049	Diabetes without nephropathy	73	M	Discovery dataset	Urine	20.92			78.49	-	-	11.73	160	60	23.4375												12.1						85	4.25
Exp047102	10130168	0365368	Chronic Kidney Disease without diabetes	25	F	Validation dataset	Urine	0.2	0.2	0.3	109.7	-	±	3.98	157	45.6	18.4997	83	103	71	18	5.28	115	275	-	-	3+	3+			4.47	0.38	1.5	2.97	67	4.18
Exp047122	10130188	0366267	Chronic Kidney Disease without diabetes	32	F	Validation dataset	Urine	1.88			59.07	-	2+		147	58.2	26.9332	80	115	79	19	6.53	145	293	-	-		+	6.82	5.8					108	7.87	13	18
Exp047118	10130184	0366358	Chronic Kidney Disease without diabetes	41	M	Validation dataset	Urine	0.458			108.3	-	+	4.43	168	68.6	24.3056	90	121	80	17	7.33	159	279	-	-	2+	2+			5.24	2.8	0.95	3.8	75	4.35	18	24
Exp047120	10130186	0366372	Chronic Kidney Disease without diabetes	70	M	Validation dataset	Urine	0.546			16.33	-	±	5.78	160	56.5	22.0703	82	171	97	18	13.96	97	284	-	-	2+	2+	7.73		4.83	1.54	1.14	3.51	317	16.13	15	10
Exp047119	10130185	0366402	Chronic Kidney Disease without diabetes	60	F	Validation dataset	Urine	1.215			5.69	-	+	5.76	156	63.7	26.1752	78	154	85	18	7.19	91	263	-	-		+			5.64	1.44	1.3	4.34	636	32.17	18	14
Exp047204	10130215	0366979	Diabetes without nephropathy	50	F	Validation dataset	Urine	28.03	23.24	26.69	110.18	-	-	6.75	158	62.6	25.0761	73	128	79	20	5.23	123	171	0	-	0	-	9.2	7.7	4.58	1.74	0.85	3.54	48	4.93	20	30
Exp047194	10130205	20007159	DKD stage3	78	M	Validation dataset	Urine	107.68	51.94	54.9	30.79	-	±	6.56								8.17	126	152	0	-	0	-		5.9	4.92	0.94	1.52	3.21	178	9.17	23	19
Exp047621	10130240	3024057	Diabetes without nephropathy	40	M	Validation dataset	Urine	1.24	0.78	0.78	112.21	-	-	6.83	170	83	28.7197	83	130	90	20	7.97	129	288	1.2	±	1.7	±	8.3	6.7	4.21	1.23	1.33	2.8	70	6	13	10
Exp047623	10130242	3041010	Diabetes without nephropathy	46	M	Validation dataset	Urine	3.78	10.16	0.39	105.15	±	-	9.43	172	67	22.6474	66	115	80	20	5.48	153	180	1.2	±	2.2	±	25.75		6.42	0.77	1.15	0.98	74	7.4	16	11
Exp047414	10130235	3043856	DKD stage3	53	M	Validation dataset	Urine	163.99	166.68	161.10	55.34	-	-	10.66	166	73	26.4915	81	142	84	18	12.12	129	298	0.3	±	1.6	±		7.7	4.66	2.76	0.86	2.8	126	7.8	16	16
Exp047625	10130244	3049900	Chronic Kidney Disease without diabetes	62	F	Validation dataset	Urine	0.289			66.75	-	-	4	157	69.9	28.3581	97	120	76	20	10.19	138	202	1+	±	0	-		6	5.48	2.47	1.35	3.27	82	5.4	13	18
Exp046898	10130099	3054557	Chronic Kidney Disease without diabetes	31	M	Validation dataset	Urine				10.34	-	3+		169	67.3	23.5636	125	144	105	19	13.12	97	253	0	-	0	-	7.17		4.61	1.56	1.1	3.4	577	18.62	24
Exp046916	10130117	3066383	Diabetes without nephropathy	66	M	Validation dataset	Urine	2.11	1.1	3.02	89.74	-	-	12.5	172	60	20.2812	80	120	78	18	4.37	154	221	4	±	0	-	25.68	10.4	3.3	1.05	1.02	1.77	76	10.6	22	26
Exp047620	10130239	3071915	Diabetes without nephropathy	56	M	Validation dataset	Urine	11.78	6.5	6.91	105.41	2+	-	10.01	170	69	23.8754	86	136	90	20	6.92	138	245	3.2	±	4	+	21.82	8.3					62	5.7	15	24
Exp047622	10130241	3084117	DKD stage3	59	M	Validation dataset	Urine				96.51	-	2+	6.26	166	83	30.1205	81	151	83	20	7.88	137	219	0.5	±	2.6	±	8.6	7	4.83	1.45	0.89	3.54	73	4.1	17	13
Exp047416	10130237	3103380	Diabetes without nephropathy	56	M	Validation dataset	Urine	14.75	8.27	10.31	112.43	3+	-	8.83	170	56	19.3772	97	122	86	20	8.37	140	250	0	-	0	-	15.62	10.3	6.27	1.44	1.09	4.46	53	7.5	13	9
Exp047624	10130243	3107141	Chronic Kidney Disease without diabetes	55	M	Validation dataset	Urine				7.07	-	-	7.55	170	55.6	19.2388	68	162	87	20	5.25	73	200	0.1	±	1.2	±			4.39	0.67	1.01	2.87	691	21.30	16	18
Exp046734	10130033	3107773	Diabetes without nephropathy	57	M	Validation dataset	Urine	<1	<1	<1	81.87	-	-	9.5	164	83	30.8596	81	139	89	20	3.67	150	186	2.6	±	1.3	±	10.5	8.4	4.1	1.4	0.9	2.81	75	5.15	18	26
Exp047220	10130231	3115468	DKD stage3	69	M	Validation dataset	Urine	84.13	124.11		94.96	+	-	9.64	175	60	19.5918	85	136	67	18	5.91	135	192	0.2	±	1.5	±	13.5	7.8	4.66	1.96	1.33	2.8	64	5.8	11	14
Exp047222	10130233	3118087	Diabetes without nephropathy	73	M	Validation dataset	Urine	0.54	0.26		79.07	-	-	3.72	169	57	19.9573	78	110	68	20	6.32	126	201	0.2	±	0.1	±		6.2	3.07	0.53	1.16	1.72	84	5.2	27	33
Exp047223	10130234	3118259	Diabetes without nephropathy	58	M	Validation dataset	Urine	13.58	0.046	0.028	53.95	-	-		158	58	23.2335	93	138	76	20	7.9	137	277	1.3	±	0.1	±		4.8	4.1	1.37	1.33	2.31	125	7.1	16	19
Exp047619	10130238	3119514	Diabetes without nephropathy	66	M	Validation dataset	Urine	5.32	4.66	4.34	89.41	3+	-	5.46	162	64	24.3865	80	141	67	20	11.62	151	218	1.1	±	1.1	±	9.3	7.9					78	7	16	41
Exp047627	10130246	3119809	Chronic Kidney Disease without diabetes	36	M	Validation dataset	Urine	0.524				-	+	4.02	168	76	26.9274	76	124	88	20	8.95	133	348	0.5	±	3.2	±		5.3	2.42	1.93	0.75	1.19	180	5.50	38	68
Exp047626	10130245	3120080	Chronic Kidney Disease without diabetes	31	M	Validation dataset	Urine				7.44	-	2+	11.27	163	44.3	16.6736	64	137	96	20	6.66	109	281	1.3	±	3.4	±		4.8	4.17	2.55	0.84	2.58	787	27	10	8
Exp046914	10130115	60003027	DKD stage4	74	F	Validation dataset	Urine	734.38	343.93	256.46	42.71	-	+	7.8	146							8.41	135	403	1+	±	0	-	6.1	5.8	3.75	0.91			110	5.35	14	8
Exp046918	10130119	60046928	DKD stage3	65	F	Validation dataset	Urine	77.97	49.5		75.95	-	-	7.23	150	58	25.7778	55	157	66	20	6.42	125	152	122	2+	0.7	±		7.6	4.12	1.31	1.47	2.36	72		22	24
Exp021152	10130027	60048793	DKD stage3	63	F	Discovery dataset	Urine	157.35			79.97	2+	-	13.24															22.3	12.2	5.11	1.63	1.03	3.48	69	4.9	19	23
Exp047196	10130207	6005803	Diabetes without nephropathy	59	F	Validation dataset	Urine	1.86	2.99	2.09	96.11	-	-	6.49	163	77	28.9811	79	153	75	18	8.41	118	276	3.3	±	0	-	8.9	7.3	5.31	1.75	1.24	3.81	60	3.95	27	31
Exp046744	10130043	6009253	DKD stage4	59	F	Validation dataset	Urine	1998.1	339.3	277.9	97.19	+	2+	6.7	161	71	27.3909	72	135	78	19	7.09	140	232	7.92	+	1.98	±	9.8	8.1	4.93	2.73	0.98	2.82	58	5.15	15.5	20.3
Exp046923	10130124	60108424	DKD stage3	68	M	Validation dataset	Urine	61.09	117.24		83.09			8.3	161	58.2	22.4528													7.9	4.06	2.34	0.77	2.82	83	4.62	18	12
Exp047209	10130220	6012213	Diabetes without nephropathy	58	F	Validation dataset	Urine	3.81	3.83	2.93	115.57	-	-	5.7	157	55	22.3133	97	131	65	20	4.71	120	264	17.8	2+	2	±	10.9	8.7	4.59	1.97	1.08	2.78	35	7.96	36	68
Exp046742	10130041	6015418	Diabetes without nephropathy	58	M	Validation dataset	Urine	1.4	1.27		83.05	-	-	6.75	166	70.5	25.5843	89	121	82	20	5.73	146	200	-	-		-	9.5	5.9	4.03	1.54	0.91	2.71	88	4.88	20.5	15
Exp047109	10130175	60208557	DKD stage3	69	M	Validation dataset	Urine	174.36	105.12	148.38																				7.3
Exp047114	10130180	60239968	DKD stage4	62	M	Validation dataset	Urine	1136.11	1039.59		53.87	4+	+	10.42											0	-	0	-		9.7	6.51	2.3	1.12	4.85	123	9.02	12	14
Exp047212	10130223	6026674	DKD stage4	61	M	Validation dataset	Urine	674.62	565.08	491.11	66.45	-	-	4.4	167	72	25.8166	80	161	92	19	9.88	98	337	1.3	±	0	-	9.6	6.8	3.97	1.71	0.79	3.18	104	6.16	13	11
Exp046977	10130134	60285861	DKD stage3	54	M	Validation dataset	Urine	178.34	295.4		95.85	-	-												0	-	0	-			6.02	0.9			80		23	25
Exp047108	10130174	60294517	Diabetes without nephropathy	77	M	Validation dataset	Urine	34.47	7.8		63.06	-	-	10.17								10.79	151	203	0	-	0	-		8.7	6.15	1.24	1.56	4.16	99	6.61	19	18
Exp047006	10130150	6032516	Diabetes without nephropathy	73	F	Validation dataset	Urine	0.92	0		58.75	-	-	5.8	153	51	21.7865	57	142	78	18	6.8	132	217	0	-	0	-	7.5	5.7	5.29	1.46	1.29	3.36	85	6.65	12	15
Exp046750	10130049	6034531	Diabetes without nephropathy	47	M	Validation dataset	Urine	11.5	9.06		99.18	2+	-	30.5	172	92	31.0979	108	126	78	18	7.42	143	246	2.64	±		-		12	4.94	5.41	0.7	2.14	81	5.42	12.6	24.3
Exp046976	10130133	6039015	Diabetes without nephropathy	51	F	Validation dataset	Urine	7.1	5.05	6.37	114.43	+	-	9.5	152	61	26.4024	90	118	74	19	5.78	108	255	4	±	1.3	±	14.71	8.6	1.33	0.33	0.93	0.29	41	3.27	45	54
Exp046975	10130132	6048226	Diabetes without nephropathy	50	F	Validation dataset	Urine	8.63	5.11	7.54	109.44	-	-	5.31	154	44	18.5529	84	114	75	18	5.72	137	284	2.6	±	0	-	8.5		5.48	0.58	1.93	3.17	49	5.49	23	27
Exp047213	10130224	6051177	Diabetes without nephropathy	70	F	Validation dataset	Urine	15.47	6.49	6.60	82.98	-	-	10.2	162	69	26.2917	85	175	88	18	10.08	124	255	0	-	0	-	17.35		3.73	1.13	0.87	2.45	65	6.81	14	16
Exp047211	10130222	6053582	DKD stage4	65	M	Validation dataset	Urine	1802.58	1537.31		66.14	-	+		180	82	25.3086	80	124	64	20	10.3	124	338	4	±	6.6	+	11.39	8.4	2.85	0.68	1.11	1.41	102	5.95	13	9
Exp046745	10130044	6057515	Diabetes without nephropathy	72	M	Validation dataset	Urine	2.52	0.11		102.81	+	-	13.9	158	47.5	19.0274	79	113	78	20	7.65	141	201	0	-	0	-		8.1	3.19	0.44	1.59	1.29	68	7.14	15.5	14.4
Exp021140	10130015	6068854	Diabetes without nephropathy	70	F	Discovery dataset	Urine	2.13			75.1	-	-	6.221															11.12	7	6.33	1.86	1.4	3.7	71	7.27	14	11
Exp047215	10130226	60694276	DKD stage3	62	F	Validation dataset	Urine	82.36	129.97		75.22	-	±	11.51											0	-	0	-		7.6	3.88	2.54	1.01	2.4	73	7.62	14	5
Exp021132	10130007	6070471	Diabetes without nephropathy	59	M	Discovery dataset	Urine	1.44			104.1	-	-	11.82															24.84	11.3	6.2	0.49	1.47	4.39	73	4.99	15	21
Exp021133	10130008	6071071	DKD stage3	63	M	Discovery dataset	Urine	31.52			85.42	3+	-	7.2																8.2	5.39	1.07	1.23	3.69	84	4.78	20	34
Exp047198	10130209	6071434	Diabetes without nephropathy	55	M	Validation dataset	Urine	4.3	4.98	4.46	112.36	3+	-	7.5	162	46	17.5278	89	92	57	19	5.24	145	185	0.7	±	0.7	±	10.32	8.5	3.43	0.75	1.42	1.73	54	5.86	47	35
Exp021134	10130009	6073543	Diabetes without nephropathy	55	F	Discovery dataset	Urine	16.05			106.41	3+	-	10.91															24.38	13.9	5.55	1.45	0.82	4.01	49	4.54	15	23
Exp021142	10130017	6075834	Diabetes without nephropathy	44	F	Discovery dataset	Urine	22.88			106.96	-	-	7.98															7.44						61	3.23
Exp021155	10130030	6076077	Diabetes without nephropathy		M	Discovery dataset	Urine	3.88			104.67	4+	-	30.58															27.27	14.6	3.62	1.53	1.02	1.91	71	5.66	13	15
Exp047123	10130189	6081879	Diabetes without nephropathy	58	F	Validation dataset	Urine	28.32	36.71	12.44	105.65	-	-	4.79	155	53	22.0604	79	156	84	19	4.41	122	235	37.6	3+	0	-	8.2	6.6	4.13	0.56	1.11	2.81	45	3.14	13	14
Exp046740	10130039	6082199	Diabetes without nephropathy	59	F	Validation dataset	Urine	1.62	1.3	1.1	93.1	-	-	3.4	155	48	19.9792	78	147	86	20	6.85	125	384	3.3	±	1.32	±	7.8	6.2	5.04	0.55	1.77	3.06	63	3.37	20.5	13.9
Exp046741	10130040	6082369	Diabetes without nephropathy	30	F	Validation dataset	Urine	3.28	2.11	2.8	98.77	-	-	7.05	158	61.5	24.6355	74	123	90	20	6.59	139	274	1.92	±	1.32	±	10.6	6.5	5.56	2.0	1.41	4.15	71	4.84	42.7	81.7
Exp046762	10130061	6082779	Diabetes without nephropathy	52	M	Validation dataset	Urine	11.39	2.41	1.95	94.62	4+	-		162	57	21.7193	91	117	81	20	6.68	129	255	1.98	±	0	-	31.24	18.3	5.66	1.32	0.85	4.2	79	4.13	16.1	14.3
Exp046761	10130060	6082783	Diabetes without nephropathy	45	M	Validation dataset	Urine	12.99	6.42	13.75	125.52	-	-	21.71	181	78	23.8088	73	149	104	20	6.91	160	171	0	-	1.32	±			5.61	1.79	0.99	3.91	67	5.19	15.4	15
Exp046808	10130078	6082862	DKD stage3	56	M	Validation dataset	Urine	71.91	53.01	64.65	94.51	-	-	7.29	170	71	24.5675	80	116	76	20	9.06	165	302	0.66	±		-	8.5	7.6	2.98	2.63	0.52	1.31	80	8.8	17.4	23.3
Exp046807	10130077	6082933	Diabetes without nephropathy	48	F	Validation dataset	Urine		3.22	1.29	95.08	-	-	6.17	165	56	20.5693	89	142	82	20	7.04	131	312	0.66	±	1.32	±	15.05		4.25	1.07	0.96	2.93	66	5.84	17.7	22.4
Exp046806	10130076	6082934	Diabetes without nephropathy	53	M	Validation dataset	Urine	2.1	2.07	0.06	102.7	-	-	6.49	165	56	20.5693	80	118	75	20	5.75	138	296	1.32	±		-	17.97	7.2	3.72	0.68	1.24	2.16	76	5.03	15.1	6.3
Exp046805	10130075	6082964	Diabetes without nephropathy	68	M	Validation dataset	Urine	4.55	4.5	3.22	67.14	+	-	10.06	163	62	23.3355	71	139	80	19	6.87	124	282	1.32	±	0	-	24.03	8.7	6.490	0.66	0.75	5.29	99	9.09	11.1	5.7
Exp047195	10130206	6083268	Diabetes without nephropathy	40	M	Validation dataset	Urine	2.39	2.26	2.84	99.7	-	-	6.5	165	85	31.2213	91	105	71	20	8.17	154	305	0	-	1.3	±	6.07	7.5	3.61	1.21	0.8	2.48	84	6.63	13	17
Exp047020	10130153	6083817	Diabetes without nephropathy	30	M	Validation dataset	Urine	18.05	16.53		128.24	-	-	6.19	182	86	25.963	104	133	85	17	4.15	144	181	3.3	±	1.3	±	8.8	11	3.96	2.53	0.79	2.53	59	2.66	17	24
Exp047051	10130163	6084160	Diabetes without nephropathy	54	M	Validation dataset	Urine	6.97	4.11			4+	-	8.9	163	61	22.9591	83	154	89	18	13.54	140	355	3.3	±	0.7	±	15.5	11.1	4.59	1.79	0.8	3.32			21	27
Exp047099	10130165	6084175	Diabetes without nephropathy	61	F	Validation dataset	Urine	8.08	1.98	3.61		-	-	6.33	148	53	24.1965	78	171	93	18	7.99	130	278	5.3	±	2	±	8.8	7.1	6.67	3.43	1.18	3.2	53	4.94	18	25
Exp047100	10130166	6084193	Diabetes without nephropathy	45	M	Validation dataset	Urine	3.52	2.56		123.54	-	-	6.85	170	63	21.7993	83	134	87	15	5.4	129	244	0.7	±	0	-	8.4	5.7	3.8	0.45	1.15	2.48	50	4.39	18	14
Exp047054	10130164	6084212	Diabetes without nephropathy	56	M	Validation dataset	Urine	34.49	24.29	25.10	95.92	-	-	5.6	165	75	27.5482	85	172	101	16	5.67	170	249	2	±	2	±	8.7	6.5	4.4	1.29	1.07	2.93	78	4.89	20	27
Exp047125	10130191	6084448	Diabetes without nephropathy	74	M	Validation dataset	Urine	4.12	3.08	2.21	84.53	2+	-	10.1	165	65.5	24.0588	78	142	87	19	8.7	151	263	3.3	±	0	-	15.2	13.3	7.27	1.79	1.21	5.34	78	5.91	14	15
Exp047132	10130198	6084517	Diabetes without nephropathy	30	M	Validation dataset	Urine	6.77	8.87	5.77	117.66	4+	-	10	176	100	32.2831	82	128	92	19	10.61	160	241	2	±	0	-	15.2	11.4	4.44	1.45	0.79	3.39	74	3.02	30	67
Exp047199	10130210	6084547	DKD stage3	63	M	Validation dataset	Urine	307.48	180.48	203.61	51.46	4+	±	7.6	156	69	28.3531	76	166	91	20	4.75	136	179	2	±	7.3	+	23.06	9.2	2.89	1.25	1.01	1.45	127	8.15	19	33
Exp047197	10130208	6084621	Diabetes without nephropathy	39	M	Validation dataset	Urine	4.03	1.78	0.78	103.37	3+	-	7.21	166	59	21.4109	84	131	76	20	7.95	163	288	1.3	±	1.3	±			5.39	1.09	1.10	4.05	82	6.97	16	15
Exp047210	10130221	6084683	DKD stage4	68	M	Validation dataset	Urine	1577.53	1958.83	2531.19	59.11	+	-	5.9	162	64	24.3865	80	127	72	17	8.32	92	283	3.3	±	10.6	+	7.03	7	2.7	1.29	0.74	1.49	110	6.95	14	12
Exp021151	10130026	60857282	Diabetes without nephropathy	39	M	Discovery dataset	Urine	12.75				3+	-																7.34		3.96	1.31	1.16	2.24			24	12
Exp046906	10130107	60891168	DKD stage3	75	F	Validation dataset	Urine	48.67	31.74		62.51	-	+	8.92	163	72	27.0993	100	107	65	20	4.24	76	94	0	-	0	-		7.4	5.23	3.83			102	8.46	23	30
Exp046987	10130144	61103597	DKD stage3	64	F	Validation dataset	Urine	45.62	289.65		69.92	2+	±	11.88	161	65	25.0762								1+	±	0	-		7.6	4.13	1.5	1.22	2.74	78	5.39	19	23
Exp046985	10130142	61118361	DKD stage3	80	F	Validation dataset	Urine	40.6			53.63	3+	-	6.62	154	37.5	15.8121	76	175	84	20	4.18	99	194	0	-	0	-		8.1	4.62	0.81	2.83	1.79	88		19	19
Exp047208	10130219	61152818	DKD stage4	66	M	Validation dataset	Urine	566.04	1347.94		51.36	-	-	7.39								9.19	138	356	0	-	0	-		7.2	6.22	2.13			125	9.05	14	13
Exp047202	10130213	61156170	DKD stage3	75	F	Validation dataset	Urine	284.19			64.72	-	-	9.32								11.88	137	314	4	±	0	-		7.9	5.11	1.76	1.21	3.57	78	8.88	21	15
Exp047111	10130177	61165037	DKD stage3	47	M	Validation dataset	Urine	46.97	51.2		106.83	-	-	6.88								9.15	162	305	0	-	0	-		6.7	5.04	3.61	0.9	3.38	70	3.42	28	38
Exp046912	10130113	61182332	Diabetes without nephropathy	29	M	Validation dataset	Urine	19.83	11.65		107.70	-	±	5.38	179							7.82	161	256	0	-	0	-		5.9	3.17	1.08	0.81	1.94	84	3.6	22	29
Exp046917	10130118	61186967	DKD stage4	65	M	Validation dataset	Urine	1291.67	1403.62		36.7	2+	3+	9.63	163	63.3	23.8248	77	114	69	20	8.36	118	184	1.98	±	9.24	+		7.7	3.54	5.23	0.72	1.44	166	8.79	13	11
Exp021154	10130029	61452782	Diabetes without nephropathy		F	Discovery dataset	Urine	<26.00			111.38	-	-	4.96															11.44	6.5	2.8	0.64	1.07	1.53	40	5.43	16	21
Exp047024	10130154	61961496	Diabetes without nephropathy	36	F	Validation dataset	Urine	42.79	10.09	15.51	123.28	-	-	9.41	169	71.8	25.1392	75	112	76		6.86	143	257	0	-	0	-		9.7	2.98	0.78	0.9	2.08	46	4.62	14	22
Exp046981	10130138	61963522	DKD stage3	83	F	Validation dataset	Urine	62.3			53.24	-	-	10.01											0	-	0	-		7.7	4.68	2.52	0.92	3.18	87	5.82	16	10
Exp046899	10130100	62077285	DKD stage3	67	F	Validation dataset	Urine	207.79	171.65		74.89	2+	-	9.46											5	±		-		7.7	3.65	1.01	1.66	1.99	72	5.95	13	14
Exp047110	10130176	62087531	DKD stage3	71	F	Validation dataset	Urine	95.24	140.35
Exp046903	10130104	62159540	DKD stage3	63	M	Validation dataset	Urine	134.85	159.82		68.22	3+	-	7.6											0	-	0	-		8.0	3.33	1.19			100	6.48	22	38
Exp046986	10130143	62220789	DKD stage3	70	M	Validation dataset	Urine	52.42	100.95	101.3	47.19	-	-	5.65	158	55	22.0317								0	-	0	-		5.9	3.36	0.7	1.56	1.77	131		20	16
Exp046902	10130103	62389866	DKD stage4	71	M	Validation dataset	Urine	368.04	872.97	417	56.63	-	±	7.59								6.17	144	158	0	-	0	-		6.2	6.9	2.01	1.32	5.23	112	7.71	13	11
Exp047034	10130157	62766788	DKD stage3	80	F	Validation dataset	Urine	32.64	130.91						155	60	24.974													7.8
Exp046900	10130101	62767086	Diabetes without nephropathy	53	M	Validation dataset	Urine	8.32	18.62	10.55	101.82			5.4								4.17	116	119							4.48	0.81	2.84	1.64	71	5.6	36	30
Exp047193	10130204	62978003	DKD stage4	80	M	Validation dataset	Urine	2153.35	1788.35	2551.63	39.23	+	3+	11.54											0	-	0	-		7.7	5.52	3.17			144	8.66	27	21
Exp047039	10130158	63305883	DKD stage3	49	M	Validation dataset	Urine	45.63	38.28		103.98	-	-		168	56	19.8413					11.01	143	277	0	-	0	-		8.6	4.43	1.56	0.79	3.37	77		15	16
Exp046920	10130121	63791260	DKD stage3	71	F	Validation dataset	Urine	68.7	46.4	82.58	40.91	-	-	8.14	150	50.5	22.4444					10.39	123	232	0	-	1+	+		7.7	4.33	1.22	1.71	2.59	134		13	128
Exp046904	10130105	64446437	DKD stage3	52	F	Validation dataset	Urine	51.92	57.31		102.67	-	-	10.25											0	-	0	-		8.6	4.59	3.67			57	4.46	24	39
Exp046980	10130137	64764450	DKD stage4	65	F	Validation dataset	Urine	79.28	409.11	394.27	66.87	4+	±	15.68	152	34	14.7161								0	-	2	±		8.7	5.32	4.42	1.09	4.23	80	3.99	20	16
Exp046905	10130106	64776910	Diabetes without nephropathy	71	M	Validation dataset	Urine	6.77	7.25			-	-	7.62	166	51.3	18.6166	100	134	75	20	6.53	138	257						7.4	5.18	1.52	1.45	3.73	89	5.67	20	9
Exp047200	10130211	64992566	DKD stage4	74	M	Validation dataset	Urine	516.33	568.85	449.11	29.08	-	-	6.01	169	78.3	27.415	68	155	77	20	5.81	118	108	0	-	0	-	8.27	7.4	4.19	4.26	0.67	1.77	191	11.14	52	38
Exp046922	10130123	65292295	DKD stage3	77	M	Validation dataset	Urine	176.14	467.7		50.97			8.36	170	62	21.4533														2.77	0.93	1.64	1.49	118	6.62	17	21
Exp046913	10130114	65407520	DKD stage3	71	M	Validation dataset	Urine	69.7	122.27		101.72	+	-	9.9	166	64	23.2254					8.61	142	302	0	-	0	-	8	9.4	4.09	1.67	1.3	2.79	69	2.99	23	41
Exp046901	10130102	65785460	DKD stage3	56	M	Validation dataset	Urine	37.63	70.7		103.98	-	-		160	66	25.7812								0	-	0	-		7.1	5.91	3.93	0.95	3.98	65		12	17
Exp047203	10130214	65864999	Diabetes without nephropathy	51	M	Validation dataset	Urine	1	20.57		100.42	-	-	4.99	167	68	24.3824	72	150	97	20	7.92	149	218	0	-	0	-	8.5	6.9	4.84	2.32	0.86	3.72	76	5.84	14	10
Exp047214	10130225	65893596	Diabetes without nephropathy	41	F	Validation dataset	Urine	1			107.71	-	-	5.4											5	±	0	-		5.9	4.15	0.95	1.61	2.54	62	4.27	37	70
Exp046925	10130126	65949689	DKD stage3	61	M	Validation dataset	Urine	35.68			92.61	4+	-	12.35											0	-	0	-		10	5.58	2.41	1.52	3.63	78	7.26	16	22
Exp047031	10130156	8013408	Diabetes without nephropathy	65	M	Validation dataset	Urine	2.19	3.37	3.58	85.51	-	-	8.59	173	75	25.0593	88	132	91	17	5.92	170	164	1.3	±	0	-	10.5	7.3	6.94	4.75	1.13	3.9	82	5.79	26	38
Exp047191	10130202	8013981	Diabetes without nephropathy	56	F	Validation dataset	Urine	1	1	1	105.64	-	-	6.06	165	70	25.7117	70	119	64	20	6.31	127	286	0	-	0	-	9.0	7.7	4.27	1.56	1.23	2.81	48	4.12	12	12
Exp047221	10130232	8017086	Diabetes without nephropathy	67	F	Validation dataset	Urine	18.75	4.38	3.13	94.06	2+	-	7.9	160	56	21.875	72	149	89	18	9.28	141	275	3.1	±	0.2	±	16.84	10.5	5.98	1.73	1.17	4.1	54	7.3	9	11
Exp046824	10130094	8022520	Diabetes without nephropathy	50	F	Validation dataset	Urine	0.18	25.58	13.78	93.75	-	-	7.26	155	48	19.9792	70	138	82	18	6.95	69	373	0	-	0	-	9	7.2	3.07	0.75	1.05	1.81	66	4.62	9	7
Exp047016	10130152	8033372	Diabetes without nephropathy	60	F	Validation dataset	Urine	0.91	0.22	16.66	109.2	-	-	7.8	152	54	23.3726	75	132	81	18	8.97	121	300	1.3	±	0	-	13.46	9.3	6.7	1.77	1.14	4.51	39	4.68	13	10
Exp047043	10130159	8046516	Diabetes without nephropathy	64	M	Validation dataset	Urine	10.95	11.15	17.53	81.29	-	-		167	73	26.1752	80	121	76	18	5.14	143	259	0	-	0	-	3.09						86	3.5
Exp047415	10130236	8046761	DKD stage4	45	M	Validation dataset	Urine	2039.29	1962.36		94.89	3+	3+	7.2	176	71	22.921	84	108	83	20	6.25	114	161	12.1	2+	3.1	±	11.97	8.7	5.97	3.56	0.85	3.43	85	7.4	14	12
Exp046748	10130047	6038049	Diabetes without nephropathy	73	M	Validation dataset	Urine	<1	<1	<1	77.94	-	-	8.12	160	60	23.4375	66	157	88	20	7.72	119	320	0	-	0	-	10.2	5.3	3.68	0.75	1.25	2.43	85	3.14	15	14
Exp046928	10130129	8047101	Diabetes without nephropathy	63	M	Validation dataset	Urine	4.92	0	1.49		-	-	6.8	171	73	24.9649	78	138	84	17				0	-	0	-	9.1	7.1	3.77	0.97	0.95	2.52			17	15
Exp047127	10130193	8052794	Diabetes without nephropathy	70	M	Validation dataset	Urine	16.66	2.3	0.85	67.38	-	-	6.1	170	78	26.9896	75	128	88	18	8.91	135	130	2.6	±	0	-	7.32	6.9	3.33	0.95	1.02	1.9	97	7.67	18	18
Exp047218	10130229	8056303	Diabetes without nephropathy	50	M	Validation dataset	Urine	1.74	2.75	5.17	100.05	-	-	8.1	162	60	22.8624	78	121	78	18	5.89	132	249	0	-	0	-	10.21	6.9	3.11	2.41	0.98	1.6	78	5.22	23	28
Exp047124	10130190	8056824	Diabetes without nephropathy	59	M	Validation dataset	Urine	12.15	14.54	15.49	100.52	-	-		166	49.5	17.9634	83	113	83	19	6.36	146	307	0.7	±	0.7	±		5.3	4.5	0.7	1.3	2.77	65	4.98	13	15
Exp047011	10130151	8062047	Diabetes without nephropathy	65	M	Validation dataset	Urine	3.54	4.61	0.15	92.01	-	-	12.5	170	72	24.9135	79	135	88	17	7.74	133	204	0	-	0	-	23	9.1	3.99	0.81	1.26	2.35	74	7.36	23	11
Exp047205	10130216	8063318	Diabetes without nephropathy	37	F	Validation dataset	Urine	3.78	5.63		122.94	-	-	13	170	69	23.8754	78	141	95	18	7.12	133	214	1.3	±	0	-	24	10.6	4.84	1.01	1.05	3.38	59	5.92	15	18
Exp046800	10130070	8064748	Diabetes without nephropathy	66	F	Validation dataset	Urine	2.64	1.24	0.47	98.47	+	-	22.94	162	63	24.0055	70	111	71	18	5.28	148	212	7.9	+	0	-	17	10.6	3.9	1.26	1.22	2.29	48	5.51	12	17
Exp046758	10130057	8064860	Diabetes without nephropathy	75	F	Validation dataset	Urine	0	0.24		63.29	-	-	6.11	165	81	29.7521	64	121	78	18	10.41	111	243	4	±	0	-	7.9	7.4	4.23	1.26	0.78	2.99	79	5.42	22	16
Exp021135	10130010	8065394	Diabetes without nephropathy	65	F	Discovery dataset	Urine	<11.4			97.27	-	-	7.48																	5.4	0.98	1.89	2.82	52		22	30
Exp046984	10130141	8065628	Diabetes without nephropathy	35	M	Validation dataset	Urine	3.45	3.68	3.42	113.44	-	-	6.61	170	90	31.1419	88	124	84	17	4.73	155	248	0	-	0	-	9.2	6.3	6	5.34	0.95	5.05	73	4.47	20	32
Exp047217	10130228	8070108	Diabetes without nephropathy	60	M	Validation dataset	Urine	26.34	26.76	28.03	75.61	-	-	7.6	165	65	23.8751	78	127	71	18	4.95	156	164	17.2	2+	39.6	4+	12.08	6.8	4.02	2.15	1.06	2.35	94	6.32	24	29
Exp021144	10130019	8070109	DKD stage4	61	F	Discovery dataset	Urine	397.09			68.22	+	+	25.05																10.4	4.75	2.7	0.81	3.94	81	6.29	18	18
Exp047207	10130218	8070470	Diabetes without nephropathy	64	M	Validation dataset	Urine	28.66	17.72	18.71	97.73	-	-	8.9	172	65	21.9713	80	106	69	18	8.4	116	242	0	-	0	-	14.78	12.7	3.86	0.77	1.76	1.48	65	7.89	14	18
Exp021136	10130011	8072844	Diabetes without nephropathy	67	M	Discovery dataset	Urine	23.93			103.53	-	-	11.14																7	4.61	1.2	1.14	3.47	70	3.98
Exp021137	10130012	8072854	DKD stage3	64	F	Discovery dataset	Urine	63.44			77.02	-	+	6.32																5.6	5.66	1	1.89	3.77	72	6.14	34	37
Exp021138	10130013	8072871	Diabetes without nephropathy	68	F	Discovery dataset	Urine	29.2			103.82	-	-	6.37																6.3	3.97	5.36	0.84	1.03	40	5.45	18	22
Exp046765	10130064	8073510	Diabetes without nephropathy	61	F	Validation dataset	Urine	6.21	2.49	3.52	96.95	-	-	5.87	156	60	24.6548	80	123	68	17	7.28	121	196	6.6	+	1.3	±	8	6.2	5.55	1.56	1.07	3.7	56	5.66	12	9
Exp047129	10130195	8073578	Diabetes without nephropathy	59	M	Validation dataset	Urine	8.19	10.46	1.79	63.67	-	-	5.9	173	90	30.0712	83	139	98	17	7.21	158	205	2.6	±	0	-	7.28	5.9	4.03	1.19	1.06	2.59	109	10.34	17	13
Exp047128	10130194	8075576	Diabetes without nephropathy	40	M	Validation dataset	Urine	4.51	6.51	4.27	96.9	-	-	5.56	173	87.5	29.2359	78	151	94	17	7.49	151	220	1.3	±	1.3	±	8.9		3.91	1.87	1.18	2.1	86	4.57	22	34
Exp046927	10130128	8076505	Diabetes without nephropathy	40	M	Validation dataset	Urine	22.36	10.75	0	123.9	-	-	8.9	165	48	17.6309	78			18	4.79	135	304	0	-	0	-	16.7	13.4	4.34	0.89	1.09	2.87	55	4.06	17	24
Exp046736	10130035	8077505	Diabetes without nephropathy	65	M	Validation dataset	Urine	4.11	3.83		92.92	+	-	4.35	170	68	23.5294	70	144	90	18	6.16	146	179	0	-	0	-	7.8	8.1	4.83	2.44	0.79	3.99	77	6.09	16	15
Exp046737	10130036	8077512	Diabetes without nephropathy	62	M	Validation dataset	Urine	17.23	15.44	13.93	120.94	-	-	6.09	176	61	19.6927	70	140	80	19	5.53	137	178	0	-	0	-	7.8	6.7	4.57	0.91	1.33	2.89	63	4.99	18	16
Exp046747	10130046	8077652	DKD stage3	52	M	Validation dataset	Urine	40.39	21.10	34.42	98.65	-	-	7.6	164	74	27.5134	80	141	94	20	6.85	150	209	0	-	0	-	17.4	10.8	4.98	1.84	0.88	3.26	76	6.65	21	30
Exp046752	10130051	8077749	Diabetes without nephropathy	61	M	Validation dataset	Urine	2.57	0	4.35	40	-	-	6.1	167	70	25.0995	80	173	97	18	5.56	146	218	0	-	0	-	7.8	5.9	3.92	1.09	0.84	2.6	158	6.17	29	31
Exp046751	10130050	8077750	Diabetes without nephropathy	65	F	Validation dataset	Urine	0.79	0	<10	82.26	-	-	6.61	147	60	27.7662	64	152	89	18	6.24	151	247	2.6	±	0	-	8.8	7.7	6.5	1.92	1	4.71	67	5.38	20	14
Exp046757	10130056	8077789	Diabetes without nephropathy	63	M	Validation dataset	Urine	<1	<1	<1	87.33	-	-	6.03	176	70	22.5981	70	136	75	19	4.87	139	138	1.3	±	0	-	8	8.9	4.65	1.08	1.04	2.92	86	6.97	19	19
Exp046763	10130062	8077807	Chronic Kidney Disease without diabetes	31	M	Validation dataset	Urine	0.829	0.945		83.58	-	+	4.63	168	58.5	20.727	88	149	91	18	8.13	111	248	0	-	0	-							103	6.71
Exp046801	10130071	8077879	Diabetes without nephropathy	47	M	Validation dataset	Urine	3.49	2.84	2.85	83.13	-	-	6.1	170	80.5	27.8547	80	130	78	19	7.51	157	213	1.3	±	0	-	7.8	9	3.74	2.07	0.8	2.24	89	5.33	36	52
Exp046809	10130079	8077936	Diabetes without nephropathy	43	M	Validation dataset	Urine	3.79	3.21	3.11	113.27	±	-	8.17	173	92	30.7394	90	137	94	18	5.87	160	260	0	-	0	-	9.8		5.62	1.35	1.26	3.92	65	6.06	15	23
Exp046810	10130080	8077938	Diabetes without nephropathy	72	F	Validation dataset	Urine	148.37	0.27	0.79	90.27	-	-	7.23	166	59	21.4109	70	139	74	19				6.6	+	0	-	9.8	7.1	5.31	1.87	1.19	2.71	55	4.43	20	18
Exp046811	10130081	8077988	DKD stage3	74	F	Validation dataset	Urine	39.98	21.39	39.39	87.47	-	-	10	162	61	23.2434	70	129	75	19	8.7	134	248	1.3	±	0	-	16.91	8.9	6.35	4.56	1	3.3	58	7.81	17	13
Exp046895	10130096	8078054	Diabetes without nephropathy	52	M	Validation dataset	Urine	56.15	0.89	0.86	116.54	2+	-	7.72	170	62	21.4533	70	111	64	19	6.9	141	283	0	-	5.3	+	8.9	10.2	4.56	0.93	1.0	3.29	52	3.94	12	10
Exp046894	10130095	8078092	Diabetes without nephropathy	38	M	Validation dataset	Urine	0.69	2.01	4.35	107.25	3+	-	10.2	178	90	28.4055	68	114	74	18	3.78	145	77	1.3	±	0	-	17.04	9.4	5.62	2.55	0.75	3.34	80	6.05	13	16
Exp046921	10130122	8078411	Diabetes without nephropathy	58	F	Validation dataset	Urine	0.77	1.28	1.59	106.44	-	-	8.55	164	65	24.1672	75	123	75	17	7.19	126	384	10	+	1.3	±	10.2	8.4	3.38	0.95	1.07	1.82	44	5.32	15	20
Exp046983	10130140	8078570	Diabetes without nephropathy	48	F	Validation dataset	Urine	3.5	2.13	3.24	106.10	-	-	7.9	155	67	27.8876	78	127	81	17	6.73	134	217	1.3	±	0	-	12.5	8.8	5.68	4.8	0.89	2.23	55	3.89	24	11
Exp047045	10130160	8078666	Diabetes without nephropathy	55	M	Validation dataset	Urine	4.92	1.37	1.56		-	-	6.8	160	65	25.3906	78	116	68	18	5.78	144	222	4	±	0	-	8.47	7.9	2.75	1.63	0.78	1.43	75	5.23	19	30
Exp047050	10130162	8078679	Diabetes without nephropathy	67	M	Validation dataset	Urine	1.11	0.89	1.78	75.34	-	-	12.5	170	60	20.7612	78	117	78	18	5.57	134	148	1.3	±	0	-	23.69	12.6	5.65	2.72	0.84	3.09	90	6.55	16	13
Exp047049	10130161	8078682	Diabetes without nephropathy	55	M	Validation dataset	Urine	26.62	19.75	24.92	99.13	-	-	12	178	96	30.2992	88	133	94	18	9.27	147	235	0	-	0	-	21.07	9.5	5.19	1.67	0.76	3.72	72	3.91	13	18
Exp047116	10130182	8078766	Diabetes without nephropathy	60	F	Validation dataset	Urine	3.39	2.55	5.05	102.01	-	-	5.9	156	63	25.8876	78	111	73	18	4.62	131	145	4	±	0	-	8.03	8.9	4.0	1.59	0.99	2.34	49	7.34	22	23
Exp047130	10130196	8078767	Diabetes without nephropathy	61	F	Validation dataset	Urine	1.6	1.94	0	80.26	-	-	6.1	164	62	23.0518	75	149	98	18	7.85	117	305	2.6	±	0	-	4.8	6.6	4.22	1.29	0.6	3.06	70	3.96	13	10
Exp047115	10130181	8078776	Diabetes without nephropathy	50	M	Validation dataset	Urine	0.22	2.09	0.89	101.52	-	-	5.9	168	81	28.699	75	142	103	17	7.98	167	301	0	-	0	-	10.47		4.14	1.22	1.29	2.4	74	6.97	49	15
Exp047192	10130203	8078924	Diabetes without nephropathy	63	F	Validation dataset	Urine	1	2.95	3.49	66.8	-	-	13	160	67	26.1719	86	135	78	19	4.23	108	204	4	±	0	-	25	9.4	6.14	1.19	1.12	4.14	81	7.14	20	15
Exp047201	10130212	8078934	Diabetes without nephropathy	58	F	Validation dataset	Urine	21.64	20.89			-	-	6.98	164	64	23.7954	80	135	86	17				7.9	+	15.8	4+	18.68	11.7
Exp047206	10130217	8079022	Diabetes without nephropathy	52	F	Validation dataset	Urine	4.12	5.94	8.33	101.52	-	-	7.9	157	67.5	27.3845	75	160	87	19	6.92	137	190	4	±	0	-	12.73	10	4.95	0.63	1.85	2.52	59	6.73	18	17
Exp046818	10130088	L580516	Chronic Kidney Disease without diabetes	38	M	Validation dataset	Urine				8.88			4.64				90	141	89	20	4.12	62	64											632	13.88

## Sheet: Biomarkers in our dataset
Protein listed in Van (2017)					In our dataset
Protein	Expression	Uncomplicated Diabetes	Incipient DKD	Overt DKD	Is Detected	Expression_DKD	RNA_TS_TPM	Expression_CKD	Mean iFOT	Detected Ratio	Protein Rank
TNXB			Yes	Yes	Yes	DOWN		DOWN	0.201079	0.083	1578
UBA52	DOWN			Yes	Yes	DOWN		DOWN	322.893	0.958	28
APOE	DOWN	Yes	Yes		Yes	DOWN	adrenal gland: 226.8;liver: 508.1	DOWN	80.6535	0.967	100
CLU	UP	Yes	Yes	Yes	Yes	DOWN	epididymis: 580.4;liver: 590.5	DOWN	209.308	0.992	39
SPP1	UP	Yes			Yes	DOWN	gallbladder: 303.9;kidney: 700.7;placenta: 331.0	DOWN	597.813	0.661	14
PTGDS	UP			Yes	Yes	UP	heart muscle: 286.6;retina: 331.2	UP	64.3232	0.833	121
CUBN	UP		Yes		Yes	DOWN	intestine: 28.9;kidney: 79.7	DOWN	28.8905	0.958	227
UMOD	DOWN	Yes	Yes	Yes	Yes	DOWN	kidney: 237.4	DOWN	36625.2	1	1
EGF	UP		Yes		Yes	DOWN	kidney: 48.4;pancreas: 41.2;skeletal muscle: 19.8	DOWN	130.719	0.87	65
LRP2	UP		Yes		Yes	DOWN	kidney: 61.7;parathyroid gland: 61.4	DOWN	21.354	0.962	275
HP	DOWN	Yes		Yes	Yes	UP	liver: 1156.9	UP	117.531	0.665	68
AZGP1	UP	Yes	Yes	Yes	Yes	UP	liver: 158.8;salivary gland: 270.5	UP	77.2372	0.866	102
FGB	UP / DOWN	Yes		Yes	Yes	UP	liver: 1908.6	UP	71.9509	0.812	107
FGA	UP / DOWN	Yes	Yes	Yes	Yes	UP	liver: 2009.3	UP	61.8636	0.954	125
A1BG	UP	Yes	Yes	Yes	Yes	UP	liver: 299.6	UP	251.232	0.946	34
ALB	UP	Yes	Yes	Yes	Yes	UP	liver: 3075.8	UP	19424	1	2
AGT	DOWN		Yes	Yes	Yes	UP	liver: 309.0	UP	29.8831	0.812	224
CP	UP		Yes		Yes	UP	liver: 311.1	UP	191.28	0.95	45
KNG1	DOWN	Yes		Yes	Yes	DOWN	liver: 323.8	DOWN	149.865	0.987	59
F2	UP / DOWN	Yes	Yes		Yes	UP	liver: 324.8	UP	31.4027	0.699	217
SERPINA1	UP	Yes	Yes	Yes	Yes	UP	liver: 3314.2	UP	1818.34	0.992	4
SERPINC1	DOWN			Yes	Yes	UP	liver: 450.5	UP	34.1458	0.736	203
HPX	UP			Yes	Yes	UP	liver: 528.6	UP	158.426	0.849	52
GC	UP		Yes	Yes	Yes	UP	liver: 552.1	UP	28.0301	0.59	230
APOA1	UP	Yes		Yes	Yes	UP	liver: 573.5	UP	350.934	0.996	23
AMBP	UP / DOWN	Yes	Yes	Yes	Yes	UP	liver: 592.2	UP	470.876	0.987	18
LRG1	UP			Yes	Yes	UP	liver: 636.5	UP	93.598	0.849	88
TF	UP		Yes		Yes	UP	liver: 711.5	UP	515.369	0.983	16
ORM1	UP		Yes	Yes	Yes	UP	liver: 834.6	UP	67.1471	0.632	117
RBP4	UP	Yes	Yes	Yes	Yes	DOWN	liver: 897.1	UP	151.086	0.636	58
CD59	DOWN	Yes	Yes		Yes	DOWN	placenta: 285.5	DOWN	27.2047	0.209	237
KLK3	DOWN		Yes	Yes	Yes	DOWN	prostate: 447.4	DOWN	39.6321	0.356	181
HSPG2	DOWN	Yes	Yes	Yes	Yes	DOWN	smooth muscle: 104.4	DOWN	5.65047	0.916	583
ACTB	DOWN	Yes			Yes	-	#N/A	DOWN	260.246	1	30
AGRN	DOWN		Yes	Yes	Yes	-	#N/A	DOWN	2.26879	0.502	840
AHSG	UP		Yes	Yes	Yes	-	liver: 402.0	UP	49.9121	0.778	158
APOH	UP		Yes	Yes	Yes	-	#N/A	-	2.8511	0.159	787
APOM	UP	Yes			Yes	-	liver: 94.6	DOWN	0.127029	0.021	1758
B2M	UP		Yes	Yes	Yes	-	#N/A	-	205.56	0.699	41
CAH1			Yes			-	#N/A	-
CD166		Yes				-	#N/A	-
CD99	DOWN		Yes	Yes		-	#N/A	-
CDH1		Yes		Yes	Yes	-	#N/A	-	0.722238	0.075	1162
COL1A1	DOWN	Yes	Yes	Yes		-	#N/A	-
COL1A2	DOWN	Yes		Yes	Yes	-	#N/A	-	0.0415439	0.033	2146
COL2A1		Yes				-	#N/A	-
COL3A1	DOWN	Yes		Yes		-	#N/A	-
COL4A1	DOWN		Yes	Yes		-	#N/A	-
COL5A1	DOWN		Yes	Yes		-	#N/A	-
COL8A2	UP	Yes				-	#N/A	-
COLEC12	UP	Yes				-	#N/A	-
EPRS	DOWN	Yes	Yes		Yes	-	#N/A	-	0.0374351	0.033	2187
FAT2	UP		Yes	Yes		-	#N/A	-
FUCA2	UP	Yes			Yes	-	#N/A	-	1.67607	0.209	936
FXYD2	DOWN			Yes	Yes	-	#N/A	-	0.330142	0.021	1428
GRN	DOWN			Yes		-	#N/A	-
HINT1	DOWN	Yes			Yes	-	#N/A	-	0.849649	0.071	1118
IGKC	UP			Yes		-	#N/A	-
INSL3	DOWN	Yes				-	#N/A	-
IPPK	UP		Yes			-	#N/A	-
ITIH4	UP		Yes		Yes	-	#N/A	-	105.682	0.996	77
KNG	UP		Yes			-	#N/A	-
LAMP2				Yes	Yes	-	#N/A	DOWN	13.3808	0.782	374
MASP2	DOWN		Yes		Yes	-	liver: 185.1	DOWN	846.878	0.971	7
PGRMC1	DOWN	Yes		Yes	Yes	-	#N/A	-	0.106766	0.004	1825
PIGR	DOWN		Yes	Yes	Yes	-	gallbladder: 139.0;intestine: 320.1;salivary gland: 398.1	DOWN	59.4538	0.992	131
PLPP3			Yes	Yes		-	#N/A	-
PSCA	UP		Yes		Yes	-	esophagus: 72.6;stomach 1: 230.2;urinary bladder: 112.0	DOWN	26.1434	0.096	241
PSORS1C2	DOWN			Yes		-	#N/A	-
RNA3	DOWN		Yes	Yes		-	#N/A	-
S100A9	UP			Yes	Yes	-	blood: 638.3;bone marrow: 820.1;esophagus: 642.6;tongue: 477.6	DOWN	1472.41	0.661	5
TIMP1	UP	Yes			Yes	-	#N/A	-	0.4739	0.021	1289
TJP3			Yes	Yes		-	#N/A	-
TTR	UP	Yes		Yes	Yes	-	brain: 1008.0;liver: 680.8;retina: 332.4	UP	123.701	0.849	67
VTN	UP / DOWN		Yes		Yes	-	liver: 321.7	UP	64.8468	0.95	119
