# Supplementary material for: Urine proteomics identifies biomarkers for diabetic kidney disease at different stages
Source: Clin Proteomics. 2021 Dec 29;18:32. doi: 10.1186/s12014-021-09338-6 (PMC8903606; doi:10.1186/s12014-021-09338-6)
Supplement: Supplementary file 4 — Additional file 4: Table S2. Urine proteomics analysis of diabetes DKD, and CKD. Sheet 1: differentially excreted proteins between diabetes, DKD and CKD. Sheet 2: correlation analysis for the 2946 proteins and 13 routinely tested clinical or health indexes. [file 12014_2021_9338_MOESM4_ESM.xlsx]

## Sheet: DEPs_DvsDKDvsCKD
Symbol	Kruskal_P	Max/Sec_max	Max_index	mean_Diabetes	mean_DKD	mean_CKD
CADM4	0.0477919	7.117	Diabetes	0.719478	0	0.01515
KIF5B	0.0415868	2.184	Diabetes	0.401276	0.0165231	0.12955
DLAT	0.0409028	2.631	Diabetes	0.381993	0.0374154	0.083225
SELENBP1	0.0407641	2.448	Diabetes	1.01957	0.357292	0.120925
ARPC3	0.0404168	2.649	Diabetes	2.61687	0.925477	0.1639
AK4	0.0398542	2.424	Diabetes	0.883552	0.0222923	0.305725
LOC100507855	0.0398542	2.424	Diabetes	0.883552	0.0222923	0.305725
MAT2A	0.0396335	2.239	Diabetes	0.12394	0	0
STX7	0.0396335	2.608	Diabetes	0.160828	0	0
GSS	0.0396335	4.284	Diabetes	0.328381	0	0
TINAGL1	0.0396335	10.104	Diabetes	0.91044	0	0
RPL18	0.039458	2.886	Diabetes	2.95254	0.957677	0
NUCB1	0.0386284	3.766	Diabetes	1.58545	0.347492	0.222575
MARCKS	0.0375952	2.765	Diabetes	1.03618	0.310923	0.156
POF1B	0.0366038	2.538	Diabetes	0.678657	0.206754	0
PSMD11	0.0359224	2.226	Diabetes	1.95971	0.0998308	0.8253
LOC101060681	0.0355817	4.729	Diabetes	0.520993	0.0313231	0
APOC2	0.0347521	25.535	Diabetes	5.76597	0.129723	0
NIT2	0.0341165	2.886	Diabetes	0.426888	0.0825385	0.06825
HLA-DMB	0.034035	2.378	Diabetes	0.477694	0	0.1429
CNTN1	0.0329124	2.146	Diabetes	0.239037	0.0579538	0.024125
BPIFB2	0.0300566	15.935	Diabetes	2.67267	0.0505385	0.074
COX6C	0.0294463	3.218	Diabetes	7.3668	1.23494	2.22038
GALNT18	0.0289563	4.956	Diabetes	1.17336	0.00427692	0.15695
LRRC15	0.0260693	3.194	Diabetes	0.219358	0	0
ARSB	0.0260693	3.947	Diabetes	0.294746	0	0
NDUFA4	0.0260693	21.134	Diabetes	2.01339	0	0
GALK1	0.0258527	3.388	Diabetes	1.10404	0.2554	0
SIRPA	0.0255545	3.316	Diabetes	1.21163	0.295523	0
AKR1C4	0.0253423	3.169	Diabetes	0.361201	0.0455538	0
RPS6	0.0234935	6.202	Diabetes	1.2279	0.114123	0
ST6GAL1	0.0231767	2.582	Diabetes	0.587112	0	0.166125
CDH13	0.0198358	2.515	Diabetes	3.12995	1.18437	0.018975
FOLH1B	0.0197913	7.985	Diabetes	1.77441	0.128385	0.13475
RPS8	0.0191359	7.534	Diabetes	1.63172	0.0493692	0.12985
ANO6	0.0183578	2.606	Diabetes	0.281201	0.0462615	0
RTN4RL2	0.0176191	6.325	Diabetes	4.19572	0.579215	0
SMIM1	0.0171785	3.086	Diabetes	4.62385	1.43071	0.57795
DAG1	0.017087	4.314	Diabetes	0.331388	0	0
DEFB1	0.017087	68.483	Diabetes	6.74831	0	0
RPL3	0.0166816	3.459	Diabetes	1.74122	0.432292	0
DBI	0.0161064	2.269	Diabetes	8.36421	2.93972	3.63053
SCIN	0.0155771	2.079	Diabetes	0.439761	0.0570615	0.1596
PLA2G15	0.0155226	8.643	Diabetes	2.05346	0.149169	0.106375
PKLR	0.0150558	3.223	Diabetes	3.08773	0.888954	0.8285
OGDH	0.0146676	2.775	Diabetes	1.47937	0.469108	0.3203
GLS	0.0146645	2.062	Diabetes	1.06107	0.358431	0.462975
EEF1G	0.0139569	2.239	Diabetes	5.42754	2.36874	0.56005
SUCLG1	0.0139	2.44	Diabetes	2.38587	0.918831	0.6309
SERPINB6	0.0133851	3.215	Diabetes	1.25042	0.320031	0.14155
CCT7	0.013147	3.036	Diabetes	2.40563	0.538523	0.7254
GK	0.013137	3.316	Diabetes	0.312239	0.0106	0.0243
ATP6V1D	0.012307	2.426	Diabetes	0.400284	0.106185	0
DDT	0.011765	5.608	Diabetes	1.68713	0.095	0.21865
KRT85	0.0115969	3.443	Diabetes	1.4696	0.355831	0.275125
TTYH3	0.0115472	2.51	Diabetes	7.84991	3.06758	0.383325
MAN2B2	0.0115421	2.226	Diabetes	1.02049	0.403292	0.246575
CPNE5	0.01116	7.211	Diabetes	0.621134	0	0
MPP5	0.010239	2.44	Diabetes	1.76684	0.665246	0
GSR	0.00964015	2.894	Diabetes	0.726515	0.0453231	0.18555
UQCRC1	0.00951837	2.363	Diabetes	3.63679	0.872769	1.48127
TWF1	0.00889101	2.674	Diabetes	1.96263	0.671369	0.162675
CCT8	0.00872267	4.183	Diabetes	0.974903	0.0663231	0.15695
RRAS	0.00862994	2.238	Diabetes	1.19572	0.478923	0
PTPRS	0.00860951	2.522	Diabetes	0.176433	0.0096	0.001825
CALB1	0.00840455	3.343	Diabetes	4.01967	1.13229	0.3526
FASN	0.00758478	2.031	Diabetes	2.05767	0.962369	0.75455
ARL15	0.00726279	7.278	Diabetes	0.627821	0	0
SFRP1	0.00726279	11.471	Diabetes	1.04705	0	0
CCT5	0.00693667	4.107	Diabetes	3.47311	0.77	0.39005
PLD3	0.00658029	7.652	Diabetes	1.06531	0.0522923	0.007225
ARRDC1	0.00644081	5.947	Diabetes	0.576537	0.0137692	0
IGSF8	0.00628548	2.69	Diabetes	1.58151	0.525169	0.0307
ST13	0.00569382	3.075	Diabetes	3.59651	1.10209	0.991075
LOC101060798	0.00535141	2.791	Diabetes	0.36441	0.0664154	0
SCPEP1	0.00530673	3.424	Diabetes	1.40575	0.339815	0.172375
SERPINI1	0.00470952	11.014	Diabetes	1.00142	0	0
PGA5	0.00452918	2.013	Diabetes	12.6753	6.24718	0.890025
PGA4	0.00452918	2.015	Diabetes	14.7878	7.28837	1.03835
RHOC	0.00426923	3.551	Diabetes	5.1756	1.38562	0.179475
AOX1	0.00372009	2.64	Diabetes	0.322537	0.0600462	0
RPL4	0.00354285	2.281	Diabetes	2.24313	0.927138	0.16685
CD2AP	0.00333794	2.189	Diabetes	0.892299	0.353246	0.13445
NAPA	0.0031999	2.058	Diabetes	3.24537	1.52583	0.31315
UGDH	0.00316025	3.053	Diabetes	0.516799	0.102015	0.07395
VNN1	0.00314376	2.466	Diabetes	2.7159	1.04202	0.053475
APLP2	0.00304277	3.568	Diabetes	0.256791	0	0
GBA	0.00304277	5.424	Diabetes	0.442396	0	0
MBTPS1	0.00270595	3.576	Diabetes	0.309396	0	0.014475
ANG	0.0025759	7.604	Diabetes	5.1193	0.586354	0
PARK7	0.00232023	3.419	Diabetes	2.64526	0.510815	0.702925
SLC17A5	0.00221159	3.679	Diabetes	0.527269	0.0704769	0
CCT6A	0.00208228	2.797	Diabetes	1.41617	0.441985	0.412675
SLC15A2	0.00203971	2.359	Diabetes	0.726679	0.250446	0.099075
CAPN1	0.00198988	2.074	Diabetes	30.27	14.5461	2.37642
CDH15	0.00195425	7.341	Diabetes	1.52999	0.122046	0
CHMP6	0.00186264	2.606	Diabetes	2.92281	0.7844	1.0598
APRT	0.00185385	4.372	Diabetes	4.6925	0.996215	0.482775
CMPK1	0.00182986	2.024	Diabetes	1.7309	0.804646	0.320925
PPIC	0.00171319	4.472	Diabetes	1.31078	0.215477	0.0396
GATM	0.0014455	9.198	Diabetes	372.544	40.4154	26.5899
SDF4	0.00137005	4.8	Diabetes	1.01077	0.1314	0
ECHS1	0.00125779	2.165	Diabetes	6.4229	2.91249	0.83025
TNXB	0.00116304	3.955	Diabetes	0.351746	0.0142154	0
LMNA	0.00113735	2.69	Diabetes	5.58602	2.01411	0.59045
SDHA	0.00111982	3.307	Diabetes	3.1711	0.889262	0.335575
SIAE	0.00109952	7.771	Diabetes	6.08019	0.695277	0.30025
QSOX1	0.00106219	2.272	Diabetes	4.07285	1.73695	1.02582
KRT77	0.000956585	2.823	Diabetes	26.7497	9.41112	3.18883
TMEM192	0.000930692	5.693	Diabetes	1.99109	0.267277	0
FOLH1	0.000875087	7.343	Diabetes	2.57463	0.210615	0.26425
ENPP6	0.00081143	2.426	Diabetes	1.67923	0.507585	0.633425
GALNS	0.000638033	3.852	Diabetes	3.5526	0.848277	0.174875
ARHGEF10L	0.000636226	3.246	Diabetes	0.829179	0.186246	0.043825
APP	0.000628472	4.423	Diabetes	0.565851	0.00338462	0.05055
MGAT5	0.000530633	4.073	Diabetes	0.470388	0.0400308	0.021725
HPD	0.000492081	5.079	Diabetes	0.837709	0.0846308	0
KL	0.000472651	3.159	Diabetes	0.793672	0.182923	0.035675
CAPZA2	0.000464462	5.145	Diabetes	1.80618	0.270462	0
ACADVL	0.000461653	2.47	Diabetes	3.18219	1.22888	0.747575
MAL2	0.000453869	2.998	Diabetes	14.6949	4.83545	0
RAB27B	0.000452641	2.986	Diabetes	12.2276	4.02848	3.38137
LTBP2	0.000447007	3.057	Diabetes	0.24853	0	0.014
PPT2	0.000435349	18.404	Diabetes	3.60708	0	0.101425
PVR	0.000375899	5.18	Diabetes	1.20253	0.151446	0.045975
ATP6V0A4	0.000326684	3.334	Diabetes	1.7491	0.454538	0.0726
GLA	0.000294017	2.241	Diabetes	0.935067	0.361785	0
CORO1B	0.000292803	2.575	Diabetes	1.72699	0.609446	0.289925
KLK3	0.000285116	3.182	Diabetes	60.9138	8.40822	19.077
RAB5A	0.000268692	2.288	Diabetes	8.79667	3.78832	0.36355
HEXB	0.000242638	2.65	Diabetes	4.38913	1.59377	0.459575
TSPAN1	0.000206492	2.729	Diabetes	15.9389	5.77795	0
EIF6	0.000200424	6.37	Diabetes	3.0503	0.394538	0.260825
SERINC1	0.000197896	3.921	Diabetes	1.66647	0.350569	0.1065
AKR7A3	0.000188057	2.26	Diabetes	28.7048	7.85868	12.6454
CHMP4C	0.000178276	4.575	Diabetes	0.940149	0.0581385	0.12735
SFN	0.000175727	2.821	Diabetes	37.4498	13.2087	9.41868
BDH2	0.000167355	3.829	Diabetes	23.7327	6.12491	3.89675
HMGCS2	0.000156919	19.475	Diabetes	6.30115	0.228692	0.190675
CTSH	0.000146936	3.499	Diabetes	4.67898	1.26571	0.18625
HADHA	0.00014275	3.043	Diabetes	14.3333	4.64326	2.00885
ATP5C1	0.000117593	3.651	Diabetes	49.8095	13.5718	1.20192
ATP6V1E1	9.70648e-05	2.5	Diabetes	4.9726	1.9288	0.672175
EPHX2	9.62349e-05	3.537	Diabetes	2.81476	0.708138	0.724175
MAN2B1	8.52302e-05	2.785	Diabetes	2.86984	0.966292	0.2005
ATP6V1H	7.54596e-05	2.973	Diabetes	2.6354	0.819969	0.409075
PVRL2	7.51607e-05	9.828	Diabetes	2.72587	0.187538	0.149875
RAB3D	7.47545e-05	2.302	Diabetes	7.10404	1.57025	3.02975
ALDH2	7.44278e-05	2.471	Diabetes	12.5682	5.02611	3.77495
CD59	6.64973e-05	4.063	Diabetes	43.3791	10.602	0
TM7SF3	6.43715e-05	2.236	Diabetes	3.29102	1.41651	0.91385
NT5C	6.12829e-05	3.347	Diabetes	3.44712	0.959708	0.29535
LAP3	4.81702e-05	2.277	Diabetes	4.06578	1.72915	0.650325
ENO3	4.68069e-05	3.018	Diabetes	2.99687	0.926031	0
CPE	4.41492e-05	3.13	Diabetes	4.9966	0.844908	1.52842
MFI2	4.14567e-05	5.071	Diabetes	0.67603	0.0530308	0.013725
GPC1	2.55467e-05	2.188	Diabetes	0.934634	0.232	0.372825
CETP	2.55288e-05	2.009	Diabetes	7.35294	3.60918	0.7968
SLC26A4	2.31746e-05	16.75	Diabetes	5.17876	0.215154	0.109225
CYBRD1	2.28975e-05	3.156	Diabetes	3.20466	0.947077	0
AKR1C3	2.01146e-05	2.033	Diabetes	2.15418	1.00871	0.03145
PLS3	2.00382e-05	2.382	Diabetes	6.66532	2.73962	0.390325
FREM2	1.98605e-05	2.318	Diabetes	0.250478	0.0511846	0.008275
GOT1	1.68556e-05	2.92	Diabetes	23.0357	7.82289	2.57255
SGSH	1.17077e-05	4.221	Diabetes	4.53969	0.476077	0.9992
VPS37B	1.12658e-05	8.155	Diabetes	1.66322	0.116215	0.088675
MAN2A1	1.04517e-05	2.666	Diabetes	4.82169	1.7458	0.42215
GDF15	1.03094e-05	2.793	Diabetes	1.47596	0.4642	0.040075
GNA14	9.70218e-06	2.547	Diabetes	0.867284	0.279754	0
GGT6	8.65119e-06	6.389	Diabetes	1.36866	0.0257538	0.129875
CTSB	7.79575e-06	11.76	Diabetes	4.3825	0.281169	0.1698
PHB	6.66559e-06	2.163	Diabetes	4.1863	1.88146	0.803825
RHCG	6.3322e-06	2.446	Diabetes	11.4842	4.63542	1.46588
HSPA9	4.4374e-06	2.708	Diabetes	2.63444	0.821046	0.9099
TRHDE	4.0155e-06	6.39	Diabetes	0.857657	0	0.049875
CAB39	3.45466e-06	3.305	Diabetes	2.9988	0.837662	0.185825
AKR1C1	3.4392e-06	4.874	Diabetes	0.963507	0.1182	0.024225
MXRA5	3.22727e-06	2.089	Diabetes	0.356627	0.0509385	0.118625
CCT2	3.15113e-06	3.09	Diabetes	6.59991	2.06814	1.24945
CAPZB	2.93986e-06	2.393	Diabetes	8.56293	3.52057	2.11693
UPK3A	2.55574e-06	2.959	Diabetes	4.57622	1.48031	0.762425
ALPL	2.25699e-06	2.633	Diabetes	4.36098	1.5944	0
F11	1.83882e-06	4.329	Diabetes	1.4309	0.00810769	0.253625
NEU1	1.63249e-06	6.947	Diabetes	2.51659	0.276677	0.1102
UEVLD	1.58146e-06	23.384	Diabetes	3.63746	0.0598308	0
GUSB	1.09441e-06	3.868	Diabetes	14.6557	3.71525	0.774275
CEL	1.01618e-06	5.212	Diabetes	5.7886	1.02972	0.226025
SECTM1	9.73029e-07	2.338	Diabetes	62.2242	26.5536	18.6306
CPNE8	8.95836e-07	4.133	Diabetes	0.49297	0.0434615	0.012975
ACO1	7.90354e-07	3.393	Diabetes	12.8905	3.72895	1.2485
DHRS2	7.52255e-07	2.741	Diabetes	31.0856	11.2763	1.98638
SUCLG2	6.90187e-07	3.088	Diabetes	9.40372	2.97811	1.37718
MAN1C1	6.65619e-07	22.25	Diabetes	3.21023	0.00430769	0.048775
PTGR1	5.65117e-07	2.44	Diabetes	6.32789	2.53409	0.866325
PACSIN3	4.83958e-07	7.838	Diabetes	0.787813	0.0132769	0
AMY2A	3.19106e-07	2.058	Diabetes	38.9929	18.8968	13.5827
CRYZ	3.00226e-07	2.181	Diabetes	7.21075	3.25228	0.990075
EPS8	2.12684e-07	2.07	Diabetes	2.47612	1.14451	0.050675
CSPG4	1.97483e-07	4.296	Diabetes	0.448746	0.0277231	0.026525
MITD1	1.58312e-07	7.65	Diabetes	3.3169	0.346677	0.214225
ATP6AP2	1.49491e-07	3.211	Diabetes	3.39462	0.988462	0.16855
AXL	1.23452e-07	3.941	Diabetes	0.762493	0.118831	0.0257
COL18A1	8.44969e-08	2.435	Diabetes	4.1115	1.20395	1.6299
CXCL12	7.54148e-08	10.584	Diabetes	16.956	1.44925	1.51143
RAB5B	6.25241e-08	2.145	Diabetes	10.8065	4.98472	0.944
ARSA	5.40115e-08	4.56	Diabetes	11.8048	2.51051	0.8579
PBLD	3.91223e-08	2.724	Diabetes	8.41401	3.02543	0.65205
AMY2B	3.22107e-08	2.15	Diabetes	37.1083	17.2075	9.2175
BHMT2	2.52221e-08	2.952	Diabetes	16.3699	5.47918	1.44407
RAB13	2.47278e-08	3.13	Diabetes	6.18248	1.90689	0.950975
EEF2	2.23079e-08	2.139	Diabetes	10.0338	4.63832	1.71317
VMO1	1.99491e-08	3.244	Diabetes	9.25602	2.78409	0.188675
ATP6V1B1	1.93632e-08	3.097	Diabetes	3.53283	1.07286	0.401625
C11orf52	1.87981e-08	3.563	Diabetes	10.7018	2.93198	0.741475
QPCT	1.67459e-08	2.188	Diabetes	14.589	6.61226	1.26275
ACAT1	1.43606e-08	2.407	Diabetes	58.1291	24.0954	5.70375
GAA	1.12363e-08	2.042	Diabetes	21.0084	10.2389	4.2663
RALA	1.1144e-08	2.586	Diabetes	7.62907	2.88846	1.62753
TMEM256	1.11173e-08	2.218	Diabetes	271.963	122.586	2.5041
SMIM5	1.10405e-08	3.534	Diabetes	43.0605	12.1118	0
SMPDL3B	1.06489e-08	2.903	Diabetes	1.46184	0.434754	0.43795
RNASE2	8.48254e-09	2.145	Diabetes	50.9786	23.7144	3.43905
PHGDH	7.53762e-09	2.591	Diabetes	5.27784	1.97586	1.33363
VPS28	6.94947e-09	7.896	Diabetes	3.54833	0.362031	0.19905
CD248	4.8148e-09	2.568	Diabetes	2.13533	0.770446	0.090675
NUTF2	3.36966e-09	3.783	Diabetes	27.6463	7.23488	5.00355
CYSTM1	2.80945e-09	2.148	Diabetes	71.5619	33.265	5.77498
GGH	2.39386e-09	2.633	Diabetes	84.625	32.075	15.1776
SUSD2	1.32149e-09	3.803	Diabetes	9.18964	2.34288	1.06743
BHMT	1.28235e-09	2.297	Diabetes	71.2652	30.52	30.9752
IGFBP7	8.52432e-10	2.801	Diabetes	19.0781	6.74648	4.73185
DAK	7.84369e-10	2.206	Diabetes	10.0852	4.51786	4.02905
PEF1	5.43989e-10	5.129	Diabetes	4.82464	0.860246	0
GAS6	3.44549e-10	2.652	Diabetes	9.51457	3.52478	0.52435
SAMM50	2.63531e-10	3.197	Diabetes	8.58782	2.6176	0.523125
CKB	2.41406e-10	2.252	Diabetes	47.7844	21.1645	11.8207
PPIB	2.10097e-10	2.601	Diabetes	98.1101	37.6523	17.118
VPS37D	2.02222e-10	3.866	Diabetes	3.43406	0.814123	0.345625
MPST	9.87978e-11	2.771	Diabetes	25.0928	8.99283	1.65197
FGL2	8.25574e-11	2.383	Diabetes	7.79245	3.21129	0.621525
MEGF8	6.77906e-11	2.567	Diabetes	0.819851	0.258323	0.0283
MVB12A	6.46977e-11	3.7	Diabetes	4.95213	1.2656	0.385625
ADH5	5.28824e-11	2.424	Diabetes	125.353	51.6523	0.92145
ACPP	4.66792e-11	3.801	Diabetes	296.46	76.8002	77.9192
SOD3	4.1651e-11	2.006	Diabetes	21.688	10.7631	4.8685
DNASE1	3.90002e-11	4.101	Diabetes	23.1074	5.55917	0.80925
CPM	3.51191e-11	3.995	Diabetes	10.1315	1.33934	2.46115
NPHS2	3.36132e-11	2.11	Diabetes	8.3659	3.91235	0.83945
PROZ	3.01475e-11	2.923	Diabetes	32.1142	10.921	5.5697
SPP1	2.06343e-11	3.274	Diabetes	924.217	282.218	17.2024
ITM2B	1.84257e-11	2.978	Diabetes	15.6149	5.1776	2.56263
KRT1	1.53293e-11	2.086	Diabetes	727.196	348.594	81.8536
SLC12A3	9.54275e-12	2.164	Diabetes	17.4803	8.02271	5.65555
CHMP1A	8.79246e-12	4.702	Diabetes	5.40507	1.07078	0.216575
GNG12	7.75051e-12	2.292	Diabetes	23.2586	10.0922	0.206
KRT10	7.0889e-12	2.526	Diabetes	738.415	292.292	65.5928
BGN	4.20963e-12	6.59	Diabetes	11.5133	1.66237	1.1418
AKR1B1	2.27073e-12	2.508	Diabetes	16.2754	6.42837	1.58485
GNAQ	1.51197e-12	3.102	Diabetes	5.26484	1.62963	0.299525
SORD	1.38534e-12	2.506	Diabetes	29.7806	11.825	7.97072
SLC25A3	9.25443e-13	2.512	Diabetes	43.403	17.2147	4.62437
RALB	7.91472e-13	2.198	Diabetes	13.1269	5.91902	1.8456
MYO1C	7.31311e-13	2.46	Diabetes	5.02968	1.98531	0.724025
KRT28	5.81154e-13	2.661	Diabetes	13.5251	5.0206	0.326125
GNA13	5.34136e-13	2.31	Diabetes	7.60842	3.23738	0.67385
DDAH1	1.86036e-13	6.518	Diabetes	16.892	2.5068	0.856075
CLIC1	1.84356e-13	2.443	Diabetes	45.4166	18.5336	4.87978
ATP6V1A	1.8355e-13	2.017	Diabetes	17.1047	8.42912	3.16613
TMPRSS2	1.76593e-13	4.887	Diabetes	5.01522	0.946769	0.6763
PSAP	1.16112e-13	2.283	Diabetes	34.681	15.1337	8.48435
ARSF	7.02694e-14	2.927	Diabetes	14.9417	5.03929	2.93122
CNP	5.87021e-14	2.209	Diabetes	16.7297	7.51895	6.07758
KLK1	3.91979e-14	4.449	Diabetes	23.6217	5.23189	0.3048
PCYOX1	2.92837e-14	6.669	Diabetes	29.3152	4.31068	1.06628
KIF12	1.62885e-14	8.731	Diabetes	7.04854	0.7188	0.11465
CAPG	1.4923e-14	2.209	Diabetes	12.7904	5.73452	0.724275
UPK2	9.13269e-15	2.055	Diabetes	64.9542	31.5507	3.13995
ZG16B	5.22987e-15	2.4	Diabetes	27.0555	11.2133	2.33617
ROBO4	2.57123e-15	2.706	Diabetes	3.12227	1.09057	0.04325
DDAH2	2.5498e-15	2.006	Diabetes	14.0662	6.96071	0.3645
SLC44A4	2.36033e-15	2.198	Diabetes	11.2474	5.0618	2.06093
KRT18	1.51893e-15	3.088	Diabetes	199.374	64.5033	23.824
HYAL1	1.14625e-15	6.998	Diabetes	7.17601	0.939662	0.629225
IGFBP2	1.08876e-15	6.589	Diabetes	9.06633	1.29123	0.4451
CBR1	6.86953e-16	2.035	Diabetes	35.5564	17.4254	5.76855
SLC2A5	5.17142e-16	2.474	Diabetes	19.4871	7.81851	4.12368
EHD4	2.1492e-16	2.116	Diabetes	13.2465	6.20669	2.01348
ANXA7	1.89691e-16	2.101	Diabetes	34.6563	16.4462	2.71995
B3GNT1	1.24161e-16	4.124	Diabetes	14.0599	3.33351	1.4455
NAPSA	1.19949e-16	2.413	Diabetes	73.8336	30.5384	16.5562
GNA11	1.03278e-16	3	Diabetes	6.76415	2.18772	0.509975
MDH1	8.49396e-17	2.412	Diabetes	29.2456	12.0644	3.43277
GSTA1	4.32242e-17	2.081	Diabetes	97.268	46.6925	10.5301
MAN1A1	3.45374e-17	2.44	Diabetes	64.0733	26.1952	9.94228
GNB4	2.6665e-17	2.352	Diabetes	16.0891	6.78391	0.219775
COL15A1	2.61406e-17	2.447	Diabetes	7.4478	2.98482	1.93253
CHMP4B	1.94169e-17	2.423	Diabetes	22.1304	9.07314	2.78633
KNG1	1.88885e-17	2.483	Diabetes	211.273	85.0409	49.4855
GSTA2	1.37137e-17	2.172	Diabetes	95.7453	44.0281	11.3201
CD9	4.65054e-18	2.315	Diabetes	312.459	134.897	31.6988
VPS4B	4.52619e-18	2.044	Diabetes	24.1251	11.7509	4.4205
COL6A1	2.87173e-18	2.357	Diabetes	22.9758	9.69122	3.68703
PRSS8	1.3745e-18	9.205	Diabetes	12.9541	1.31812	1.02858
PROM2	7.56543e-19	2.517	Diabetes	15.5677	6.12517	0.673525
XPNPEP2	2.94684e-19	2.342	Diabetes	46.0296	19.5925	4.37137
CHMP2B	2.67926e-19	2.292	Diabetes	26.3422	11.4383	1.25018
ACP2	2.04789e-19	3.362	Diabetes	27.4994	8.10975	1.88528
TSG101	1.63343e-19	3.078	Diabetes	24.0004	7.73074	2.27597
GNB2	4.96313e-20	2.115	Diabetes	31.3703	14.7796	2.42168
CHMP1B	3.51104e-20	2.602	Diabetes	75.1666	28.824	5.40407
CAPN7	1.09895e-20	3.309	Diabetes	16.0733	4.78751	1.32238
GNB1	8.56212e-21	2.069	Diabetes	30.4947	14.6893	2.79097
SLC44A2	7.1898e-21	3.113	Diabetes	35.2243	11.2464	0.580325
SERPINA5	6.24738e-21	3.119	Diabetes	513.1	164.465	72.6796
EGF	5.67287e-21	2.408	Diabetes	188.151	78.075	23.8658
CHMP2A	4.52003e-21	2.466	Diabetes	310.48	125.842	11.2381
GPRC5B	2.45487e-21	2.267	Diabetes	223.619	98.5802	30.1193
PLAU	1.8604e-21	5.125	Diabetes	38.4508	7.42158	3.35297
VTA1	1.78746e-21	3.099	Diabetes	55.7074	17.9086	6.15355
VASN	8.43789e-22	2.605	Diabetes	367.942	141.172	26.0065
PDCD6IP	3.59526e-22	2.233	Diabetes	50.6368	22.6197	4.6956
VPS4A	3.01888e-23	4.37	Diabetes	18.6642	4.19412	0.675125
UMOD	2.32299e-28	2.424	Diabetes	53403.4	22035.2	4127.13
ARL8B	0.0474662	4.151	DKD	0.191873	1.5054	0.286725
HIST1H3A	0.0447763	2.441	DKD	2.86287	7.13129	0.3893
HIST1H3B	0.0447763	2.441	DKD	2.86287	7.13129	0.3893
HIST1H3C	0.0447763	2.441	DKD	2.86287	7.13129	0.3893
HIST1H3J	0.0447763	2.441	DKD	2.86287	7.13129	0.3893
HIST1H3I	0.0447763	2.441	DKD	2.86287	7.13129	0.3893
HIST1H3H	0.0447763	2.441	DKD	2.86287	7.13129	0.3893
HIST1H3G	0.0447763	2.441	DKD	2.86287	7.13129	0.3893
HIST1H3F	0.0447763	2.441	DKD	2.86287	7.13129	0.3893
HIST1H3E	0.0447763	2.441	DKD	2.86287	7.13129	0.3893
HIST1H3D	0.0447763	2.441	DKD	2.86287	7.13129	0.3893
BLMH	0.042264	2.66	DKD	0.102336	0.438215	0
NCF2	0.0417482	4.618	DKD	3.37904	15.9674	0
C19orf59	0.0406723	3.785	DKD	0.547366	2.35052	0
TUBAL3	0.0391419	2.94	DKD	0.249493	0.927677	0
CYBA	0.0383996	9.336	DKD	2.57043	24.8305	0
PTPN6	0.0365809	15.398	DKD	0.0643731	2.43106	0
DEFA3	0.0333381	2.239	DKD	48.7127	109.17	0
DEFA1B	0.0333381	2.239	DKD	48.7127	109.17	0
DEFA1	0.0333381	2.239	DKD	48.7127	109.17	0
SQRDL	0.0324958	2.144	DKD	0.754933	1.73323	0.0664
PSMD5	0.0321353	20.399	DKD	0.0329851	2.70434	0.037475
FERMT3	0.0288511	4.683	DKD	0.717746	3.72925	0.2489
RAB31	0.0279327	2.879	DKD	0.170806	0.6796	0
CNN2	0.0267346	3.734	DKD	0.0304104	0.387015	0
SERPINB10	0.0267346	4.536	DKD	0.0468284	0.566077	0
STT3A	0.0261519	2.67	DKD	0.00848507	0.189677	0
FMNL1	0.0261519	5.251	DKD	0.00618657	0.457615	0
CSK	0.0261519	5.655	DKD	0.00960448	0.519815	0
PADI2	0.0261519	8.075	DKD	0.0280373	0.933954	0
TCIRG1	0.02558	2.07	DKD	0.00410448	0.115508	0
MYO1G	0.02558	3.999	DKD	0.0116716	0.346538	0
DOCK2	0.02558	5.525	DKD	0.00351493	0.471877	0
UNC13D	0.02558	8.194	DKD	0.000895522	0.726738	0
DIAPH1	0.0255545	2.058	DKD	0.0265373	0.160446	0
FAM49B	0.0247853	2.443	DKD	0.0324851	0.869123	0.29665
MMP8	0.0246399	3.313	DKD	0.0459552	0.383477	0
SULT1A2	0.0246399	3.709	DKD	0.0580149	0.486123	0
USO1	0.0237528	7.794	DKD	0.00647761	0.729938	0
NCF4	0.0233193	12.239	DKD	0.0593657	1.8504	0
GCA	0.0211293	4.827	DKD	3.36228	19.5146	3.96322
CEACAM8	0.0195372	5.281	DKD	0.364045	2.35042	0.1096
MYO1F	0.019474	6.587	DKD	0.0165	0.667369	0
RNF213	0.0174359	2.012	DKD	0	0.101169	0
DNAJC13	0.0174359	2.082	DKD	0	0.108231	0
STK10	0.0174359	2.1	DKD	0	0.109954	0
STAT5B	0.0174359	2.112	DKD	0	0.111246	0
ATP2A3	0.0174359	2.178	DKD	0	0.117831	0
APBB1IP	0.0174359	2.186	DKD	0	0.118631	0
SUN2	0.0174359	2.218	DKD	0	0.1218	0
RP2	0.0174359	2.369	DKD	0	0.136938	0
AMPD3	0.0174359	2.594	DKD	0	0.159431	0
KCNAB2	0.0174359	3.048	DKD	0	0.204831	0
LOC100653194	0.0174359	3.362	DKD	0	0.236246	0
LOC101060714	0.0174359	3.494	DKD	0	0.2494	0
SULT1A3	0.0174359	3.494	DKD	0	0.2494	0
SULT1A4	0.0174359	3.494	DKD	0	0.2494	0
GCLM	0.0174359	3.586	DKD	0	0.258631	0
CLIC6	0.0174359	3.63	DKD	0	0.262985	0
PARVG	0.0174359	3.661	DKD	0	0.266123	0
RAB32	0.0174359	4.365	DKD	0	0.336523	0
NLRC4	0.0174359	5.003	DKD	0	0.400338	0
ARL8A	0.0174359	8.567	DKD	0	0.756708	0
RTN3	0.0174359	12.651	DKD	0	1.16508	0
ELMO1	0.0174359	27.809	DKD	0	2.68088	0
FCER1G	0.0174359	30.038	DKD	0	2.90375	0
TAP1	0.0174359	41.617	DKD	0	4.06174	0
HCK	0.0144921	5.575	DKD	0.0843358	0.927738	0
S100A9	0.00894211	3.494	DKD	938.47	3279.14	325.176
PTPRC	0.00811197	4.127	DKD	0.0615	0.650308	0.081825
TSPO	0.00802082	8.816	DKD	5.29872	47.495	0
CEACAM7	0.00798004	3.166	DKD	5.52996	17.7255	0.40105
ALOX5	0.00771705	3.911	DKD	0.248813	1.26405	0.004825
CYP4F2	0.00441958	2.31	DKD	0	0.130954	0
ARAP1	0.00441958	3.068	DKD	0	0.206815	0
CORO7-PAM16	0.00441958	3.076	DKD	0	0.207615	0
CORO7	0.00441958	3.479	DKD	0	0.247862	0
ARHGEF1	0.00441958	3.852	DKD	0	0.285169	0
VAV1	0.00441958	7.927	DKD	0	0.692723	0
VASP	0.00441958	8.223	DKD	0	0.722277	0
MYADM	0.00441958	8.351	DKD	0	0.735108	0
SYK	0.00441958	10.552	DKD	0	0.955231	0
CPNE2	0.00441958	17.66	DKD	0	1.66598	0
CAPN2	0.00382186	3.032	DKD	0.659015	2.20169	0.295275
RAC2	0.00224946	2.747	DKD	2.41914	6.8206	0.11115
ITGAV	0.0016783	2.056	DKD	1.37212	2.92737	0
MAPK14	0.00110741	14.342	DKD	0	1.33415	0
HEXA	0.000583066	2.726	DKD	2.09695	5.88857	0.142975
S100A8	0.000577457	2.64	DKD	470.299	1241.59	121.756
VNN2	0.000534668	10.778	DKD	0.0808209	1.84895	0
FGR	0.000497722	8.471	DKD	0.0533955	1.19945	0
HBZ	0.000460506	106.221	DKD	0.0238284	13.0532	0
PGD	0.000331817	2.048	DKD	9.36666	19.2862	4.0579
PCK1	9.98978e-07	3.681	DKD	12.1727	45.0807	0.859075
LYVE1	1.55273e-07	2.799	DKD	0.859455	2.58532	0.609775
ANXA3	9.33232e-08	3.233	DKD	22.1275	71.7528	14.7194
ABHD14B	4.00224e-08	2.748	DKD	45.399	124.909	9.3637
DPEP1	7.78623e-12	2.468	DKD	282.869	698.31	180.364
HIST1H1E	0.0454709	3.579	CKD	2.03484	1.17497	7.54145
APOA4	0.0415032	2.388	CKD	157.665	150.92	376.696
B2M	0.0409753	3.828	CKD	145.666	112.246	557.839
UGT1A7	0.0323877	2.49	CKD	0.0455224	0	0.262325
HIST1H1D	0.0221884	3.639	CKD	1.75913	0.983062	6.6657
SCGB1A1	0.0150292	2.644	CKD	1.50339	2.8736	7.76318
ARPC1A	0.014597	3.065	CKD	3.2506	1.23343	10.1706
FLOT1	0.00712913	2.045	CKD	8.0001	8.51198	17.51
CFD	0.00711376	2.297	CKD	37.4503	30.1798	86.1642
OVGP1	0.00676561	3.25	CKD	0	0	0.22505
GKN1	0.00676561	3.402	CKD	0	0	0.24025
ADIPOQ	0.00676561	4.06	CKD	0	0	0.306
TXNDC5	0.00502846	2.085	CKD	0	0.0136308	0.136925
APOL1	0.00502846	11.895	CKD	0	0.00216923	1.11528
C4BPA	0.00485309	4.704	CKD	0.27706	0.315708	1.8554
ITIH3	0.00447651	9.233	CKD	0.176343	0.0115231	2.45145
HIST1H1C	0.00443451	2.928	CKD	2.48266	1.13372	7.4609
LYZ	0.00359823	5.441	CKD	4.72559	3.72103	26.1563
TGFBI	0.00349337	42.993	CKD	0.00729851	0.00241538	4.51307
LPL	0.00311938	2.258	CKD	1.8649	0.322954	4.33767
C1S	0.00089243	2.229	CKD	0.181366	0.0857077	0.52715
HGFAC	0.00054255	2.478	CKD	0	0.116154	0.4356
APOF	0.000539221	3.562	CKD	0	0	0.25625
BTD	0.000499338	2.116	CKD	0.995552	0.951969	2.21873
PON3	0.000489221	7.41	CKD	0	0.0192769	0.783875
CRP	0.000489221	8.968	CKD	0	0.0229846	1.00287
TTR	0.000440869	2.082	CKD	73.9318	132.536	276.07
CFH	0.000384117	2.565	CKD	0.697724	1.40694	3.76463
RBP4	9.61427e-05	8.104	CKD	73.4728	37.2119	596.135
SERPINF2	9.47756e-05	2.376	CKD	1.62471	3.408	8.23553
CST6	6.54435e-05	6.247	CKD	1.9731	2.53966	16.3889
SLC4A1	4.79016e-05	2.257	CKD	1.70943	5.25615	11.9915
DCD	3.99709e-05	16.207	CKD	0.467142	0.358692	9.09158
GPLD1	2.32041e-05	5.908	CKD	0	0.137385	1.3024
VSIG4	3.21303e-06	7.867	CKD	0	0	0.686675
CFHR3	3.21303e-06	17.913	CKD	0	0	1.69132
VTN	2.52698e-06	5.786	CKD	30.599	38.3842	222.579
SPTA1	1.39678e-06	2.612	CKD	0.115955	2.11845	5.69552
F9	3.30877e-07	5.758	CKD	0.174597	0	1.48123
CPB2	2.49336e-07	3.796	CKD	0	0.408492	1.8302
FETUB	2.4013e-07	3.88	CKD	0	0	0.288
PROS1	2.4013e-07	7.08	CKD	0	0	0.608025
ART3	9.19686e-08	7.095	CKD	0.369119	0.306723	3.22838
OGN	5.03207e-08	3.302	CKD	0.194716	0.352862	1.39542
CA3	1.6106e-08	14.157	CKD	0	0.439769	7.54157
HRG	8.65291e-09	3.38	CKD	1.95204	13.5122	45.911
PRSS2	2.67841e-09	3.073	CKD	0.988896	0	3.246
PEBP4	2.33309e-09	11.8	CKD	0.243373	0	3.95178
SERPIND1	1.31029e-09	2.11	CKD	1.51851	12.7968	27.1086
CPN1	8.50751e-10	2.926	CKD	0	0.401354	1.3668
GPX3	8.27156e-10	2.535	CKD	2.90358	7.14105	18.2559
HPR	4.63573e-10	5.242	CKD	6.2411	31.2661	164.32
FGA	2.05028e-10	2.924	CKD	22.0378	64.9873	190.204
PGLYRP2	3.95553e-11	3.362	CKD	10.8153	9.99305	36.5982
FGB	5.59807e-12	3.435	CKD	22.1504	70.2484	241.549
LBP	4.38188e-13	3.404	CKD	1.07968	2.99698	10.4407
FABP4	3.34968e-13	19.445	CKD	0.215052	0	6.02623
C6	3.11593e-14	2.235	CKD	0.112634	1.14182	2.67595
PON1	1.22571e-14	3.989	CKD	0.0665746	1.16306	4.93877
A1BG	7.24666e-15	2.378	CKD	77.0812	310.484	738.353
HP	9.93091e-16	2.922	CKD	26.9734	134.538	393.262
FGG	4.56551e-16	2.566	CKD	27.9645	89.0301	228.565
C8G	6.4914e-17	4.209	CKD	0.133761	3.95212	16.9558
F2	5.5648e-17	6.786	CKD	7.71913	19.1639	130.631
C7	2.7846e-17	3.477	CKD	0.133366	2.12989	7.6525
SHBG	1.67901e-17	3.216	CKD	0.0218731	0.452877	1.6783
C8A	2.81934e-18	4.855	CKD	0	1.44068	7.38033
HPX	6.95264e-19	3.268	CKD	37.3291	167.867	548.758
C4A	2.15788e-19	2.369	CKD	5.82005	29.0353	68.9159
C4B	1.59765e-19	2.427	CKD	5.54372	27.5147	66.9318
C4B_2	1.59765e-19	2.427	CKD	5.54372	27.5147	66.9318
C8B	4.69631e-20	2.997	CKD	0.405687	14.1069	42.4725
C9	8.71534e-21	3.548	CKD	5.10204	29.2542	104.035
ITIH1	6.4352e-21	2.473	CKD	1.22843	11.2225	27.8969
C3	6.15192e-21	2.19	CKD	31.0742	209.976	459.957
GC	1.49251e-21	5.934	CKD	3.09741	20.717	123.438
MB	8.96364e-22	3.596	CKD	0.137769	10.8045	39.1163
ITIH2	2.99134e-22	2.909	CKD	1.66407	11.5214	33.7009
IGLL5	2.33886e-22	2.036	CKD	251.069	1133.42	2308
BROX	1.7671e-22	11.422	CKD	33.701	8.73362	385.964
C5	9.63475e-23	2.664	CKD	0.710843	7.26063	19.5055
C2	8.3269e-23	2.573	CKD	0.150164	5.96315	15.4992
SERPINA1	7.5038e-24	4.71	CKD	320.546	1545.34	7279.54
A2M	4.13631e-25	2.699	CKD	10.2667	65.1245	175.926
SERPINC1	2.42178e-25	3.435	CKD	7.21666	35.4915	122.172
ORM2	1.75378e-27	3.392	CKD	5.30485	22.7055	77.2613
ORM1	1.68932e-28	3.256	CKD	21.0151	67.7316	220.739
AFM	1.65578e-33	3.124	CKD	0.0996642	7.00105	22.0816

## Sheet: protein correlation
Protein_name	highly correlated proteins	Detected	Serum creatinine (mmol/L)	Glomerular filtration rate (ml/min/1.73 M^2)	Blood Urea nitrogen (mmol/L)	Urinary Albumin/Creatinine Ratio (mg/g).1	Urinary Albumin/Creatinine Ratio (mg/g).2	Protein_Detected_SC	Protein_Detected_GFR	Protein_Detected_BUN	Protein_Detected_ACR1	Protein_Detected_ACR2	Protein_Detected_Ratio_SC	Protein_Detected_Ratio_GFR	Protein_Detected_Ratio_BUN	Protein_Detected_Ratio_ACR1	Protein_Detected_Ratio_ACR2
ALB	Yes	239	0.469	-0.58768	0.494694	0.649914	0.739843	229	224	220	170	120	1	1	1	1	1
RBP4	Yes	152	0.811516	-0.580458	0.71978	-0.104494	-0.098944	148	144	142	106	80	0.646	0.643	0.645	0.624	0.667
HPX	Yes	203	0.720278	-0.533989	0.638062	0.405063	0.401656	193	189	184	147	98	0.843	0.844	0.836	0.865	0.817
C7	Yes	53	0.769002	-0.52361	0.729486	0.524883	0.56544	50	49	49	26	13	0.218	0.219	0.223	0.153	0.108
C5	Yes	84	0.722152	-0.513716	0.682268	0.544586	0.558049	77	76	73	49	27	0.336	0.339	0.332	0.288	0.225
C8B	Yes	79	0.553699	-0.50468	0.556426	0.421294	0.433812	73	72	70	49	29	0.319	0.321	0.318	0.288	0.242
IGLL5	Yes	234	0.584995	-0.502542	0.609892	0.369438	0.388796	224	219	215	167	117	0.978	0.978	0.977	0.982	0.975
C3	Yes	230	0.598625	-0.488053	0.589781	0.581996	0.568386	221	216	212	166	116	0.965	0.964	0.964	0.976	0.967
C9	Yes	164	0.572304	-0.472364	0.486678	0.340549	0.289815	155	152	146	119	78	0.677	0.679	0.664	0.7	0.65
FABP4	Yes	17	0.550073	-0.468258	0.48032	-0.0500316	-0.0354472	17	17	17	4	2	0.074	0.076	0.077	0.024	0.017
C4A	Yes	221	0.58743	-0.46463	0.538097	0.543465	0.596136	211	206	202	162	113	0.921	0.92	0.918	0.953	0.942
C8G	Yes	52	0.663609	-0.464272	0.570325	0.529724	0.52624	50	49	48	28	16	0.218	0.219	0.218	0.165	0.133
LBP	Yes	87	0.633744	-0.461684	0.61122	0.317538	0.331084	81	79	78	56	35	0.354	0.353	0.355	0.329	0.292
C4B	Yes	218	0.588651	-0.46078	0.538198	0.542419	0.590971	208	203	199	160	111	0.908	0.906	0.905	0.941	0.925
C4B_2	Yes	218	0.588651	-0.46078	0.538198	0.542419	0.590971	208	203	199	160	111	0.908	0.906	0.905	0.941	0.925
CST6	Yes	36	0.574737	-0.426197	0.44388	-0.0290552	0.0174029	35	35	34	22	15	0.153	0.156	0.155	0.129	0.125
C2	Yes	59	0.610345	-0.417613	0.57632	0.337232	0.269687	56	55	53	28	16	0.245	0.246	0.241	0.165	0.133
B2M	Yes	167	0.552535	-0.407506	0.467094	-0.0067288	0.0097735	162	158	156	121	90	0.707	0.705	0.709	0.712	0.75
FGB	Yes	194	0.62502	-0.397697	0.536514	0.44383	0.225077	185	180	177	140	98	0.808	0.804	0.805	0.824	0.817
GC	Yes	141	0.51457	-0.386644	0.43971	0.482337	0.53254	133	130	126	104	62	0.581	0.58	0.573	0.612	0.517
FGG	Yes	186	0.593227	-0.383454	0.506163	0.360819	0.186258	177	174	169	137	97	0.773	0.777	0.768	0.806	0.808
SERPINA4	Yes	176	0.502849	-0.378725	0.520821	0.28878	0.422643	168	164	160	129	93	0.734	0.732	0.727	0.759	0.775
C8A	Yes	38	0.506029	-0.370409	0.430527	0.450909	0.442733	36	35	35	15	7	0.157	0.156	0.159	0.088	0.058
SERPINF1	Yes	217	0.459242	-0.363812	0.50485	0.131313	0.249524	207	202	198	160	113	0.904	0.902	0.9	0.941	0.942
PEBP4	Yes	10	0.576489	-0.361635	0.512524	-0.0287905	-0.0256588	10	10	10	1	1	0.044	0.045	0.045	0.006	0.008
MB	Yes	47	0.341991	-0.352243	0.262645	0.127327	0.58554	46	45	44	22	11	0.201	0.201	0.2	0.129	0.092
FETUB	Yes	6	0.580799	-0.350533	0.543416			6	6	6			0.026	0.027	0.027
C6	Yes	37	0.545119	-0.348638	0.447044	0.199897	0.296038	35	34	34	18	10	0.153	0.152	0.155	0.106	0.083
CRP	Yes	5	0.523053	-0.338557	0.406254	0.29163		5	5	5	1		0.022	0.022	0.023	0.006
CPB2	Yes	13	0.606269	-0.336373	0.581519	0.197443	0.101289	13	13	13	4	3	0.057	0.058	0.059	0.024	0.025
PON1	Yes	31	0.552776	-0.329784	0.525955	0.155205	0.140249	30	30	30	13	8	0.131	0.134	0.136	0.076	0.067
SERPIND1	Yes	113	0.508784	-0.321764	0.488002	0.273042	0.282769	107	105	103	77	49	0.467	0.469	0.468	0.453	0.408
HRG	Yes	108	0.352581	-0.320444	0.344918	0.546673	0.544532	103	101	98	75	47	0.45	0.451	0.445	0.441	0.392
SERPINF2	Yes	103	0.593095	-0.31652	0.526876	0.109125	0.220717	100	97	94	73	51	0.437	0.433	0.427	0.429	0.425
ITIH1	Yes	90	0.31595	-0.310432	0.300997	0.475894	0.517124	84	83	80	53	31	0.367	0.371	0.364	0.312	0.258
C4BPA	Yes	26	0.60575	-0.308228	0.528987	0.0256479	0.0273564	24	23	23	14	8	0.105	0.103	0.105	0.082	0.067
VSIG4	Yes	5	0.503946	-0.301934	0.404931			5	5	5			0.022	0.022	0.023
CST3	Yes	202	0.548161	-0.293344	0.4914	-0.220731	-0.175695	193	189	185	145	108	0.843	0.844	0.841	0.853	0.9
TF	Yes	235	0.233531	-0.272832	0.22867	0.398871	0.533736	225	220	216	169	119	0.983	0.982	0.982	0.994	0.992
AFM	Yes	81	0.181231	-0.271339	0.229117	0.293051	0.798119	78	77	73	46	22	0.341	0.344	0.332	0.271	0.183
F12	Yes	15	0.532154	-0.26135	0.519313	0.187886	0.203827	15	15	15	7	5	0.066	0.067	0.068	0.041	0.042
LYZ	Yes	42	0.501384	-0.25795	0.44905	-0.0506341	-0.0552416	40	40	39	18	13	0.175	0.179	0.177	0.106	0.108
CFHR3	Yes	5	0.557507	-0.257519	0.521982			5	5	5			0.022	0.022	0.023
F9	Yes	10	0.553218	-0.252611	0.517462	-0.0322978	-0.0284294	10	10	10	2	2	0.044	0.045	0.045	0.012	0.017
TGFBI	Yes	6	0.535109	-0.225751	0.478873	-0.00868374	0.000824259	6	6	6	2	2	0.026	0.027	0.027	0.012	0.017
CP	Yes	227	0.0833916	-0.104718	0.0965026	0.409532	0.504949	217	213	208	165	115	0.948	0.951	0.945	0.971	0.958
AGT		194	0.403813	-0.43338	0.410377	0.200294	0.261124	184	179	175	142	97	0.803	0.799	0.795	0.835	0.808
PZP		78	0.294656	-0.37114	0.263035	0.380981	0.452276	72	71	67	45	24	0.314	0.317	0.305	0.265	0.2
A2M		165	0.316694	-0.367979	0.262773	0.315684	0.352511	157	154	149	117	77	0.686	0.688	0.677	0.688	0.642
CFB		184	0.399866	-0.343308	0.398122	0.342671	0.418318	175	171	166	139	96	0.764	0.763	0.755	0.818	0.8
ITIH2		99	0.391442	-0.332322	0.364929	0.448233	0.452978	93	92	89	60	33	0.406	0.411	0.405	0.353	0.275
CA1		149	0.272538	-0.331427	0.244527	0.397541	0.262669	140	136	133	99	63	0.611	0.607	0.605	0.582	0.525
TTR		203	0.349875	-0.329091	0.38178	0.17458	0.226555	193	188	186	148	107	0.843	0.839	0.845	0.871	0.892
ART3		23	0.381089	-0.328849	0.408886	-0.00934115	-0.0155392	22	22	22	9	7	0.096	0.098	0.1	0.053	0.058
CFD		139	0.478784	-0.31832	0.408712	-0.105387	-0.0804021	132	131	124	99	74	0.576	0.585	0.564	0.582	0.617
FGA		228	0.392794	-0.31099	0.317411	0.37825	0.197529	218	213	209	164	115	0.952	0.951	0.95	0.965	0.958
GPX3		90	0.298042	-0.303597	0.288475	0.1798	0.154453	87	86	85	63	45	0.38	0.384	0.386	0.371	0.375
DCD		13	0.454353	-0.300597	0.371585	-0.0328483	-0.0293055	13	13	13	3	3	0.057	0.058	0.059	0.018	0.025
AMBP		236	0.294133	-0.297036	0.267401	-0.0180877	-0.00244799	226	221	217	170	120	0.987	0.987	0.986	1	1
CFH		77	0.499768	-0.296663	0.450323	0.298952	0.207218	73	71	69	55	36	0.319	0.317	0.314	0.324	0.3
F10		4	0.394418	-0.288159	0.278735	0.263747		4	4	4	1		0.017	0.018	0.018	0.006
KLKB1		6	0.440615	-0.281734	0.368927	0.263747		6	6	6	1		0.026	0.027	0.027	0.006
APOA4		235	0.450234	-0.280337	0.398803	-0.0422923	-0.0310206	225	220	216	169	120	0.983	0.982	0.982	0.994	1
SHBG		23	0.410822	-0.279628	0.419439	0.260985	0.340611	22	22	22	5	3	0.096	0.098	0.1	0.029	0.025
TXNDC5		4	0.314989	-0.279451	0.206514	-0.0181662	-0.0129345	4	4	4	1	1	0.017	0.018	0.018	0.006	0.008
PTGDS		199	0.15438	-0.262477	0.154724	0.0123038	0.112834	190	186	182	144	100	0.83	0.83	0.827	0.847	0.833
OGN		19	0.408908	-0.262031	0.382271	0.0257316	0.0425666	18	18	17	5	3	0.079	0.08	0.077	0.029	0.025
APOF		3	0.463575	-0.249053	0.398674			3	3	3			0.013	0.013	0.014
SERPINA3		230	0.183104	-0.24621	0.23667	0.0471799	0.156024	220	216	211	165	117	0.961	0.964	0.959	0.971	0.975
GKN1		2	0.434386	-0.245875	0.363625			2	2	2			0.009	0.009	0.009
CA3		11	0.313893	-0.239075	0.370203	0.374692	-0.019968	11	11	11	3	2	0.048	0.049	0.05	0.018	0.017
SERPINC1		176	0.341562	-0.238504	0.299973	0.322705	0.383884	167	164	159	125	81	0.729	0.732	0.723	0.735	0.675
ADIPOQ		2	0.245983	-0.237298	0.268972			2	2	2			0.009	0.009	0.009
PON3		5	0.430162	-0.216458	0.387006	0.263747		5	5	5	1		0.022	0.022	0.023	0.006
SERPINA10		3	0.495422	-0.202381	0.482298	0.338962	0.418679	3	3	3	1	1	0.013	0.013	0.014	0.006	0.008
TSKU		3	0.491494	-0.201695	0.490864	-0.02688	-0.0258028	3	3	3	1	1	0.013	0.013	0.014	0.006	0.008
IGFALS		170	0.321562	-0.201417	0.294902	0.0738058	0.106862	162	158	155	124	84	0.707	0.705	0.705	0.729	0.7
CHI3L1		7	0.270705	-0.201386	0.325788	-0.00169577		6	6	6	1		0.026	0.027	0.027	0.006
SAA2-SAA4		4	0.18929	-0.197103	0.184621	0.263747		4	4	4	1		0.017	0.018	0.018	0.006
SAA4		4	0.189285	-0.197102	0.184616	0.263747		4	4	4	1		0.017	0.018	0.018	0.006
PLG		203	0.20292	-0.192281	0.163044	0.220376	0.257017	193	189	184	147	101	0.843	0.844	0.836	0.865	0.842
GSN		235	0.205065	-0.192148	0.19809	0.0474847	0.0544571	225	220	216	168	119	0.983	0.982	0.982	0.988	0.992
MYOC		55	0.292493	-0.186846	0.314032	-0.0729221	-0.0323568	54	52	51	39	27	0.236	0.232	0.232	0.229	0.225
PYGL		45	0.23823	-0.1803	0.24703	0.0105923	-0.0646127	44	43	42	26	19	0.192	0.192	0.191	0.153	0.158
MST1		1	0.479271	-0.178104	0.464776			1	1	1			0.004	0.004	0.005
MLEC		3	0.210354	-0.176526	0.139619	-0.0289761		3	3	3	1		0.013	0.013	0.014	0.006
THBS4		1	0.283709	-0.173907	0.285157			1	1	1			0.004	0.004	0.005
BPNT1		2	0.0435241	-0.171419	-0.0195867	-0.0181662	-0.0129345	2	2	2	1	1	0.009	0.009	0.009	0.006	0.008
FABP6		1	0.220703	-0.169482	0.139618			1	1	1			0.004	0.004	0.005
GYPA		1	0.220703	-0.169482	0.139618			1	1	1			0.004	0.004	0.005
SAA2		1	0.220703	-0.169482	0.139618			1	1	1			0.004	0.004	0.005
LFNG		1	0.272662	-0.169437	0.229836			1	1	1			0.004	0.004	0.005
PROS1		6	0.49125	-0.165718	0.445243			6	6	6			0.026	0.027	0.027
APOA1		238	0.138271	-0.165428	0.0903905	0.128458	0.0418397	228	223	219	170	120	0.996	0.996	0.995	1	1
PRSS2		12	0.267279	-0.162217	0.212931	-0.0303595	-0.0256588	12	12	12	2	1	0.052	0.054	0.055	0.012	0.008
CD5L		1	0.135196	-0.161272	0.0865141			1	1	1			0.004	0.004	0.005
SLC34A2		1	0.135196	-0.161272	0.0865141			1	1	1			0.004	0.004	0.005
SLC47A2		1	0.135196	-0.161272	0.0865141			1	1	1			0.004	0.004	0.005
APOL1		4	0.165484	-0.160306	0.0417822	-0.030238	0.00485119	3	3	3	2	1	0.013	0.013	0.014	0.012	0.008
GGACT		42	0.0640126	-0.158573	0.040294	-0.0976551	-0.077302	39	36	34	31	22	0.17	0.161	0.155	0.182	0.183
PRPS1		3	0.185488	-0.155079	0.124596	0.380281		3	3	3	1		0.013	0.013	0.014	0.006
AKR1A1		201	0.0496449	-0.14744	0.0587493	0.170877	0.352011	192	187	184	149	109	0.838	0.835	0.836	0.876	0.908
REG1B		9	0.0508341	-0.145029	0.0689409	-0.0161691	0.00818971	9	9	9	5	4	0.039	0.04	0.041	0.029	0.033
CNN3		2	0.124345	-0.144088	0.0753687	-0.0170462		2	2	2	1		0.009	0.009	0.009	0.006
ADD2		5	0.140688	-0.141608	0.0824074	0.264054	8.93296e-05	5	5	5	3	2	0.022	0.022	0.023	0.018	0.017
ENOPH1		1	0.0378236	-0.140699	-0.0283302			1	1	1			0.004	0.004	0.005
PRL		1	0.0378236	-0.140699	-0.0283302			1	1	1			0.004	0.004	0.005
ENPEP		228	0.0820603	-0.13932	0.0539163	0.0102985	-0.0302235	218	213	209	169	120	0.952	0.951	0.95	0.994	1
APOH		38	0.349232	-0.138364	0.284779	-0.0180625	-0.038502	36	35	35	20	15	0.157	0.156	0.159	0.118	0.125
GUCA2A		8	0.0328264	-0.137566	0.0131672	-0.0346764	-0.0323729	7	6	7	4	3	0.031	0.027	0.032	0.024	0.025
PRTN3		51	-0.0245038	-0.133507	0.0191971	0.0255228	-0.0635319	49	48	47	32	21	0.214	0.214	0.214	0.188	0.175
CLIC6		3	0.0176627	-0.13132	0.0147919	-0.0181917	-0.0129022	2	2	2	2	2	0.009	0.009	0.009	0.012	0.017
MPO		98	-0.0168169	-0.125679	0.0130868	0.0250993	-0.0407625	91	88	87	63	37	0.397	0.393	0.395	0.371	0.308
GPR180		3	0.011618	-0.125357	0.00938844	-0.026093	-0.0200316	3	2	3	2	2	0.013	0.009	0.014	0.012	0.017
HP		159	0.0718106	-0.124611	0.0323201	0.148043	0.151534	150	147	142	114	73	0.655	0.656	0.645	0.671	0.608
SLC22A11		8	0.0153513	-0.124509	0.00146907	-0.0302064	-0.0167046	8	8	7	5	4	0.035	0.036	0.032	0.029	0.033
APOC3		151	0.279834	-0.124424	0.244061	-0.0826362	-0.0666816	143	141	136	107	78	0.624	0.629	0.618	0.629	0.65
CYBB		30	-0.0451035	-0.124378	-0.00878456	0.0412023	-0.0329125	30	30	28	14	9	0.131	0.134	0.127	0.082	0.075
SERPINA6		165	0.0510672	-0.122443	0.137568	0.118186	0.196999	156	152	148	118	78	0.681	0.679	0.673	0.694	0.65
FBLN1		35	0.240843	-0.120679	0.22895	-0.0737758	-0.0574954	33	33	32	23	15	0.144	0.147	0.145	0.135	0.125
CLN5		2	0.094756	-0.120311	0.0510941	-0.0289427	-0.0257084	2	2	2	1	1	0.009	0.009	0.009	0.006	0.008
MX1		2	-0.00599436	-0.119595	0.0292769			2	2	2			0.009	0.009	0.009
SLC25A24		7	-0.0176905	-0.119545	-0.0253575	-0.00779227	-0.0140766	7	7	6	5	2	0.031	0.031	0.027	0.029	0.017
SCGB1A1		36	0.162095	-0.11808	0.0687496	0.019452	0.0181325	34	33	32	25	15	0.148	0.147	0.145	0.147	0.125
NAMPT		69	0.0616242	-0.117199	0.064405	-0.00270126	-0.0556245	65	63	63	45	33	0.284	0.281	0.286	0.265	0.275
GAMT		1	0.0235042	-0.116181	0.0217391	-0.0181662	-0.0129345	1	1	1	1	1	0.004	0.004	0.005	0.006	0.008
PLA2R1		6	0.0269307	-0.115837	-0.0381037	-0.0260505	-0.0218292	6	5	5	4	4	0.026	0.022	0.023	0.024	0.033
COTL1		112	0.10937	-0.114648	0.0494114	-0.060517	-0.0150731	108	104	103	85	62	0.472	0.464	0.468	0.5	0.517
MYO5B		2	-0.00238296	-0.113506	-0.0173593	-0.0193216	-0.00640002	2	2	1	1	1	0.009	0.009	0.005	0.006	0.008
CAT		54	0.018201	-0.113068	0.00983769	0.0429517	-0.0495765	51	50	51	36	20	0.223	0.223	0.232	0.212	0.167
HSD17B12		2	-0.00498564	-0.113034	-0.0173593	-0.0193216	-0.00640002	2	2	1	1	1	0.009	0.009	0.005	0.006	0.008
CPN1		21	0.0934143	-0.112618	0.0354267	0.135388	0.325834	20	19	19	9	3	0.087	0.085	0.086	0.053	0.025
PAFAH1B3		2	0.162095	-0.112534	0.109069	0.380281		2	2	2	1		0.009	0.009	0.009	0.006
LCN2		35	0.0759337	-0.11252	0.0647638	0.0629002	0.0463918	35	35	34	13	7	0.153	0.156	0.155	0.076	0.058
TNFAIP2		5	-0.0166495	-0.112	-0.0100581	0.0619825	-0.0145813	5	5	4	3	2	0.022	0.022	0.018	0.018	0.017
ARL6IP5		4	-0.00102571	-0.110622	-0.0207028	-0.0222149	-0.00928867	4	4	3	3	3	0.017	0.018	0.014	0.018	0.025
FTH1		117	0.0106529	-0.108635	0.00209607	0.14517	0.244645	113	108	110	84	55	0.493	0.482	0.5	0.494	0.458
VTN		227	0.10068	-0.107781	0.0617905	0.230198	0.187673	218	213	209	165	117	0.952	0.951	0.95	0.971	0.975
UNC45A		3	-0.0111548	-0.107217	-0.0190448	0.0585344	-0.00640002	3	3	2	2	1	0.013	0.013	0.009	0.012	0.008
CSK		5	-0.00451561	-0.106941	-0.0163842	-0.00125345	-0.00640002	5	5	4	2	1	0.022	0.022	0.018	0.012	0.008
SLC4A1		52	0.141388	-0.102781	0.0934646	0.203045	-0.0359913	48	44	48	30	19	0.21	0.196	0.218	0.176	0.158
VAV1		4	-0.0181565	-0.102445	0.0189729	0.0685469		4	4	4	1		0.017	0.018	0.018	0.006
NCF1		13	-0.0251646	-0.100992	0.0219079	0.0640125	-0.0296867	13	13	13	6	3	0.057	0.058	0.059	0.035	0.025
ANGPTL6		17	0.0260484	-0.100142	0.0352028	-0.0817828	-0.0630547	16	16	16	13	10	0.07	0.071	0.073	0.076	0.083
CORO1A		42	-0.0489029	-0.0991351	-0.0183587	0.0256283	-0.0632086	40	39	38	22	15	0.175	0.174	0.173	0.129	0.125
CEACAM8		16	-0.0370157	-0.0986082	-0.0199666	0.051831	-0.020375	16	15	15	8	5	0.07	0.067	0.068	0.047	0.042
SEC23A		3	-0.0171446	-0.0985644	-0.0220022	0.0685469		3	3	3	1		0.013	0.013	0.014	0.006
APMAP		30	-0.0474489	-0.0970798	-0.0281553	0.0392907	-0.0319631	29	29	28	14	9	0.127	0.129	0.127	0.082	0.075
PSMD5		8	0.00466757	-0.0966126	-0.0302049	-0.013194	-0.00732074	8	8	7	8	5	0.035	0.036	0.032	0.047	0.042
MNDA		34	-0.039637	-0.0965607	-0.0296612	0.0383846	-0.0420283	33	32	32	18	12	0.144	0.143	0.145	0.106	0.1
ALOX5		10	-0.0235761	-0.0963628	-0.0013022	0.0327986	-0.025216	10	10	10	4	2	0.044	0.045	0.045	0.024	0.017
FTL		176	-0.0201008	-0.0958535	-0.0211241	0.0720383	0.150514	170	165	165	131	87	0.742	0.737	0.75	0.771	0.725
SEPP1		2	0.0464874	-0.0958427	0.0650171	0.252134		2	2	2	1		0.009	0.009	0.009	0.006
VNN2		10	-0.0364372	-0.0958365	0.0158589	0.0202915	0.0122545	10	10	9	4	2	0.044	0.045	0.041	0.024	0.017
SYK		4	-0.0206468	-0.0955978	0.0290098	0.0685469		4	4	4	1		0.017	0.018	0.018	0.006
LASP1		21	-0.0188137	-0.0946029	-0.0197432	-0.0374532	-0.037863	20	19	20	15	11	0.087	0.085	0.091	0.088	0.092
PTPRC		10	-0.0225631	-0.0938876	-0.0136356	0.0603779	-0.0218558	10	10	10	5	3	0.044	0.045	0.045	0.029	0.025
MAPK14		5	-0.0247104	-0.0937377	0.00643623	0.0685469		5	5	5	1		0.022	0.022	0.023	0.006
CORO7		4	-0.0155906	-0.0933725	0.00225801	0.0685469		4	4	4	1		0.017	0.018	0.018	0.006
CORO7-PAM16		4	-0.015591	-0.0933579	0.00224105	0.0685469		4	4	4	1		0.017	0.018	0.018	0.006
CEACAM6		4	-0.0168986	-0.0933566	0.0247814	0.0685469		4	4	4	1		0.017	0.018	0.018	0.006
IDI1		1	0.00550266	-0.0930992		-0.0193216	-0.00640002	1	1		1	1	0.004	0.004		0.006	0.008
NUMA1		1	0.00550266	-0.0930992		-0.0193216	-0.00640002	1	1		1	1	0.004	0.004		0.006	0.008
SEC24C		1	0.00550266	-0.0930992		-0.0193216	-0.00640002	1	1		1	1	0.004	0.004		0.006	0.008
EIF4E		1	0.00550266	-0.0930992		-0.0193216	-0.00640002	1	1		1	1	0.004	0.004		0.006	0.008
CYP4F22		1	0.00550266	-0.0930992		-0.0193216	-0.00640002	1	1		1	1	0.004	0.004		0.006	0.008
EEA1		1	0.00550266	-0.0930992		-0.0193216	-0.00640002	1	1		1	1	0.004	0.004		0.006	0.008
EIF2S3		1	0.00550266	-0.0930992		-0.0193216	-0.00640002	1	1		1	1	0.004	0.004		0.006	0.008
GBP2		1	0.00550266	-0.0930992		-0.0193216	-0.00640002	1	1		1	1	0.004	0.004		0.006	0.008
HUWE1		1	0.00550266	-0.0930992		-0.0193216	-0.00640002	1	1		1	1	0.004	0.004		0.006	0.008
MVK		1	0.00550266	-0.0930992		-0.0193216	-0.00640002	1	1		1	1	0.004	0.004		0.006	0.008
SCFD1		1	0.00550266	-0.0930992		-0.0193216	-0.00640002	1	1		1	1	0.004	0.004		0.006	0.008
SPINK5		1	0.00550266	-0.0930992		-0.0193216	-0.00640002	1	1		1	1	0.004	0.004		0.006	0.008
TAX1BP3		1	0.00550266	-0.0930992		-0.0193216	-0.00640002	1	1		1	1	0.004	0.004		0.006	0.008
PTPN6		10	-0.0239686	-0.0929858	0.0037659	0.0632063	-0.0380245	10	10	10	6	4	0.044	0.045	0.045	0.035	0.033
CYP4F2		4	-0.021716	-0.0920664	0.0430912	0.0685469		4	4	4	1		0.017	0.018	0.018	0.006
HIST2H2AB		7	0.0261531	-0.091894	-0.0284881	-0.0101514	0.0180303	7	7	6	3	2	0.031	0.031	0.027	0.018	0.017
CMAS		3	0.00483971	-0.0916597	-0.0494434	-0.0196052	-0.00665067	3	3	2	2	2	0.013	0.013	0.009	0.012	0.017
ERAP1		5	-0.0151298	-0.0914535	-0.0214598	-0.0133917	-0.0245327	4	4	4	3	1	0.017	0.018	0.018	0.018	0.008
USP9X		4	-0.00323859	-0.0908952	-0.0106135	0.134942	-0.0052841	4	4	3	4	2	0.017	0.018	0.014	0.024	0.017
FERMT3		19	-0.0314346	-0.0907604	-0.0190057	0.0321317	-0.0508283	19	19	19	12	8	0.083	0.085	0.086	0.071	0.067
FGR		8	-0.0247738	-0.0906195	-0.00498765	0.0651425	-0.00708748	8	8	8	3	2	0.035	0.036	0.036	0.018	0.017
UNC13D		5	-0.0157643	-0.0905377	0.0026151	0.0684327	-0.0188127	5	5	5	2	1	0.022	0.022	0.023	0.012	0.008
RTN3		3	-0.00982032	-0.0901468	0.0033049	0.0685469		3	3	3	1		0.013	0.013	0.014	0.006
TCIRG1		5	-0.00913702	-0.0899309	-0.00366622	0.0586486	-0.0188127	5	5	5	3	1	0.022	0.022	0.023	0.018	0.008
STIM1		2	-0.00687009	-0.0897067	-0.0118738	-0.0193216	-0.00640002	2	2	1	1	1	0.009	0.009	0.005	0.006	0.008
SUN2		3	-0.0157974	-0.0894642	-0.0144217	0.0685469		3	3	3	1		0.013	0.013	0.014	0.006
VASP		4	-0.0145043	-0.0893925	-0.00231155	0.0685469		4	4	4	1		0.017	0.018	0.018	0.006
MYO1G		5	-0.0186424	-0.089124	-0.00109626	0.064033	-0.0188127	5	5	5	2	1	0.022	0.022	0.023	0.012	0.008
AZU1		16	-0.0254027	-0.0884236	-0.0047782	0.0522197	-0.0277707	15	14	15	8	5	0.066	0.062	0.068	0.047	0.042
DHRS7		7	-0.0249121	-0.0881321	-0.0207855	0.0370988	-0.0188127	7	7	7	4	1	0.031	0.031	0.032	0.024	0.008
RHOG		11	-0.0358135	-0.0879651	-0.0243741	0.0435223	-0.033589	11	10	11	5	4	0.048	0.045	0.05	0.029	0.033
ITGB2		30	-0.0416324	-0.087392	-0.0335846	0.00903859	-0.0223491	29	28	28	16	11	0.127	0.125	0.127	0.094	0.092
FAM49B		7	-0.0169137	-0.0869307	-0.014426	0.0645355	-0.0229581	7	7	7	3	1	0.031	0.031	0.032	0.018	0.008
STT3A		5	-0.0247708	-0.0865766	-0.018255	0.0685469		5	5	5	1		0.022	0.022	0.023	0.006
HPR		93	0.04112	-0.0865556	0.00300045	0.090562	0.0866085	88	86	82	63	38	0.384	0.384	0.373	0.371	0.317
CYBA		16	-0.0157469	-0.0862613	-0.0105814	0.0645558	-0.0267826	16	16	15	7	5	0.07	0.071	0.068	0.041	0.042
AMPD3		3	-0.0143132	-0.0861659	-0.0021506	0.0685469		3	3	3	1		0.013	0.013	0.014	0.006
MYO1E		3	-0.0162955	-0.0857978	-0.00102884	0.0685469		3	3	3	1		0.013	0.013	0.014	0.006
HK3		22	-0.0478551	-0.0857929	-0.0351355	0.0312173	-0.025818	22	21	20	12	8	0.096	0.094	0.091	0.071	0.067
ARAP1		4	-0.0167025	-0.0854371	0.00060714	0.0685469		4	4	4	1		0.017	0.018	0.018	0.006
C1S		10	0.235014	-0.0851445	0.187721	-0.040923	-0.035942	10	10	10	4	4	0.044	0.045	0.045	0.024	0.033
PDIA6		28	0.00603438	-0.0850726	-0.0535171	-0.0833877	-0.067795	24	24	23	21	15	0.105	0.107	0.105	0.124	0.125
DYSF		6	-0.0213728	-0.0849247	-0.00753297	0.0627186	-0.0249981	6	6	6	3	2	0.026	0.027	0.027	0.018	0.017
PRKCD		6	-0.0174514	-0.084631	-0.00755127	0.065001	-0.0186766	6	6	5	4	2	0.026	0.027	0.023	0.024	0.017
MMP9		25	-0.0364768	-0.0845667	-0.0232967	0.0514938	-0.0322598	24	23	23	16	10	0.105	0.103	0.105	0.094	0.083
ALOX5AP		5	-0.0216533	-0.0844567	0.0193812	-0.00149447	-0.00413316	5	5	5	2	2	0.022	0.022	0.023	0.012	0.017
NID1		78	-0.00384454	-0.0843974	0.0131531	-0.122718	-0.0762667	71	69	67	66	45	0.31	0.308	0.305	0.388	0.375
GLRX3		2	0.00212709	-0.0841573	0.00108117	0.0659453	-0.00640002	2	2	1	2	1	0.009	0.009	0.005	0.012	0.008
STK10		3	-0.0116186	-0.0840892	-0.00724834	0.0685469		3	3	3	1		0.013	0.013	0.014	0.006
FCER1G		3	-0.0119204	-0.083753	0.00126109	0.024185		3	3	3	2		0.013	0.013	0.014	0.012
DHX15		3	-0.00331439	-0.0835606	-0.00999926	0.0662613	-0.00640002	3	3	2	2	1	0.013	0.013	0.009	0.012	0.008
TMSB4X		23	-0.0172848	-0.0834217	-0.00387544	-0.011561	-0.0634423	23	22	21	14	9	0.1	0.098	0.095	0.082	0.075
MMP8		7	-0.0246117	-0.0833028	0.0017631	0.0324731	-0.021411	7	7	7	4	2	0.031	0.031	0.032	0.024	0.017
TMEM33		3	-0.0132285	-0.0826831	-0.0088021	0.0685469		3	3	3	1		0.013	0.013	0.014	0.006
RPS6KA1		4	-0.0116883	-0.0824149	-0.00912035	0.0685148	-0.0241149	4	4	4	2	1	0.017	0.018	0.018	0.012	0.008
SPON2		18	0.0494362	-0.0823564	0.0228759	-0.0626824	-0.0546592	18	18	18	10	9	0.079	0.08	0.082	0.059	0.075
PPP2R5A		3	-0.0161705	-0.081848	-0.00765552	0.0685469		3	3	3	1		0.013	0.013	0.014	0.006
NBEAL2		3	-0.0119036	-0.0813678	-0.00999044	0.0685469		3	3	3	1		0.013	0.013	0.014	0.006
CPNE1		4	-0.0117069	-0.0810913	-0.00999312	0.0682887	-0.0241149	4	4	4	2	1	0.017	0.018	0.018	0.012	0.008
APBB1IP		3	-0.0120826	-0.081007	-0.0102211	0.0685469		3	3	3	1		0.013	0.013	0.014	0.006
C1QC		10	0.0851825	-0.0807989	0.0870725	0.0349584	-0.03419	10	10	10	7	5	0.044	0.045	0.045	0.041	0.042
FAM213A		9	-0.00246207	-0.080726	-0.0584329	-0.0213305	-0.00817442	9	9	8	4	4	0.039	0.04	0.036	0.024	0.033
RP2		3	-0.00773539	-0.080091	-0.0108213	0.0663373		3	3	3	2		0.013	0.013	0.014	0.012
RER1		3	-0.0118628	-0.0799963	-0.0139588	0.0613006	-0.0247027	3	3	3	2	1	0.013	0.013	0.014	0.012	0.008
MARCKSL1		10	-0.0363873	-0.0797753	-0.042467	-0.0399599	-0.0145255	10	9	9	8	6	0.044	0.04	0.041	0.047	0.05
OAS2		2	-0.0163053	-0.0796598	0.0395114			2	2	2			0.009	0.009	0.009
PPP4R1		2	-0.00992694	-0.0796134	-0.0118738	-0.0193216	-0.00640002	2	2	1	1	1	0.009	0.009	0.005	0.006	0.008
PTX3		2	-0.00732232	-0.079586	-0.000788424	0.0685469		2	2	2	1		0.009	0.009	0.009	0.006
HNRNPH1		9	-0.0243932	-0.079512	-0.0413867	0.00428064	-0.0140641	9	9	8	5	3	0.039	0.04	0.036	0.029	0.025
MFSD10		3	-0.0133294	-0.079385	-0.0107958	0.0685469		3	3	3	1		0.013	0.013	0.014	0.006
MYO1F		9	-0.0234234	-0.0792672	-0.00411772	0.0647161	-0.0232586	9	9	9	6	4	0.039	0.04	0.041	0.035	0.033
S100A2		2	-0.000777122	-0.0792524	-0.0322983	-0.0193216	-0.00640002	2	2	1	1	1	0.009	0.009	0.005	0.006	0.008
MCU		3	-0.00910953	-0.0792524	-0.0134402	0.0643911	-0.0188127	3	3	3	2	1	0.013	0.013	0.014	0.012	0.008
FGD3		3	-0.0157825	-0.0790396	-0.00945786	0.0685469		3	3	3	1		0.013	0.013	0.014	0.006
LOC100653194		3	-0.0162542	-0.0789038	0.0117458	-0.0223792		3	3	2	1		0.013	0.013	0.009	0.006
STT3B		6	-0.0126429	-0.0787179	-0.0207691	0.0569418	-0.021511	6	6	5	3	2	0.026	0.027	0.023	0.018	0.017
ARL8A		3	-0.0183038	-0.0786492	0.00753143	0.0685469		3	3	3	1		0.013	0.013	0.014	0.006
DNAJC13		3	-0.00706352	-0.0786097	-0.0101714	0.0685469		3	3	3	1		0.013	0.013	0.014	0.006
RAP2B		31	-0.00930519	-0.0781157	-0.0752774	-0.0229284	-0.051653	30	29	29	27	18	0.131	0.129	0.132	0.159	0.15
BPI		19	-0.0223941	-0.0779066	0.0286747	-0.0168514	-0.0388821	18	18	18	11	7	0.079	0.08	0.082	0.065	0.058
LPCAT2		3	-0.0129461	-0.0778494	-0.0154454	0.0587591	-0.0188127	3	3	3	2	1	0.013	0.013	0.014	0.012	0.008
ANK3		6	0.116361	-0.0773061	0.0595964	0.227084	-0.0190608	6	6	6	3	2	0.026	0.027	0.027	0.018	0.017
SULT1C2		25	-0.00368336	-0.0768268	-0.028313	-0.021429	-0.0113671	24	23	22	20	15	0.105	0.103	0.1	0.118	0.125
PAFAH1B1		28	-0.0278545	-0.0767737	-0.0243032	-0.0543695	-0.0494524	28	28	27	24	18	0.122	0.125	0.123	0.141	0.15
ARHGAP9		2	-0.00757025	-0.0767491	-0.0121913	0.0685469		2	2	2	1		0.009	0.009	0.009	0.006
MAPKAPK2		2	-0.00770232	-0.0767432	-0.0122609	0.0685469		2	2	2	1		0.009	0.009	0.009	0.006
SNX27		2	-0.00727939	-0.0767391	-0.0120358	0.0685469		2	2	2	1		0.009	0.009	0.009	0.006
ELMO2		2	-0.0071465	-0.0767243	-0.0119636	0.0685469		2	2	2	1		0.009	0.009	0.009	0.006
MYO18A		2	-0.00789946	-0.0767221	-0.0123633	0.0685469		2	2	2	1		0.009	0.009	0.009	0.006
SKAP2		2	-0.00680915	-0.0766586	-0.0117774	0.0685469		2	2	2	1		0.009	0.009	0.009	0.006
TMEM43		2	-0.00645201	-0.0765461	-0.0115757	0.0685469		2	2	2	1		0.009	0.009	0.009	0.006
KIAA0196		2	-0.00854886	-0.0765439	-0.0126893	0.0685469		2	2	2	1		0.009	0.009	0.009	0.006
LSP1		2	-0.00864305	-0.0765037	-0.0127351	0.0685469		2	2	2	1		0.009	0.009	0.009	0.006
ACAP1		2	-0.00875884	-0.076449	-0.0127908	0.0685469		2	2	2	1		0.009	0.009	0.009	0.006
LYST		2	-0.00900026	-0.0763162	-0.0129049	0.0685469		2	2	2	1		0.009	0.009	0.009	0.006
RAB44		2	-0.00585193	-0.0762616	-0.0112267	0.0685469		2	2	2	1		0.009	0.009	0.009	0.006
UBA7		2	-0.00917424	-0.0762043	-0.0129854	0.0685469		2	2	2	1		0.009	0.009	0.009	0.006
SLC25A10		2	-0.000609356	-0.0761755	0.052354			2	2	2			0.009	0.009	0.009
HIP1		2	-0.00922326	-0.0761703	-0.0130078	0.0685469		2	2	2	1		0.009	0.009	0.009	0.006
DOK3		2	-0.00568924	-0.0761645	-0.0111299	0.0685469		2	2	2	1		0.009	0.009	0.009	0.006
HMHA1		2	-0.00924485	-0.0761549	-0.0130176	0.0685469		2	2	2	1		0.009	0.009	0.009	0.006
FCN1		2	-0.0092699	-0.0761369	-0.013029	0.0685469		2	2	2	1		0.009	0.009	0.009	0.006
LTB4R		2	-0.0094794	-0.0759741	-0.013123	0.0685469		2	2	2	1		0.009	0.009	0.009	0.006
NCF4		7	-0.0219268	-0.0758282	-0.00944725	0.0630673	-0.0283642	7	7	7	3	2	0.031	0.031	0.032	0.018	0.017
XPOT		2	-0.00971318	-0.0757674	-0.0132252	0.0685469		2	2	2	1		0.009	0.009	0.009	0.006
ESPN		2	0.00352474	-0.0757398	-0.0432692	-0.00926268	-0.00198074	2	2	1	2	1	0.009	0.009	0.005	0.012	0.008
GCDH		1	0.00713916	-0.0756741	0.0561691			1	1	1			0.004	0.004	0.005
UGT2B10		1	0.00713916	-0.0756741	0.0561691			1	1	1			0.004	0.004	0.005
USP9Y		2	-0.00989874	-0.0755838	-0.0133042	0.0685469		2	2	2	1		0.009	0.009	0.009	0.006
ARHGEF6		2	-0.00993521	-0.0755456	-0.0133195	0.0685469		2	2	2	1		0.009	0.009	0.009	0.006
BID		2	-0.00471685	-0.0754134	-0.0105334	0.0685469		2	2	2	1		0.009	0.009	0.009	0.006
TNPO3		2	-0.0101552	-0.0753004	-0.0134103	0.0685469		2	2	2	1		0.009	0.009	0.009	0.006
G6PD		34	-0.0414013	-0.075252	-0.0218247	0.0437772	-0.047173	34	33	32	22	17	0.148	0.147	0.145	0.129	0.142
TOR1AIP1		3	-0.00447689	-0.0752129	-0.0104237	0.0683285	-0.0192778	3	3	3	2	1	0.013	0.013	0.014	0.012	0.008
FSCN1		3	0.00135454	-0.0751906	-0.0540227	-0.0186063	-0.00640002	3	3	2	3	1	0.013	0.013	0.009	0.018	0.008
CPNE2		4	-0.00298486	-0.0751372	-0.00665542	0.0685469		4	4	4	1		0.017	0.018	0.018	0.006
ARL8B		18	-0.0310838	-0.0751255	-0.0198859	0.0509542	-0.0342553	18	18	17	7	5	0.079	0.08	0.077	0.041	0.042
PTPN12		2	-0.0103574	-0.0750517	-0.0134912	0.0685469		2	2	2	1		0.009	0.009	0.009	0.006
KRT34		4	-0.00614217	-0.0750207	-0.0267146	-0.0311837	-0.0176215	3	3	2	3	3	0.013	0.013	0.009	0.018	0.025
MOB3A		2	-0.0104468	-0.0749345	-0.0135262	0.0685469		2	2	2	1		0.009	0.009	0.009	0.006
RASSF2		2	-0.00410407	-0.0747955	-0.0101421	0.0685469		2	2	2	1		0.009	0.009	0.009	0.006
PAK2		2	-0.00410045	-0.0747915	-0.0101398	0.0685469		2	2	2	1		0.009	0.009	0.009	0.006
SACM1L		4	-0.0138272	-0.0746754	-0.0143283	0.061305	-0.00640002	4	4	3	3	1	0.017	0.018	0.014	0.018	0.008
BAX		2	-0.00397543	-0.0746521	-0.0100585	0.0685469		2	2	2	1		0.009	0.009	0.009	0.006
CKMT1A		5	0.00962333	-0.0744005	-0.0334317	-0.0351852	-0.0255903	5	5	5	3	1	0.022	0.022	0.023	0.018	0.008
APOBR		2	-0.00371267	-0.0743445	-0.00988622	0.0685469		2	2	2	1		0.009	0.009	0.009	0.006
FCN3		4	0.0188264	-0.0743257	-0.0240086	0.0308514	-0.0192778	4	4	4	2	1	0.017	0.018	0.018	0.012	0.008
RASGRP4		2	-0.00367593	-0.0743	-0.00986196	0.0685469		2	2	2	1		0.009	0.009	0.009	0.006
EIF2AK2		2	-0.0108815	-0.0742968	-0.0136892	0.0685469		2	2	2	1		0.009	0.009	0.009	0.006
SIPA1		2	-0.0109239	-0.0742283	-0.0137045	0.0685469		2	2	2	1		0.009	0.009	0.009	0.006
ADRBK1		2	-0.00357277	-0.0741729	-0.00979363	0.0685469		2	2	2	1		0.009	0.009	0.009	0.006
MOGS		2	-0.00351701	-0.0741029	-0.00975657	0.0685469		2	2	2	1		0.009	0.009	0.009	0.006
CKMT1B		5	0.00947201	-0.0741027	-0.033593	-0.0365935	-0.0255903	5	5	5	3	1	0.022	0.022	0.023	0.018	0.008
LOC100653049		5	-0.00765894	-0.07404	-0.0271492	-0.0331702	-0.0195092	4	4	3	4	4	0.017	0.018	0.014	0.024	0.033
CAD		2	-0.0110836	-0.0739602	-0.0137607	0.0685469		2	2	2	1		0.009	0.009	0.009	0.006
TTC22		2	-0.00366282	-0.0739141	-0.0171258	-0.0289173	-0.0159403	2	2	1	2	2	0.009	0.009	0.005	0.012	0.017
TNFAIP8		2	-0.0111312	-0.073877	-0.0137772	0.0685469		2	2	2	1		0.009	0.009	0.009	0.006
FMNL1		5	-0.0149208	-0.0738766	-0.0147252	0.0672023	-0.0229581	5	5	5	2	1	0.022	0.022	0.023	0.012	0.008
ANP32E		2	-0.0111427	-0.0738566	-0.0137811	0.0685469		2	2	2	1		0.009	0.009	0.009	0.006
AMN		2	0.000468598	-0.0738448	0.0456068	-0.0288134	-0.0254747	2	2	2	1	1	0.009	0.009	0.009	0.006	0.008
BZW1		8	-0.0199456	-0.0737959	-0.0326241	-0.0230353	-0.0250468	8	8	7	5	4	0.035	0.036	0.032	0.029	0.033
TAPBP		4	-0.0249698	-0.0735439	-0.021305	0.042029	-0.023461	4	4	4	2	1	0.017	0.018	0.018	0.012	0.008
NCKAP1L		2	-0.00306075	-0.0734984	-0.00944986	0.0685469		2	2	2	1		0.009	0.009	0.009	0.006
HKDC1		3	-0.0145899	-0.0734694	-0.0502745	-0.0341286	-0.0261963	3	3	2	2	2	0.013	0.013	0.009	0.012	0.017
ANP32B		2	-0.00465557	-0.0733694	-0.0106757	0.0568289	-0.0188127	2	2	2	2	1	0.009	0.009	0.009	0.012	0.008
ITPRIP		2	-0.0029065	-0.0732811	-0.00934479	0.0685469		2	2	2	1		0.009	0.009	0.009	0.006
MMP7		62	0.170942	-0.0731125	0.117114	-0.0942048	-0.0809328	59	58	59	41	31	0.258	0.259	0.268	0.241	0.258
CASP8		2	-0.0118274	-0.0724764	-0.0139979	0.0685469		2	2	2	1		0.009	0.009	0.009	0.006
CCDC88B		2	-0.0118299	-0.0724708	-0.0139986	0.0685469		2	2	2	1		0.009	0.009	0.009	0.006
MYO9B		2	-0.00224266	-0.0722727	-0.00888483	0.0685469		2	2	2	1		0.009	0.009	0.009	0.006
ADSS		4	-0.0164234	-0.0721698	-0.0139705	0.0664005	-0.0256588	4	4	4	2	1	0.017	0.018	0.018	0.012	0.008
SEPT8		2	-0.00163697	-0.0721589	-0.0354496	-0.0193216	-0.00640002	2	2	1	1	1	0.009	0.009	0.005	0.006	0.008
CILP2		7	-0.00616106	-0.0721024	-0.00703208	-0.0301226	-0.033291	7	7	7	6	5	0.031	0.031	0.032	0.035	0.042
ARRB2		2	-0.0120014	-0.0720682	-0.0140468	0.0685469		2	2	2	1		0.009	0.009	0.009	0.006
ARHGEF1		4	-0.0159348	-0.072064	-0.00788812	0.0685469		4	4	4	1		0.017	0.018	0.018	0.006
HNRNPF		9	-0.0158483	-0.0720413	-0.0194911	-0.00660172	-0.0139171	9	9	8	4	2	0.039	0.04	0.036	0.024	0.017
ESYT1		5	-0.0166185	-0.0719143	-0.0173799	0.0505519	-0.0188127	5	5	5	2	1	0.022	0.022	0.023	0.012	0.008
ATP2A3		3	-0.012307	-0.0716843	-0.014021	0.0685469		3	3	3	1		0.013	0.013	0.014	0.006
GCA		29	-0.0435579	-0.0715887	-0.0280939	0.0361281	-0.03308	28	28	27	15	10	0.122	0.125	0.123	0.088	0.083
HBE1		2	0.000354568	-0.0714892	0.00680004	-0.0121374	-0.00560668	2	2	1	2	2	0.009	0.009	0.005	0.012	0.017
MAP2K3		3	-0.0123263	-0.0714072	-0.0139229	0.0892378		3	3	3	2		0.013	0.013	0.014	0.012
TARDBP		2	-0.0122727	-0.0713796	-0.0141176	0.0685469		2	2	2	1		0.009	0.009	0.009	0.006
PLBD1		5	-0.0179802	-0.0713194	-0.00573686	0.064212	-0.0188127	5	5	5	2	1	0.022	0.022	0.023	0.012	0.008
ESYT2		2	-0.0015987	-0.0711823	-0.00842671	0.0685469		2	2	2	1		0.009	0.009	0.009	0.006
AP2M1		4	-0.00667373	-0.0711407	-0.0721135	-0.0426972	-0.0289721	4	4	3	4	4	0.017	0.018	0.014	0.024	0.033
PTPN1		2	-0.0015277	-0.0710554	-0.00837549	0.0685469		2	2	2	1		0.009	0.009	0.009	0.006
CALR		102	0.0997001	-0.0709005	0.0593466	-0.106649	-0.0886256	97	96	92	65	44	0.424	0.429	0.418	0.382	0.367
CRISP1		9	0.136109	-0.0707131	0.0156872	-0.0504302	-0.0410809	9	8	9	6	4	0.039	0.036	0.041	0.035	0.033
ILF2		3	-0.00806975	-0.0706871	-0.0185732	0.0532289	-0.00640002	3	3	2	3	1	0.013	0.013	0.009	0.018	0.008
ICAM3		3	-0.00878141	-0.0705534	-0.00998641	0.0318655	-0.0188127	3	3	3	3	1	0.013	0.013	0.014	0.018	0.008
AKT1		1	-0.00104336	-0.0701546	-0.00802233	0.0685469		1	1	1	1		0.004	0.004	0.005	0.006
ARHGAP15		1	-0.00104336	-0.0701546	-0.00802233	0.0685469		1	1	1	1		0.004	0.004	0.005	0.006
BTK		1	-0.00104336	-0.0701546	-0.00802233	0.0685469		1	1	1	1		0.004	0.004	0.005	0.006
C19orf35		1	-0.00104336	-0.0701546	-0.00802233	0.0685469		1	1	1	1		0.004	0.004	0.005	0.006
COPE		1	-0.00104336	-0.0701546	-0.00802233	0.0685469		1	1	1	1		0.004	0.004	0.005	0.006
DAGLB		1	-0.00104336	-0.0701546	-0.00802233	0.0685469		1	1	1	1		0.004	0.004	0.005	0.006
EIF4G2		1	-0.00104336	-0.0701546	-0.00802233	0.0685469		1	1	1	1		0.004	0.004	0.005	0.006
GOLT1B		1	-0.00104336	-0.0701546	-0.00802233	0.0685469		1	1	1	1		0.004	0.004	0.005	0.006
IFI16		1	-0.00104336	-0.0701546	-0.00802233	0.0685469		1	1	1	1		0.004	0.004	0.005	0.006
MARS		1	-0.00104336	-0.0701546	-0.00802233	0.0685469		1	1	1	1		0.004	0.004	0.005	0.006
MEFV		1	-0.00104336	-0.0701546	-0.00802233	0.0685469		1	1	1	1		0.004	0.004	0.005	0.006
NIPSNAP3A		1	-0.00104336	-0.0701546	-0.00802233	0.0685469		1	1	1	1		0.004	0.004	0.005	0.006
NUDT2		1	-0.00104336	-0.0701546	-0.00802233	0.0685469		1	1	1	1		0.004	0.004	0.005	0.006
NUP205		1	-0.00104336	-0.0701546	-0.00802233	0.0685469		1	1	1	1		0.004	0.004	0.005	0.006
PIK3AP1		1	-0.00104336	-0.0701546	-0.00802233	0.0685469		1	1	1	1		0.004	0.004	0.005	0.006
PLCB2		1	-0.00104336	-0.0701546	-0.00802233	0.0685469		1	1	1	1		0.004	0.004	0.005	0.006
PTPN7		1	-0.00104336	-0.0701546	-0.00802233	0.0685469		1	1	1	1		0.004	0.004	0.005	0.006
SIGLEC5		1	-0.00104336	-0.0701546	-0.00802233	0.0685469		1	1	1	1		0.004	0.004	0.005	0.006
STK17B		1	-0.00104336	-0.0701546	-0.00802233	0.0685469		1	1	1	1		0.004	0.004	0.005	0.006
VAV3		1	-0.00104336	-0.0701546	-0.00802233	0.0685469		1	1	1	1		0.004	0.004	0.005	0.006
VPS41		1	-0.00104336	-0.0701546	-0.00802233	0.0685469		1	1	1	1		0.004	0.004	0.005	0.006
WDFY4		1	-0.00104336	-0.0701546	-0.00802233	0.0685469		1	1	1	1		0.004	0.004	0.005	0.006
GPR84		1	-0.00104336	-0.0701546	-0.00802233	0.0685469		1	1	1	1		0.004	0.004	0.005	0.006
IKBKB		1	-0.00104336	-0.0701546	-0.00802233	0.0685469		1	1	1	1		0.004	0.004	0.005	0.006
PSD4		1	-0.00104336	-0.0701546	-0.00802233	0.0685469		1	1	1	1		0.004	0.004	0.005	0.006
ZZEF1		1	-0.00104336	-0.0701546	-0.00802233	0.0685469		1	1	1	1		0.004	0.004	0.005	0.006
ABR		1	-0.00104336	-0.0701546	-0.00802233	0.0685469		1	1	1	1		0.004	0.004	0.005	0.006
ACAP2		1	-0.00104336	-0.0701546	-0.00802233	0.0685469		1	1	1	1		0.004	0.004	0.005	0.006
AGTRAP		1	-0.00104336	-0.0701546	-0.00802233	0.0685469		1	1	1	1		0.004	0.004	0.005	0.006
AP1M1		1	-0.00104336	-0.0701546	-0.00802233	0.0685469		1	1	1	1		0.004	0.004	0.005	0.006
AP3B1		1	-0.00104336	-0.0701546	-0.00802233	0.0685469		1	1	1	1		0.004	0.004	0.005	0.006
AP3M1		1	-0.00104336	-0.0701546	-0.00802233	0.0685469		1	1	1	1		0.004	0.004	0.005	0.006
ARFGEF1		1	-0.00104336	-0.0701546	-0.00802233	0.0685469		1	1	1	1		0.004	0.004	0.005	0.006
CAMK2B		1	-0.00104336	-0.0701546	-0.00802233	0.0685469		1	1	1	1		0.004	0.004	0.005	0.006
DDB1		1	-0.00104336	-0.0701546	-0.00802233	0.0685469		1	1	1	1		0.004	0.004	0.005	0.006
DEF6		1	-0.00104336	-0.0701546	-0.00802233	0.0685469		1	1	1	1		0.004	0.004	0.005	0.006
DOCK11		1	-0.00104336	-0.0701546	-0.00802233	0.0685469		1	1	1	1		0.004	0.004	0.005	0.006
DPYSL2		1	-0.00104336	-0.0701546	-0.00802233	0.0685469		1	1	1	1		0.004	0.004	0.005	0.006
DUOXA2		1	-0.00104336	-0.0701546	-0.00802233	0.0685469		1	1	1	1		0.004	0.004	0.005	0.006
EIF3M		1	-0.00104336	-0.0701546	-0.00802233	0.0685469		1	1	1	1		0.004	0.004	0.005	0.006
EXOC4		1	-0.00104336	-0.0701546	-0.00802233	0.0685469		1	1	1	1		0.004	0.004	0.005	0.006
FAM105A		1	-0.00104336	-0.0701546	-0.00802233	0.0685469		1	1	1	1		0.004	0.004	0.005	0.006
GIT2		1	-0.00104336	-0.0701546	-0.00802233	0.0685469		1	1	1	1		0.004	0.004	0.005	0.006
IRAK3		1	-0.00104336	-0.0701546	-0.00802233	0.0685469		1	1	1	1		0.004	0.004	0.005	0.006
LCP2		1	-0.00104336	-0.0701546	-0.00802233	0.0685469		1	1	1	1		0.004	0.004	0.005	0.006
LILRB2		1	-0.00104336	-0.0701546	-0.00802233	0.0685469		1	1	1	1		0.004	0.004	0.005	0.006
MAPKAPK3		1	-0.00104336	-0.0701546	-0.00802233	0.0685469		1	1	1	1		0.004	0.004	0.005	0.006
MX2		1	-0.00104336	-0.0701546	-0.00802233	0.0685469		1	1	1	1		0.004	0.004	0.005	0.006
NRM		1	-0.00104336	-0.0701546	-0.00802233	0.0685469		1	1	1	1		0.004	0.004	0.005	0.006
PDS5B		1	-0.00104336	-0.0701546	-0.00802233	0.0685469		1	1	1	1		0.004	0.004	0.005	0.006
PICALM		1	-0.00104336	-0.0701546	-0.00802233	0.0685469		1	1	1	1		0.004	0.004	0.005	0.006
PKN1		1	-0.00104336	-0.0701546	-0.00802233	0.0685469		1	1	1	1		0.004	0.004	0.005	0.006
PLGRKT		1	-0.00104336	-0.0701546	-0.00802233	0.0685469		1	1	1	1		0.004	0.004	0.005	0.006
PSMB9		1	-0.00104336	-0.0701546	-0.00802233	0.0685469		1	1	1	1		0.004	0.004	0.005	0.006
PXN		1	-0.00104336	-0.0701546	-0.00802233	0.0685469		1	1	1	1		0.004	0.004	0.005	0.006
RANBP6		1	-0.00104336	-0.0701546	-0.00802233	0.0685469		1	1	1	1		0.004	0.004	0.005	0.006
RASAL3		1	-0.00104336	-0.0701546	-0.00802233	0.0685469		1	1	1	1		0.004	0.004	0.005	0.006
RRAGC		1	-0.00104336	-0.0701546	-0.00802233	0.0685469		1	1	1	1		0.004	0.004	0.005	0.006
SMAP2		1	-0.00104336	-0.0701546	-0.00802233	0.0685469		1	1	1	1		0.004	0.004	0.005	0.006
STAT6		1	-0.00104336	-0.0701546	-0.00802233	0.0685469		1	1	1	1		0.004	0.004	0.005	0.006
TBC1D2B		1	-0.00104336	-0.0701546	-0.00802233	0.0685469		1	1	1	1		0.004	0.004	0.005	0.006
TOP2B		1	-0.00104336	-0.0701546	-0.00802233	0.0685469		1	1	1	1		0.004	0.004	0.005	0.006
TYROBP		1	-0.00104336	-0.0701546	-0.00802233	0.0685469		1	1	1	1		0.004	0.004	0.005	0.006
VPS11		1	-0.00104336	-0.0701546	-0.00802233	0.0685469		1	1	1	1		0.004	0.004	0.005	0.006
YKT6		1	-0.00104336	-0.0701546	-0.00802233	0.0685469		1	1	1	1		0.004	0.004	0.005	0.006
STX11		2	-0.012702	-0.0701481	-0.0142145	0.0685469		2	2	2	1		0.009	0.009	0.009	0.006
ZYX		3	-0.0150817	-0.0701089	-0.012678	0.0685469		3	3	3	1		0.013	0.013	0.014	0.006
DOCK2		5	-0.0161815	-0.0698287	-0.0116317	0.0676544	-0.0229581	5	5	5	2	1	0.022	0.022	0.023	0.012	0.008
ARHGDIB		32	-0.0349148	-0.0696507	-0.0333211	0.0504346	-0.0596391	32	32	31	20	14	0.14	0.143	0.141	0.118	0.117
ARHGAP4		2	-0.0129615	-0.0693094	-0.0142631	0.0685469		2	2	2	1		0.009	0.009	0.009	0.006
KRT33A		7	-0.0116668	-0.0691181	-0.0279072	-0.0360726	-0.022533	6	6	4	4	4	0.026	0.027	0.018	0.024	0.033
GRK6		2	-0.0130467	-0.0690171	-0.0142772	0.0685469		2	2	2	1		0.009	0.009	0.009	0.006
SNX3		3	-0.00664422	-0.0686735	-0.0120947	0.0651918	-0.0242636	3	3	3	2	1	0.013	0.013	0.014	0.012	0.008
RNF213		3	-0.0141169	-0.0685433	-0.0179439	0.0685469		3	3	3	1		0.013	0.013	0.014	0.006
AGR2		3	-0.0139918	-0.0679825	-0.0187571	0.0195265	-0.0256588	3	3	3	2	1	0.013	0.013	0.014	0.012	0.008
MYO1B		16	-0.0257396	-0.0678664	-0.00603221	-0.0584726	-0.0455275	13	12	12	13	8	0.057	0.054	0.055	0.076	0.067
MYADM		4	-0.0210035	-0.0677881	-0.00333698	0.0685469		4	4	4	1		0.017	0.018	0.018	0.006
STAT5A		2	-0.0133847	-0.0677651	-0.0143235	0.0685469		2	2	2	1		0.009	0.009	0.009	0.006
CASP1		2	-0.0134057	-0.067682	-0.0143258	0.0685469		2	2	2	1		0.009	0.009	0.009	0.006
GCLM		3	-0.0135877	-0.0676188	-0.0134881	0.148783		3	3	3	2		0.013	0.013	0.014	0.012
BLMH		13	-0.0437125	-0.0674468	-0.00920681	-0.0326462	-0.0477741	12	11	11	9	4	0.052	0.049	0.05	0.053	0.033
CAPN2		64	-0.0115367	-0.0673257	-0.122736	-0.0381064	-0.0213547	61	58	59	54	43	0.266	0.259	0.268	0.318	0.358
ARHGAP25		2	-0.0135353	-0.067156	-0.0143386	0.0685469		2	2	2	1		0.009	0.009	0.009	0.006
CAMK2G		2	-0.00200863	-0.0671198	-0.00935702	0.0685469		2	2	2	1		0.009	0.009	0.009	0.006
STAT1		13	-0.0258203	-0.0668983	-0.0160355	-0.0054419	-0.0440831	12	12	12	6	4	0.052	0.054	0.055	0.035	0.033
FLNA		25	-0.0407202	-0.0666596	-0.0221007	0.012745	-0.0320017	23	23	22	14	7	0.1	0.103	0.1	0.082	0.058
RASGRP2		2	-0.0136628	-0.066613	-0.0143485	0.0685469		2	2	2	1		0.009	0.009	0.009	0.006
FABP3		31	-0.0208519	-0.066535	-0.00956992	-0.0908926	-0.0758115	30	29	28	23	16	0.131	0.129	0.127	0.135	0.133
APOC1		51	0.00360321	-0.0663911	0.0488223	-0.0190076	-0.0277788	49	48	47	35	24	0.214	0.214	0.214	0.206	0.2
CAMP		53	-0.0640944	-0.0663035	-0.0329831	0.00436722	-0.0560549	51	49	49	30	21	0.223	0.219	0.223	0.176	0.175
STAT5B		3	-0.0187175	-0.0662998	-0.0094995	0.0685469		3	3	3	1		0.013	0.013	0.014	0.006
GMIP		3	-0.0153874	-0.0662661	-0.0130924	0.0685469		3	3	3	1		0.013	0.013	0.014	0.006
HSD17B11		4	-0.0156859	-0.0662358	-0.0172117	0.0637504	-0.0188127	4	4	4	2	1	0.017	0.018	0.018	0.012	0.008
DAPK2		2	-0.0137571	-0.0661942	-0.014354	0.0685469		2	2	2	1		0.009	0.009	0.009	0.006
TAP1		3	-0.0138674	-0.0656418	-0.0172579	0.0685469		3	3	3	1		0.013	0.013	0.014	0.006
RGS19		2	-0.0138914	-0.0655707	-0.014359	0.0685469		2	2	2	1		0.009	0.009	0.009	0.006
LBR		4	-0.0268814	-0.0654414	0.00637335	-0.0193154	-0.0188127	4	4	4	1	1	0.017	0.018	0.018	0.006	0.008
SPCS3		2	-0.013894	-0.0652964	-0.0174823			2	2	2			0.009	0.009	0.009
SLC5A1		34	-0.0329007	-0.0652569	-0.0681608	-0.0185078	-0.000975798	31	30	30	21	13	0.135	0.134	0.136	0.124	0.108
S100A12		9	-0.0206142	-0.0652482	0.00116241	0.0634083	-0.0213666	9	9	9	3	2	0.039	0.04	0.041	0.018	0.017
CD74		1	-0.0137263	-0.0649772	-0.0173593			1	1	1			0.004	0.004	0.005
CSNK1A1L		1	-0.0137263	-0.0649772	-0.0173593			1	1	1			0.004	0.004	0.005
LETM1		1	-0.0137263	-0.0649772	-0.0173593			1	1	1			0.004	0.004	0.005
SEC61B		1	-0.0137263	-0.0649772	-0.0173593			1	1	1			0.004	0.004	0.005
SEPT11		1	-0.0137263	-0.0649772	-0.0173593			1	1	1			0.004	0.004	0.005
TGOLN2		1	-0.0137263	-0.0649772	-0.0173593			1	1	1			0.004	0.004	0.005
U2AF1		1	-0.0137263	-0.0649772	-0.0173593			1	1	1			0.004	0.004	0.005
AP3D1		1	-0.0137263	-0.0649772	-0.0173593			1	1	1			0.004	0.004	0.005
ASPH		1	-0.0137263	-0.0649772	-0.0173593			1	1	1			0.004	0.004	0.005
OAS3		1	-0.0137263	-0.0649772	-0.0173593			1	1	1			0.004	0.004	0.005
PML		1	-0.0137263	-0.0649772	-0.0173593			1	1	1			0.004	0.004	0.005
SYNGR2		1	-0.0137263	-0.0649772	-0.0173593			1	1	1			0.004	0.004	0.005
TAP2		1	-0.0137263	-0.0649772	-0.0173593			1	1	1			0.004	0.004	0.005
TMED5		1	-0.0137263	-0.0649772	-0.0173593			1	1	1			0.004	0.004	0.005
UFL1		1	-0.0137263	-0.0649772	-0.0173593			1	1	1			0.004	0.004	0.005
APOA2		90	0.0293799	-0.0649016	-0.00771447	0.0859346	-0.0111069	87	83	80	63	43	0.38	0.371	0.364	0.371	0.358
HK2		9	-0.0222183	-0.0648741	-0.0146971	-0.0542545	-0.0374782	9	9	8	6	5	0.039	0.04	0.036	0.035	0.042
ATG7		3	-0.0221276	-0.0645787	0.00938963	0.0685469		3	3	3	1		0.013	0.013	0.014	0.006
GCN1L1		9	-0.0183636	-0.0645065	-0.0220789	0.0351706	-0.0393643	8	8	8	6	4	0.035	0.036	0.036	0.035	0.033
NCF2		10	-0.0307008	-0.064174	-0.0221116	0.0398352	-0.0329232	10	10	10	6	4	0.044	0.045	0.045	0.035	0.033
APAF1		2	-0.0142138	-0.0639304	-0.0143555	0.0685469		2	2	2	1		0.009	0.009	0.009	0.006
ANKFY1		3	-0.014766	-0.0638386	-0.0154125	0.0670505	-0.0256588	3	3	3	2	1	0.013	0.013	0.014	0.012	0.008
MAOA		12	-0.0155525	-0.0635811	-0.0183879	-0.0506844	-0.0296854	11	11	10	7	5	0.048	0.049	0.045	0.041	0.042
NLRC4		3	-0.018684	-0.0635705	-0.00983935	0.0685469		3	3	3	1		0.013	0.013	0.014	0.006
SERPINB10		5	-0.0227633	-0.0634392	-0.00505914	0.0552612	-0.0229581	5	5	5	3	1	0.022	0.022	0.023	0.018	0.008
ENO2		2	-0.014427	-0.063439	-0.0172891	0.380281		2	2	2	1		0.009	0.009	0.009	0.006
ARPC5		9	-0.0220331	-0.0632461	-0.0338023	0.0214446	-0.0222943	9	9	8	6	4	0.039	0.04	0.036	0.035	0.033
SAA1		4	0.0927523	-0.0632041	0.028359	-0.0398116	-0.0271181	3	3	3	3	2	0.013	0.013	0.014	0.018	0.017
VPS18		2	-0.0143696	-0.0630544	-0.014345	0.0685469		2	2	2	1		0.009	0.009	0.009	0.006
HAL		2	-0.01366	-0.0629999	-0.00393743	-0.0286278	-0.0257107	2	2	1	1	1	0.009	0.009	0.005	0.006	0.008
USO1		7	-0.0222624	-0.0628174	-0.00908225	0.0663922	-0.0180932	7	7	6	3	2	0.031	0.031	0.027	0.018	0.017
ITGAM		31	-0.0575753	-0.0627104	-0.0429644	-0.00211269	-0.0369954	29	29	28	16	11	0.127	0.129	0.127	0.094	0.092
APOM		5	0.0422852	-0.0625608	0.0278424	0.010594	-0.0188127	5	5	5	2	1	0.022	0.022	0.023	0.012	0.008
HCK		20	-0.0308248	-0.0624746	-0.0182276	0.0440535	-0.0360596	20	20	19	12	8	0.087	0.089	0.086	0.071	0.067
ENDOD1		25	-0.019118	-0.0624114	-0.0370458	0.0211717	0.0182987	22	21	21	20	16	0.096	0.094	0.095	0.118	0.133
IMMT		15	-0.020677	-0.06209	-0.023355	-0.0687311	-0.0406962	13	12	12	10	6	0.057	0.054	0.055	0.059	0.05
KCNAB2		3	-0.0192623	-0.0620809	0.00619933	0.0685469		3	3	3	1		0.013	0.013	0.014	0.006
DPT		27	0.0691221	-0.0620617	0.0346653	-0.100117	-0.080079	26	26	24	19	14	0.114	0.116	0.109	0.112	0.117
FES		2	-0.0145647	-0.0618669	-0.0143222	0.0685469		2	2	2	1		0.009	0.009	0.009	0.006
PRKDC		14	-0.0193387	-0.06161	-0.0216052	0.055968	-0.0303117	13	13	12	8	5	0.057	0.058	0.055	0.047	0.042
PARVG		3	-0.0178018	-0.0615785	-0.0111245	0.0685469		3	3	3	1		0.013	0.013	0.014	0.006
OLFM4		230	-0.0941909	-0.0613052	-0.0732921	-0.0887168	-0.0917255	220	215	211	166	116	0.961	0.96	0.959	0.976	0.967
ERP44		3	-0.0230003	-0.0611649	-0.0223339	-0.0289427	-0.0257084	3	3	3	1	1	0.013	0.013	0.014	0.006	0.008
ARHGEF2		2	-0.0147259	-0.0608	-0.0142942	0.0685469		2	2	2	1		0.009	0.009	0.009	0.006
INPP5D		2	-0.0147452	-0.0606663	-0.0142902	0.0685469		2	2	2	1		0.009	0.009	0.009	0.006
ANK1		16	0.0829803	-0.0601581	0.0303497	0.209322	-0.0292095	15	15	15	7	4	0.066	0.067	0.068	0.041	0.033
SSR1		3	-0.0167643	-0.0599463	-0.0177404	0.0685469		3	3	3	1		0.013	0.013	0.014	0.006
COPG2		4	-0.014167	-0.0599103	-0.018922	0.0685469		4	4	4	1		0.017	0.018	0.018	0.006
SEC11A		4	-0.0187065	-0.059529	-0.0318248	0.038522	-0.0256588	4	4	4	2	1	0.017	0.018	0.018	0.012	0.008
PRKCB		2	-0.0149236	-0.0593641	-0.0142463	0.0685469		2	2	2	1		0.009	0.009	0.009	0.006
ASNA1		2	-0.00383809	-0.0591944	0.00108117	0.202756	-0.00640002	2	2	1	2	1	0.009	0.009	0.005	0.012	0.008
ILVBL		3	-0.0161546	-0.0589486	-0.0185275	-0.0284672	-0.0247027	3	3	3	1	1	0.013	0.013	0.014	0.006	0.008
ETHE1		2	-0.0195436	-0.0588449	-0.0133674			2	2	2			0.009	0.009	0.009
ITIH4		238	0.0282589	-0.0588343	0.0148027	0.0347746	0.0640976	228	223	219	170	120	0.996	0.996	0.995	1	1
XPO1		23	-0.0260608	-0.0584146	-0.0174725	0.241135	-0.0382448	22	22	21	14	9	0.096	0.098	0.095	0.082	0.075
PADI2		5	-0.0206137	-0.0580029	-0.0145952	0.0622329	-0.0229581	5	5	5	2	1	0.022	0.022	0.023	0.012	0.008
BLK		1	-0.0116806	-0.057998	0.0510337			1	1	1			0.004	0.004	0.005
IFIT1		1	-0.0116806	-0.057998	0.0510337			1	1	1			0.004	0.004	0.005
IFIT2		1	-0.0116806	-0.057998	0.0510337			1	1	1			0.004	0.004	0.005
LILRB3		2	-0.0169843	-0.0575331	0.015261	0.0685469		2	2	2	1		0.009	0.009	0.009	0.006
CASP10		2	-0.0151911	-0.057144	-0.014152	0.0685469		2	2	2	1		0.009	0.009	0.009	0.006
AP1G1		12	-0.0286942	-0.0571291	-0.0345067	0.0504745	-0.0333842	12	12	11	4	3	0.052	0.054	0.05	0.024	0.025
STK3		2	-0.0151977	-0.0570843	-0.0141492	0.0685469		2	2	2	1		0.009	0.009	0.009	0.006
C19orf59		10	-0.039311	-0.0570633	-0.0150721	0.0428758	-0.0287495	10	10	10	4	2	0.044	0.045	0.045	0.024	0.017
DOCK8		2	-0.0152068	-0.0570015	-0.0141452	0.0685469		2	2	2	1		0.009	0.009	0.009	0.006
PYGM		25	-0.0603899	-0.0567791	-0.0248491	-0.00733069	-0.0497835	25	25	23	14	9	0.109	0.112	0.105	0.082	0.075
MST4		5	-0.0201221	-0.0567251	-0.024358	0.0604801	-0.0272444	5	5	5	3	2	0.022	0.022	0.023	0.018	0.017
RAB32		3	-0.019319	-0.056671	-0.00928499	0.0685469		3	3	3	1		0.013	0.013	0.014	0.006
FCGR3B		2	-0.0170548	-0.0564902	0.0154966	0.0685469		2	2	2	1		0.009	0.009	0.009	0.006
C9orf169		2	-0.00897352	-0.0564594	-0.0171258	-0.0325284	-0.0205304	2	2	1	2	2	0.009	0.009	0.005	0.012	0.017
TMX1		3	-0.0154315	-0.0563277	-0.0168248	0.0685469		3	3	3	1		0.013	0.013	0.014	0.006
PREX1		2	-0.0153226	-0.0559029	-0.0140897	0.0685469		2	2	2	1		0.009	0.009	0.009	0.006
ORM1		151	0.0702676	-0.055277	0.0468441	0.0890497	0.0999992	144	141	136	103	65	0.629	0.629	0.618	0.606	0.542
PTK6		3	-0.0103474	-0.055068	-0.034841	-0.0245447	-0.0111264	3	3	2	2	2	0.013	0.013	0.009	0.012	0.017
MICAL1		3	-0.0158377	-0.0549632	-0.0136194	0.0685469		3	3	3	1		0.013	0.013	0.014	0.006
DIAPH1		7	-0.0223865	-0.054536	-0.0301434	0.0696295	-0.00640002	7	7	6	3	1	0.031	0.031	0.027	0.018	0.008
PDLIM5		4	-0.0117414	-0.0543486	-0.00702269	-0.0336858	-0.0212173	4	4	3	3	3	0.017	0.018	0.014	0.018	0.025
COX5A		5	0.00221348	-0.0541156	-0.0168776	-0.0362325	-0.0333587	5	5	5	2	2	0.022	0.022	0.023	0.012	0.017
CKM		2	-0.0231977	-0.0540294	-0.0193703	-0.0399988	-0.025071	2	2	2	2	1	0.009	0.009	0.009	0.012	0.008
ANKRD44		2	-0.0155218	-0.053769	-0.0139683	0.0685469		2	2	2	1		0.009	0.009	0.009	0.006
COMP		11	0.110579	-0.0535155	0.0952148	0.0140242	-0.0425608	9	9	8	8	6	0.039	0.04	0.036	0.047	0.05
LAMTOR1		3	-0.0173438	-0.0533877	-0.0215804	0.0484134	-0.0246744	3	3	3	2	1	0.013	0.013	0.014	0.012	0.008
SULT1A1		13	-0.0391039	-0.0531998	-0.0309492	0.000822524	-0.0437482	13	13	13	7	5	0.057	0.058	0.059	0.041	0.042
TFRC		2	0.0445281	-0.0530262	0.0053637			2	2	2			0.009	0.009	0.009
GRPEL2		1	-0.0112715	-0.0528663	-0.00685522			1	1	1			0.004	0.004	0.005
PLP2		1	-0.0112715	-0.0528663	-0.00685522			1	1	1			0.004	0.004	0.005
SSR4		1	-0.0112715	-0.0528663	-0.00685522			1	1	1			0.004	0.004	0.005
HSPE1		3	0.00295009	-0.0526773	-0.0130931	-0.0289761		3	3	3	1		0.013	0.013	0.014	0.006
SPN		2	-0.0156287	-0.0524604	-0.0138857	0.0685469		2	2	2	1		0.009	0.009	0.009	0.006
PSMA6		4	-0.0143954	-0.052053	0.0458404	-0.0347673	-0.0248758	4	4	3	2	2	0.017	0.018	0.014	0.012	0.017
SIRPB1		5	-0.0298972	-0.0516365	-0.0166201	-0.0380302	-0.0282738	5	5	4	3	2	0.022	0.022	0.018	0.018	0.017
CYB5R3		12	-0.024382	-0.0515411	-0.0442538	0.0651092	-0.00852206	12	12	11	5	2	0.052	0.054	0.05	0.029	0.017
UGGT1		3	-0.0157099	-0.0514753	-0.0136305	0.0662501	-0.00640002	3	3	2	2	1	0.013	0.013	0.009	0.012	0.008
RGS14		2	-0.015703	-0.05146	-0.0138187	0.0685469		2	2	2	1		0.009	0.009	0.009	0.006
ANKRD13A		2	-0.0157081	-0.0513888	-0.0138138	0.0685469		2	2	2	1		0.009	0.009	0.009	0.006
AZGP1		207	0.017209	-0.0512803	-0.0151235	0.0757743	0.108245	197	192	189	151	105	0.86	0.857	0.859	0.888	0.875
SLC2A3		17	-0.0275055	-0.0512527	0.0100665	0.0197393	-0.0369782	17	16	17	8	4	0.074	0.071	0.077	0.047	0.033
CSE1L		5	-0.019039	-0.0509181	-0.0192457	0.0303612	-0.0274823	5	5	4	4	3	0.022	0.022	0.018	0.024	0.025
H2AFV		1	0.00713916	-0.0506767	-0.0265795			1	1	1			0.004	0.004	0.005
H2AFZ		1	0.00713916	-0.0506767	-0.0265795			1	1	1			0.004	0.004	0.005
HSPE1-MOB4		1	0.00713916	-0.0506767	-0.0265795			1	1	1			0.004	0.004	0.005
NDUFS4		1	0.00713916	-0.0506767	-0.0265795			1	1	1			0.004	0.004	0.005
ATPIF1		1	0.00713916	-0.0506767	-0.0265795			1	1	1			0.004	0.004	0.005
DSG2		1	0.00713916	-0.0506767	-0.0265795			1	1	1			0.004	0.004	0.005
MRPS36		1	0.00713916	-0.0506767	-0.0265795			1	1	1			0.004	0.004	0.005
SUMF2		1	0.00713916	-0.0506767	-0.0265795			1	1	1			0.004	0.004	0.005
SERPINA7		193	-0.00521424	-0.0506165	0.0164423	0.0641922	0.150308	183	179	174	139	93	0.799	0.799	0.791	0.818	0.775
GYS2		4	-0.0250917	-0.050527	0.00533347	-0.0193216	-0.00640002	4	4	3	1	1	0.017	0.018	0.014	0.006	0.008
PLS1		29	-0.0161672	-0.050503	-0.0726423	-0.0321922	-0.0135165	27	27	26	19	13	0.118	0.121	0.118	0.112	0.108
SLC17A3		17	-0.0113932	-0.050454	0.00561111	-0.0396495	-0.0307705	16	16	15	14	9	0.07	0.071	0.068	0.082	0.075
MYL6		55	0.00523415	-0.0503738	-0.0283929	0.0516054	-0.103366	52	51	51	35	29	0.227	0.228	0.232	0.206	0.242
CNN2		5	-0.0275686	-0.0502515	-0.0177765	0.0685469		5	5	5	1		0.022	0.022	0.023	0.006
EFHD2		7	-0.0281245	-0.0500521	-0.0210327	0.0661143		7	7	7	2		0.031	0.031	0.032	0.012
ARG1		10	-0.0305249	-0.0499525	-0.0314666	-0.0348667	-0.0414008	10	9	9	7	4	0.044	0.04	0.041	0.041	0.033
TMED2		12	-0.0499415	-0.0497349	-0.0681231	-0.0164221	-0.0545997	12	12	11	8	7	0.052	0.054	0.05	0.047	0.058
ARHGAP30		2	-0.0158222	-0.0496549	-0.0136898	0.0685469		2	2	2	1		0.009	0.009	0.009	0.006
NEDD8		2	-0.0120774	-0.049443	-0.0330308	0.0685469		2	2	2	1		0.009	0.009	0.009	0.006
HNRNPH3		2	-0.0193562	-0.0493407	-0.0136419			2	2	2			0.009	0.009	0.009
GPLD1		12	0.0293667	-0.0492273	0.0350743	0.00935182	0.0725473	11	11	9	7	1	0.048	0.049	0.041	0.041	0.008
EPX		14	-0.0128299	-0.0490316	-0.0128522	-0.0241432	-0.0263669	14	14	14	11	8	0.061	0.062	0.064	0.065	0.067
UGT1A6		6	-0.0172229	-0.0489761	-0.00108928	-0.0329006	-0.0293795	5	5	5	3	2	0.022	0.022	0.023	0.018	0.017
CEACAM1		60	-0.0806455	-0.0489219	-0.0520508	-0.00457096	-0.0920518	57	56	55	37	27	0.249	0.25	0.25	0.218	0.225
STK4		2	-0.0158709	-0.0488255	-0.0136273	0.0685469		2	2	2	1		0.009	0.009	0.009	0.006
NRBP1		3	-0.0146456	-0.0485353	-0.0268658	-0.0193216	-0.00640002	3	3	2	1	1	0.013	0.013	0.009	0.006	0.008
THEMIS2		2	-0.0159	-0.0482977	-0.0135866	0.0685469		2	2	2	1		0.009	0.009	0.009	0.006
FLII		8	-0.026802	-0.0480646	-0.0292759	0.00196384	-0.0330395	8	8	7	5	4	0.035	0.036	0.032	0.029	0.033
ALOX15B		4	-0.0105566	-0.0477987	-0.0500049	-0.0351471	-0.0216144	4	4	3	3	3	0.017	0.018	0.014	0.018	0.025
XRCC5		7	-0.0238078	-0.0477804	-0.023163	-0.00899688	-0.0266135	6	6	6	5	2	0.026	0.027	0.027	0.029	0.017
SYNE1		2	-0.0159303	-0.0477177	-0.0135409	0.0685469		2	2	2	1		0.009	0.009	0.009	0.006
ABCG2		1	-0.0141354	-0.0476433	0.00726689			1	1	1			0.004	0.004	0.005
BTN1A1		1	-0.0141354	-0.0476433	0.00726689			1	1	1			0.004	0.004	0.005
HHIPL2		1	-0.0141354	-0.0476433	0.00726689			1	1	1			0.004	0.004	0.005
LPO		1	-0.0141354	-0.0476433	0.00726689			1	1	1			0.004	0.004	0.005
XDH		1	-0.0141354	-0.0476433	0.00726689			1	1	1			0.004	0.004	0.005
BCAP31		26	-0.0470991	-0.0473674	-0.0701084	0.000866152	-0.0197265	25	25	23	13	7	0.109	0.112	0.105	0.076	0.058
CPPED1		5	-0.021349	-0.0473059	-0.021337	-0.044038	-0.0371518	5	5	5	3	3	0.022	0.022	0.023	0.018	0.025
SOD2		30	0.0470995	-0.0471927	0.125483	0.0872338	0.415416	27	27	27	18	11	0.118	0.121	0.123	0.106	0.092
ANXA3		134	-0.0647321	-0.0471374	-0.0206004	-0.0194679	-0.0645468	126	122	120	101	72	0.55	0.545	0.545	0.594	0.6
DEFA1		29	-0.0436441	-0.0471333	-0.0238427	-0.035232	-0.0387329	27	25	25	18	12	0.118	0.112	0.114	0.106	0.1
DEFA1B		29	-0.0436441	-0.0471333	-0.0238427	-0.035232	-0.0387329	27	25	25	18	12	0.118	0.112	0.114	0.106	0.1
DEFA3		29	-0.0436441	-0.0471333	-0.0238427	-0.035232	-0.0387329	27	25	25	18	12	0.118	0.112	0.114	0.106	0.1
SLC2A14		16	-0.0245218	-0.0471101	0.0109838	0.0180366	-0.0383986	16	15	16	8	4	0.07	0.067	0.073	0.047	0.033
LTF		172	-0.0649432	-0.0471092	-0.0602336	-0.0267651	-0.0865659	162	159	158	121	79	0.707	0.71	0.718	0.712	0.658
ERP29		2	-0.0126279	-0.0468145	-0.0205392			2	2	2			0.009	0.009	0.009
AP2B1		8	-0.0237206	-0.0467306	0.0029604	-0.00947503	-0.0343568	7	7	6	6	4	0.031	0.031	0.027	0.035	0.033
ARL1		6	-0.025284	-0.0467041	-0.0322453	0.0547774	-0.00640002	6	6	5	3	1	0.026	0.027	0.023	0.018	0.008
SNCG		3	-0.0241525	-0.0464103	-0.0292079	-0.0401668	-0.025071	3	3	3	2	1	0.013	0.013	0.014	0.012	0.008
BST1		28	-0.0698111	-0.0463489	-0.020857	-0.0423187	-0.0443354	28	26	25	16	11	0.122	0.116	0.114	0.094	0.092
SAMHD1		5	-0.0253647	-0.0462005	-0.0162048	-0.0344171	-0.0267095	5	5	4	4	3	0.022	0.022	0.018	0.024	0.025
STXBP3		2	-0.0120068	-0.0460638	0.00875719	-0.0321728	-0.0254747	2	2	2	2	1	0.009	0.009	0.009	0.012	0.008
S100A9		158	-0.0621805	-0.0457034	-0.0127185	0.0193748	-0.0686804	149	145	144	108	75	0.651	0.647	0.655	0.635	0.625
ISG15		2	-0.0147393	-0.0453955	0.0420877	-0.0287905	-0.0256588	2	2	2	1	1	0.009	0.009	0.009	0.006	0.008
H3F3C		6	-0.0181147	-0.0453843	-0.0269085	0.0539737	0.0023889	6	6	6	6	4	0.026	0.027	0.027	0.035	0.033
SLC25A13		4	-0.0126747	-0.0451512	0.0554998	-0.0380196	-0.0328989	4	4	4	3	2	0.017	0.018	0.018	0.018	0.017
C15orf48		8	-0.0251432	-0.0450652	-0.0518845	-0.0220798	-0.0116124	8	8	7	5	3	0.035	0.036	0.032	0.029	0.025
REG1A		23	-0.0131283	-0.0449707	-0.0199518	-0.0304407	-0.0171362	21	20	20	19	19	0.092	0.089	0.091	0.112	0.158
AGMAT		3	-0.0107606	-0.0449274	0.0466296	-0.0389288	-0.023461	3	3	3	2	1	0.013	0.013	0.014	0.012	0.008
ORM2		93	0.08015	-0.0448205	0.0544827	0.153829	0.171112	89	87	83	56	28	0.389	0.388	0.377	0.329	0.233
RAB6A		18	-0.028326	-0.0448131	-0.0312619	-0.0316362	-0.0441168	18	18	17	9	6	0.079	0.08	0.077	0.053	0.05
PTPRE		2	-0.0160608	-0.0447073	-0.0132896	0.0685469		2	2	2	1		0.009	0.009	0.009	0.006
SULT1A2		7	-0.0345978	-0.0445646	-0.0187802	0.0162167	-0.0221308	7	7	7	3	2	0.031	0.031	0.032	0.018	0.017
ATG3		3	-0.0195724	-0.0444625	0.00727118	0.324815		3	3	3	2		0.013	0.013	0.014	0.012
PLCG2		7	-0.0220196	-0.0443147	-0.0217517	0.0411445	-0.0332292	6	6	6	5	2	0.026	0.027	0.027	0.029	0.017
APOB		27	0.0108136	-0.0438652	0.00734489	-0.000660054	-0.018438	25	24	23	17	7	0.109	0.107	0.105	0.1	0.058
GYG1		1	-0.00758938	-0.0438344	0.0134526	-0.0223792		1	1	1	1		0.004	0.004	0.005	0.006
PRKAA1		1	-0.00758938	-0.0438344	0.0134526	-0.0223792		1	1	1	1		0.004	0.004	0.005	0.006
RAB15		1	-0.00758938	-0.0438344	0.0134526	-0.0223792		1	1	1	1		0.004	0.004	0.005	0.006
UGT1A7		9	-0.0244025	-0.0436506	0.00275116	-0.0510085	-0.0346787	8	8	8	6	4	0.035	0.036	0.036	0.035	0.033
TTLL12		19	-0.0477083	-0.0434984	-0.0595405	0.00970375	-0.0358048	19	19	18	9	7	0.083	0.085	0.082	0.053	0.058
NONO		8	-0.0281582	-0.0434073	-0.0279982	-0.0520013	-0.0406762	8	8	7	4	4	0.035	0.036	0.032	0.024	0.033
LARS		2	-0.00744186	-0.0428879	-0.0365	-0.0321332	-0.0196009	2	2	1	2	2	0.009	0.009	0.005	0.012	0.017
SVIP		1	-0.00881676	-0.04258	-0.00813904	-0.0273722		1	1	1	1		0.004	0.004	0.005	0.006
MYH1		1	-0.0169993	-0.0420554	-0.0220277	-0.028949		1	1	1	1		0.004	0.004	0.005	0.006
MYH2		1	-0.0169993	-0.0420554	-0.0220277	-0.028949		1	1	1	1		0.004	0.004	0.005	0.006
MYH7		1	-0.0169993	-0.0420554	-0.0220277	-0.028949		1	1	1	1		0.004	0.004	0.005	0.006
MYL1		1	-0.0169993	-0.0420554	-0.0220277	-0.028949		1	1	1	1		0.004	0.004	0.005	0.006
MYH3		1	-0.0169993	-0.0420554	-0.0220277	-0.028949		1	1	1	1		0.004	0.004	0.005	0.006
MYH4		1	-0.0169993	-0.0420554	-0.0220277	-0.028949		1	1	1	1		0.004	0.004	0.005	0.006
MYH6		1	-0.0169993	-0.0420554	-0.0220277	-0.028949		1	1	1	1		0.004	0.004	0.005	0.006
MYLPF		1	-0.0169993	-0.0420554	-0.0220277	-0.028949		1	1	1	1		0.004	0.004	0.005	0.006
MYH13		1	-0.0169993	-0.0420554	-0.0220277	-0.028949		1	1	1	1		0.004	0.004	0.005	0.006
MYH8		1	-0.0169993	-0.0420554	-0.0220277	-0.028949		1	1	1	1		0.004	0.004	0.005	0.006
ITIH3		19	0.0394641	-0.0419919	0.00508183	-0.035291	-0.046709	18	17	16	10	8	0.079	0.076	0.073	0.059	0.067
TLN2		3	-0.0162858	-0.0416877	-0.0130327	0.0910093		3	3	3	2		0.013	0.013	0.014	0.012
GYS1		5	-0.0326918	-0.0415671	-0.0221173	0.0274417	-0.0229581	5	5	5	2	1	0.022	0.022	0.023	0.012	0.008
NDUFC2		1	-0.0047255	-0.0411887	0.0353944	-0.0268174	-0.0254723	1	1	1	1	1	0.004	0.004	0.005	0.006	0.008
HSD17B8		2	-0.0047255	-0.0411887	0.0353944	-0.0328154	-0.0254723	1	1	1	2	1	0.004	0.004	0.005	0.012	0.008
ACSS1		2	-0.0047255	-0.0411887	0.0353944	-0.0356972	-0.0254723	1	1	1	2	1	0.004	0.004	0.005	0.012	0.008
RAC2		40	-0.0803112	-0.0411452	-0.0634226	-0.0426873	-0.0649681	38	36	36	24	17	0.166	0.161	0.164	0.141	0.142
HIST1H4A		226	-0.0580207	-0.0409899	-0.0533534	-0.0513971	-0.100799	217	213	208	162	113	0.948	0.951	0.945	0.953	0.942
HIST1H4B		226	-0.0580207	-0.0409899	-0.0533534	-0.0513971	-0.100799	217	213	208	162	113	0.948	0.951	0.945	0.953	0.942
HIST1H4C		226	-0.0580207	-0.0409899	-0.0533534	-0.0513971	-0.100799	217	213	208	162	113	0.948	0.951	0.945	0.953	0.942
HIST1H4D		226	-0.0580207	-0.0409899	-0.0533534	-0.0513971	-0.100799	217	213	208	162	113	0.948	0.951	0.945	0.953	0.942
HIST1H4E		226	-0.0580207	-0.0409899	-0.0533534	-0.0513971	-0.100799	217	213	208	162	113	0.948	0.951	0.945	0.953	0.942
HIST1H4F		226	-0.0580207	-0.0409899	-0.0533534	-0.0513971	-0.100799	217	213	208	162	113	0.948	0.951	0.945	0.953	0.942
HIST1H4H		226	-0.0580207	-0.0409899	-0.0533534	-0.0513971	-0.100799	217	213	208	162	113	0.948	0.951	0.945	0.953	0.942
HIST1H4I		226	-0.0580207	-0.0409899	-0.0533534	-0.0513971	-0.100799	217	213	208	162	113	0.948	0.951	0.945	0.953	0.942
HIST1H4J		226	-0.0580207	-0.0409899	-0.0533534	-0.0513971	-0.100799	217	213	208	162	113	0.948	0.951	0.945	0.953	0.942
HIST1H4K		226	-0.0580207	-0.0409899	-0.0533534	-0.0513971	-0.100799	217	213	208	162	113	0.948	0.951	0.945	0.953	0.942
HIST1H4L		226	-0.0580207	-0.0409899	-0.0533534	-0.0513971	-0.100799	217	213	208	162	113	0.948	0.951	0.945	0.953	0.942
HIST2H4A		226	-0.0580207	-0.0409899	-0.0533534	-0.0513971	-0.100799	217	213	208	162	113	0.948	0.951	0.945	0.953	0.942
HIST2H4B		226	-0.0580207	-0.0409899	-0.0533534	-0.0513971	-0.100799	217	213	208	162	113	0.948	0.951	0.945	0.953	0.942
HIST4H4		226	-0.0580207	-0.0409899	-0.0533534	-0.0513971	-0.100799	217	213	208	162	113	0.948	0.951	0.945	0.953	0.942
CYP4F3		7	-0.0179157	-0.0407255	-0.0207207	0.0202313	-0.0251157	7	7	7	3	2	0.031	0.031	0.032	0.018	0.017
S100A8		132	-0.0649721	-0.0405024	-0.0164968	0.00640632	-0.0780166	125	121	120	91	68	0.546	0.54	0.545	0.535	0.567
KMO		2	-0.0060785	-0.040133	-0.0234082	-0.028999	-0.024868	2	2	2	1	1	0.009	0.009	0.009	0.006	0.008
DDX17		7	-0.0298536	-0.039524	-0.0429921	-0.0369463	-0.0217368	6	6	5	4	3	0.026	0.027	0.023	0.024	0.025
RPN2		41	-0.051733	-0.039516	-0.0600911	-0.0200261	-0.0494212	37	37	36	25	13	0.162	0.165	0.164	0.147	0.108
BPIFB1		13	-0.028128	-0.0394648	-0.044238	-0.0415963	-0.0438548	13	13	12	11	7	0.057	0.058	0.055	0.065	0.058
GFPT1		19	-0.0338497	-0.0392133	-0.0182491	-0.0511403	-0.0424569	18	18	17	12	9	0.079	0.08	0.077	0.071	0.075
FLNC		4	-0.0207609	-0.0389297	-0.0232756	0.0410026	-0.0222334	3	3	3	3	1	0.013	0.013	0.014	0.018	0.008
CLPTM1		1	-0.0174084	-0.0387939	0.0183545			1	1	1			0.004	0.004	0.005
KCTD12		1	-0.0174084	-0.0387939	0.0183545			1	1	1			0.004	0.004	0.005
MBOAT7		1	-0.0174084	-0.0387939	0.0183545			1	1	1			0.004	0.004	0.005
REN		1	-0.0174084	-0.0387939	0.0183545			1	1	1			0.004	0.004	0.005
SLC16A3		1	-0.0174084	-0.0387939	0.0183545			1	1	1			0.004	0.004	0.005
GNPDA2		1	-0.00758938	-0.0387027	-0.0369668	-0.0287905	-0.0256588	1	1	1	1	1	0.004	0.004	0.005	0.006	0.008
IDUA		1	-0.00758938	-0.0387027	-0.0369668	-0.0287905	-0.0256588	1	1	1	1	1	0.004	0.004	0.005	0.006	0.008
ASPDH		1	-0.00758938	-0.0387027	-0.0369668	-0.0287905	-0.0256588	1	1	1	1	1	0.004	0.004	0.005	0.006	0.008
PSMB7		1	-0.00758938	-0.0387027	-0.0369668	-0.0287905	-0.0256588	1	1	1	1	1	0.004	0.004	0.005	0.006	0.008
LOC651536		2	0.000170202	-0.0385072	0.0547685	0.161376	0.259918	2	2	1	2	1	0.009	0.009	0.005	0.012	0.008
HBD		195	0.0619891	-0.0381273	0.0198484	0.177806	-0.028944	185	180	177	141	95	0.808	0.804	0.805	0.829	0.792
SPTB		20	0.0834061	-0.0378178	0.0385005	0.207715	-0.0284884	19	19	19	11	8	0.083	0.085	0.086	0.065	0.067
ACTR1B		3	-0.00882723	-0.0372364	-0.0324091	-0.0193216	-0.00640002	3	3	2	1	1	0.013	0.013	0.009	0.006	0.008
BROX		175	-0.0209988	-0.0372149	0.000626448	-0.284549	-0.232837	167	163	161	138	103	0.729	0.728	0.732	0.812	0.858
PPP2R4		11	-0.0261922	-0.0368565	-0.0392545	0.0768547	-0.0192025	11	10	10	5	3	0.048	0.045	0.045	0.029	0.025
CAPN5		43	-0.0361857	-0.0366433	-0.0365586	-0.0903367	-0.0749814	42	40	41	36	28	0.183	0.179	0.186	0.212	0.233
SH3GL1		2	-0.0135808	-0.0366372	-0.0171258	-0.0342182	-0.0238109	2	2	1	2	2	0.009	0.009	0.005	0.012	0.017
ALDH16A1		7	-0.0113755	-0.0365629	-0.019902	0.101729	-0.0361032	6	6	6	7	4	0.026	0.027	0.027	0.041	0.033
SYT7		3	-0.013962	-0.0363893	-0.0213766	-0.030185	-0.0256588	3	3	3	2	1	0.013	0.013	0.014	0.012	0.008
IDH3B		4	-0.00603517	-0.0363558	0.0330661	-0.0306042	-0.0270296	3	3	3	4	3	0.013	0.013	0.014	0.024	0.025
CYFIP2		20	-0.0552031	-0.0359679	-0.0415907	-0.0033172	-0.0499634	19	18	18	12	10	0.083	0.08	0.082	0.071	0.083
KIAA1468		2	-0.00648121	-0.0359293	-0.0331153	-0.031992	-0.0195466	2	2	1	2	2	0.009	0.009	0.005	0.012	0.017
SIRPA		7	-0.0112322	-0.0358859	0.00452912	-0.0293129	-0.0257443	7	7	5	5	2	0.031	0.031	0.023	0.029	0.017
TNFAIP8L2		2	-0.0184332	-0.0358772	-0.00924153			2	2	2			0.009	0.009	0.009
FCGBP		91	-0.0515926	-0.0357021	-0.0703449	-0.0553543	-0.0632261	85	82	80	70	47	0.371	0.366	0.364	0.412	0.392
AGRN		120	0.0285812	-0.0355048	0.0536024	-0.0655662	-0.0101043	113	112	107	96	65	0.493	0.5	0.486	0.565	0.542
TPM2		2	-0.0210627	-0.0352997	-0.0249798	-0.0339796	-0.0255903	2	2	2	2	1	0.009	0.009	0.009	0.012	0.008
HIST1H3A		52	-0.0449494	-0.0352426	-0.0423413	-0.0116365	-0.055251	51	49	46	42	28	0.223	0.219	0.209	0.247	0.233
HIST1H3B		52	-0.0449494	-0.0352426	-0.0423413	-0.0116365	-0.055251	51	49	46	42	28	0.223	0.219	0.209	0.247	0.233
HIST1H3C		52	-0.0449494	-0.0352426	-0.0423413	-0.0116365	-0.055251	51	49	46	42	28	0.223	0.219	0.209	0.247	0.233
HIST1H3D		52	-0.0449494	-0.0352426	-0.0423413	-0.0116365	-0.055251	51	49	46	42	28	0.223	0.219	0.209	0.247	0.233
HIST1H3E		52	-0.0449494	-0.0352426	-0.0423413	-0.0116365	-0.055251	51	49	46	42	28	0.223	0.219	0.209	0.247	0.233
HIST1H3F		52	-0.0449494	-0.0352426	-0.0423413	-0.0116365	-0.055251	51	49	46	42	28	0.223	0.219	0.209	0.247	0.233
HIST1H3G		52	-0.0449494	-0.0352426	-0.0423413	-0.0116365	-0.055251	51	49	46	42	28	0.223	0.219	0.209	0.247	0.233
HIST1H3H		52	-0.0449494	-0.0352426	-0.0423413	-0.0116365	-0.055251	51	49	46	42	28	0.223	0.219	0.209	0.247	0.233
HIST1H3I		52	-0.0449494	-0.0352426	-0.0423413	-0.0116365	-0.055251	51	49	46	42	28	0.223	0.219	0.209	0.247	0.233
HIST1H3J		52	-0.0449494	-0.0352426	-0.0423413	-0.0116365	-0.055251	51	49	46	42	28	0.223	0.219	0.209	0.247	0.233
ILK		2	-0.0162189	-0.0350308	-0.0123432	0.0685469		2	2	2	1		0.009	0.009	0.009	0.006
TOM1L2		5	-0.0148835	-0.0349121	-0.0162153	-0.031427	-0.0285498	5	5	5	4	3	0.022	0.022	0.023	0.024	0.025
HIST3H2BB		121	-0.0335417	-0.0348214	-0.0223274	-0.0970377	-0.0930477	116	113	111	79	53	0.507	0.504	0.505	0.465	0.442
EPHX1		19	-0.0222619	-0.0346094	0.013589	-0.0349358	-0.0341083	19	19	18	7	5	0.083	0.085	0.082	0.041	0.042
PIK3CD		2	-0.0162175	-0.0345244	-0.0122886	0.0685469		2	2	2	1		0.009	0.009	0.009	0.006
ARHGAP1		35	-0.0530666	-0.0341765	-0.0495927	0.0301176	-0.0809077	33	33	32	19	14	0.144	0.147	0.145	0.112	0.117
KRT25		1	-0.016181	-0.0340499	-0.00195333	-0.0283838	-0.025071	1	1	1	1	1	0.004	0.004	0.005	0.006	0.008
OVGP1		2	-0.0105446	-0.0338104	-0.00292707	-0.0289573	-0.0258241	2	2	2	1	1	0.009	0.009	0.009	0.006	0.008
REEP5		3	-0.0111225	-0.033305	-0.0180561	0.0645147		3	3	3	2		0.013	0.013	0.014	0.012
SLC25A11		37	-0.0540245	-0.0332931	-0.0344793	-0.0597679	-0.0571352	34	33	33	23	14	0.148	0.147	0.15	0.135	0.117
ELMO1		3	-0.0162882	-0.0330862	-0.0120255	0.0685469		3	3	3	1		0.013	0.013	0.014	0.006
CD82		18	-0.0574197	-0.032555	-0.0400008	-0.0608055	-0.059727	18	17	16	13	7	0.079	0.076	0.073	0.076	0.058
CTSZ		50	-0.069616	-0.0324866	-0.0824544	-0.0772415	-0.0650726	49	48	47	42	31	0.214	0.214	0.214	0.247	0.258
CLC		3	-0.0118273	-0.032463	0.00467286	0.0882576	0.128224	3	3	3	3	3	0.013	0.013	0.014	0.018	0.025
GP1BA		3	-0.0112534	-0.0324399	-0.00965629	0.00155167		2	2	1	3		0.009	0.009	0.005	0.018
ARPC1B		53	-0.0587707	-0.0322895	-0.0624462	-0.0047535	-0.0758795	51	50	49	36	25	0.223	0.223	0.223	0.212	0.208
H3F3A		51	-0.0422398	-0.0322344	-0.0388667	-0.0116365	-0.055251	50	48	45	42	28	0.218	0.214	0.205	0.247	0.233
H3F3B		51	-0.0422398	-0.0322344	-0.0388667	-0.0116365	-0.055251	50	48	45	42	28	0.218	0.214	0.205	0.247	0.233
HIST2H3A		51	-0.0422398	-0.0322344	-0.0388667	-0.0116365	-0.055251	50	48	45	42	28	0.218	0.214	0.205	0.247	0.233
HIST2H3C		51	-0.0422398	-0.0322344	-0.0388667	-0.0116365	-0.055251	50	48	45	42	28	0.218	0.214	0.205	0.247	0.233
HIST2H3D		51	-0.0422398	-0.0322344	-0.0388667	-0.0116365	-0.055251	50	48	45	42	28	0.218	0.214	0.205	0.247	0.233
SAMD9		8	-0.0195578	-0.0317595	-0.0139407	-0.0439241	-0.035065	8	8	7	5	5	0.035	0.036	0.032	0.029	0.042
ERLIN1		4	-0.022266	-0.0317381	-0.0243925	0.0685469		4	4	4	1		0.017	0.018	0.018	0.006
TSPO		18	-0.037861	-0.0313423	-0.0430563	-0.0112904	-0.0236354	17	17	16	7	4	0.074	0.076	0.073	0.041	0.033
TACSTD2		7	-0.0197044	-0.0312471	-0.0295088	-0.0397222	-0.0222524	7	7	6	5	4	0.031	0.031	0.027	0.029	0.033
CD177		29	-0.0417936	-0.0311851	-0.0680601	-0.0504745	-0.0679688	28	27	26	20	15	0.122	0.121	0.118	0.118	0.125
DDX39A		6	-0.0241031	-0.0308587	-0.0440643	0.0127534	-0.0253482	6	6	5	5	3	0.026	0.027	0.023	0.029	0.025
ABI1		1	-0.016181	-0.0308112	-0.0118738			1	1	1			0.004	0.004	0.005
AGFG1		1	-0.016181	-0.0308112	-0.0118738			1	1	1			0.004	0.004	0.005
AKT2		1	-0.016181	-0.0308112	-0.0118738			1	1	1			0.004	0.004	0.005
APPL1		1	-0.016181	-0.0308112	-0.0118738			1	1	1			0.004	0.004	0.005
BNIP2		1	-0.016181	-0.0308112	-0.0118738			1	1	1			0.004	0.004	0.005
BRI3BP		1	-0.016181	-0.0308112	-0.0118738			1	1	1			0.004	0.004	0.005
C5AR1		1	-0.016181	-0.0308112	-0.0118738			1	1	1			0.004	0.004	0.005
CARD16		1	-0.016181	-0.0308112	-0.0118738			1	1	1			0.004	0.004	0.005
CCNY		1	-0.016181	-0.0308112	-0.0118738			1	1	1			0.004	0.004	0.005
CDS2		1	-0.016181	-0.0308112	-0.0118738			1	1	1			0.004	0.004	0.005
CRKL		1	-0.016181	-0.0308112	-0.0118738			1	1	1			0.004	0.004	0.005
CYP4F12		1	-0.016181	-0.0308112	-0.0118738			1	1	1			0.004	0.004	0.005
FKBP8		1	-0.016181	-0.0308112	-0.0118738			1	1	1			0.004	0.004	0.005
GSDMD		1	-0.016181	-0.0308112	-0.0118738			1	1	1			0.004	0.004	0.005
H6PD		1	-0.016181	-0.0308112	-0.0118738			1	1	1			0.004	0.004	0.005
HCLS1		1	-0.016181	-0.0308112	-0.0118738			1	1	1			0.004	0.004	0.005
HNRNPA0		1	-0.016181	-0.0308112	-0.0118738			1	1	1			0.004	0.004	0.005
IL16		1	-0.016181	-0.0308112	-0.0118738			1	1	1			0.004	0.004	0.005
ITGAX		1	-0.016181	-0.0308112	-0.0118738			1	1	1			0.004	0.004	0.005
KIAA1033		1	-0.016181	-0.0308112	-0.0118738			1	1	1			0.004	0.004	0.005
MAP1S		1	-0.016181	-0.0308112	-0.0118738			1	1	1			0.004	0.004	0.005
NEK7		1	-0.016181	-0.0308112	-0.0118738			1	1	1			0.004	0.004	0.005
NINJ1		1	-0.016181	-0.0308112	-0.0118738			1	1	1			0.004	0.004	0.005
PDK3		1	-0.016181	-0.0308112	-0.0118738			1	1	1			0.004	0.004	0.005
PLD1		1	-0.016181	-0.0308112	-0.0118738			1	1	1			0.004	0.004	0.005
PLEK		1	-0.016181	-0.0308112	-0.0118738			1	1	1			0.004	0.004	0.005
PLEKHO2		1	-0.016181	-0.0308112	-0.0118738			1	1	1			0.004	0.004	0.005
PREP		1	-0.016181	-0.0308112	-0.0118738			1	1	1			0.004	0.004	0.005
PTK2B		1	-0.016181	-0.0308112	-0.0118738			1	1	1			0.004	0.004	0.005
RAB24		1	-0.016181	-0.0308112	-0.0118738			1	1	1			0.004	0.004	0.005
RALGAPA2		1	-0.016181	-0.0308112	-0.0118738			1	1	1			0.004	0.004	0.005
RBBP4		1	-0.016181	-0.0308112	-0.0118738			1	1	1			0.004	0.004	0.005
RIC8A		1	-0.016181	-0.0308112	-0.0118738			1	1	1			0.004	0.004	0.005
RPS6KA2		1	-0.016181	-0.0308112	-0.0118738			1	1	1			0.004	0.004	0.005
STBD1		1	-0.016181	-0.0308112	-0.0118738			1	1	1			0.004	0.004	0.005
STXBP5		1	-0.016181	-0.0308112	-0.0118738			1	1	1			0.004	0.004	0.005
TBC1D10C		1	-0.016181	-0.0308112	-0.0118738			1	1	1			0.004	0.004	0.005
TBK1		1	-0.016181	-0.0308112	-0.0118738			1	1	1			0.004	0.004	0.005
TLR2		1	-0.016181	-0.0308112	-0.0118738			1	1	1			0.004	0.004	0.005
TMED4		1	-0.016181	-0.0308112	-0.0118738			1	1	1			0.004	0.004	0.005
TOR1A		1	-0.016181	-0.0308112	-0.0118738			1	1	1			0.004	0.004	0.005
TWF2		1	-0.016181	-0.0308112	-0.0118738			1	1	1			0.004	0.004	0.005
VAMP7		1	-0.016181	-0.0308112	-0.0118738			1	1	1			0.004	0.004	0.005
VPS39		1	-0.016181	-0.0308112	-0.0118738			1	1	1			0.004	0.004	0.005
YARS		1	-0.016181	-0.0308112	-0.0118738			1	1	1			0.004	0.004	0.005
AP1G2		1	-0.016181	-0.0308112	-0.0118738			1	1	1			0.004	0.004	0.005
CD97		1	-0.016181	-0.0308112	-0.0118738			1	1	1			0.004	0.004	0.005
CDIPT		1	-0.016181	-0.0308112	-0.0118738			1	1	1			0.004	0.004	0.005
CYP4F11		1	-0.016181	-0.0308112	-0.0118738			1	1	1			0.004	0.004	0.005
DUSP23		1	-0.016181	-0.0308112	-0.0118738			1	1	1			0.004	0.004	0.005
EBP		1	-0.016181	-0.0308112	-0.0118738			1	1	1			0.004	0.004	0.005
EVI2B		1	-0.016181	-0.0308112	-0.0118738			1	1	1			0.004	0.004	0.005
FNTA		1	-0.016181	-0.0308112	-0.0118738			1	1	1			0.004	0.004	0.005
IMPDH1		1	-0.016181	-0.0308112	-0.0118738			1	1	1			0.004	0.004	0.005
LYPLA2		1	-0.016181	-0.0308112	-0.0118738			1	1	1			0.004	0.004	0.005
NFKB1		1	-0.016181	-0.0308112	-0.0118738			1	1	1			0.004	0.004	0.005
RBBP7		1	-0.016181	-0.0308112	-0.0118738			1	1	1			0.004	0.004	0.005
RSU1		1	-0.016181	-0.0308112	-0.0118738			1	1	1			0.004	0.004	0.005
STK38		1	-0.016181	-0.0308112	-0.0118738			1	1	1			0.004	0.004	0.005
SULT1B1		1	-0.016181	-0.0308112	-0.0118738			1	1	1			0.004	0.004	0.005
LGALS1		6	-0.030113	-0.0306884	-0.02332	-0.0287905	-0.0256588	5	4	4	1	1	0.022	0.018	0.018	0.006	0.008
MAP2K1		3	-0.0207259	-0.0306605	-0.0218823	0.0685469		3	3	3	1		0.013	0.013	0.014	0.006
DES		5	-0.0124764	-0.0304061	0.00137455	0.0685469		5	5	5	1		0.022	0.022	0.023	0.006
DBT		4	-0.00713199	-0.0303603	0.0287042	-0.0427548	-0.0284376	2	2	2	4	2	0.009	0.009	0.009	0.024	0.017
SURF4		9	-0.0455702	-0.0302594	-0.0316316	0.0295984	-0.0282006	9	9	9	3	2	0.039	0.04	0.041	0.018	0.017
SNX2		4	-0.000908219	-0.0302366	-0.0185019	-0.0417368	-0.0342203	4	4	4	4	3	0.017	0.018	0.018	0.024	0.025
IGLL1		14	0.0363413	-0.0300616	0.022414	-0.0256694	-0.0277615	12	12	12	6	2	0.052	0.054	0.055	0.035	0.017
MAPK1		14	-0.0294941	-0.0299885	-0.0640566	-0.00911453	-0.0597097	14	14	14	12	10	0.061	0.062	0.064	0.071	0.083
RTN4		41	-0.0278381	-0.0298592	-0.0263981	-0.0458036	-0.0538462	39	37	38	23	16	0.17	0.165	0.173	0.135	0.133
MUC4		8	-0.0288441	-0.0298124	0.00524012	-0.0359134	-0.0368557	8	7	7	6	5	0.035	0.031	0.032	0.035	0.042
HNRNPH2		6	-0.0268221	-0.0297366	-0.0340043	0.0503945	-0.0234409	6	6	5	3	2	0.026	0.027	0.023	0.018	0.017
COL1A2		8	-0.0260655	-0.0295873	-0.0284665	-0.0326244	-0.0376963	7	7	7	8	4	0.031	0.031	0.032	0.047	0.033
IMPDH2		3	-0.0195512	-0.0294951	-0.035289	0.035694	-0.0256588	3	3	3	2	1	0.013	0.013	0.014	0.012	0.008
IVD		11	-0.00889649	-0.0294788	0.0306976	-0.0347161	-0.0287947	9	9	9	11	7	0.039	0.04	0.041	0.065	0.058
SEPT2		7	-0.0215073	-0.0291682	-0.0308877	-0.0404101	-0.0273079	7	7	6	4	4	0.031	0.031	0.027	0.024	0.033
TLN1		51	-0.0475078	-0.028966	-0.0433576	-0.0241238	-0.0382134	45	44	43	40	27	0.197	0.196	0.195	0.235	0.225
EIF4A2		73	-0.0323162	-0.028965	-0.0433132	0.00407654	-0.138765	72	70	70	50	40	0.314	0.312	0.318	0.294	0.333
LUM		66	0.0369447	-0.0289413	0.0176754	0.0121315	0.0378281	63	62	58	49	35	0.275	0.277	0.264	0.288	0.292
TRAP1		11	-0.0290008	-0.0288096	-0.0320416	-0.0510926	-0.0403107	10	10	10	7	4	0.044	0.045	0.045	0.041	0.033
PADI4		7	-0.0378251	-0.0284087	-0.0392291	0.0311729	-0.0358757	7	6	7	5	4	0.031	0.027	0.032	0.029	0.033
TXNRD1		2	-0.0172929	-0.0283354	-0.0117544	0.380281		2	2	2	1		0.009	0.009	0.009	0.006
NSDHL		2	-0.00788948	-0.0281794	-0.0297307	-0.0193216	-0.00640002	2	2	1	1	1	0.009	0.009	0.005	0.006	0.008
LYVE1		39	-0.0333653	-0.0278874	-0.0482587	-0.016185	-0.0131985	35	34	32	29	16	0.153	0.152	0.145	0.171	0.133
ELANE		66	-0.0753803	-0.0276589	-0.0683506	-0.0297323	-0.0559937	62	61	59	43	30	0.271	0.272	0.268	0.253	0.25
HNRNPA1L2		26	-0.0488515	-0.0275015	-0.0555797	0.0255857	-0.0308991	24	24	23	16	12	0.105	0.107	0.105	0.094	0.1
HIST3H3		49	-0.0403896	-0.0272996	-0.0378848	-0.00471404	-0.0555654	48	46	43	40	26	0.21	0.205	0.195	0.235	0.217
SERPINA1		237	0.0773876	-0.0270732	0.125844	0.115461	0.468153	227	222	218	169	119	0.991	0.991	0.991	0.994	0.992
RPL18A		14	-0.0183954	-0.0262825	-0.0501341	-0.0398334	-0.023389	14	14	13	6	5	0.061	0.062	0.059	0.035	0.042
C19orf10		2	0.0519432	-0.0257878	0.0545273	-0.0280271	-0.0248703	2	2	2	1	1	0.009	0.009	0.009	0.006	0.008
ME2		2	-0.0192351	-0.0251418	-0.0167437	-0.0213426	-0.0229581	2	2	2	1	1	0.009	0.009	0.009	0.006	0.008
DARS		14	-0.0226361	-0.0250608	-0.0439404	-0.0266632	-0.0175333	14	14	13	8	7	0.061	0.062	0.059	0.047	0.058
CTPS1		2	-0.0186204	-0.0247059	-0.0114747	0.380281		2	2	2	1		0.009	0.009	0.009	0.006
SLC2A1		16	0.0509966	-0.0243252	0.0138554	0.159374	-0.0366956	15	15	15	8	5	0.066	0.067	0.068	0.047	0.042
PI16		14	-0.0393321	-0.0241664	-0.0617619	0.0293816	0.00484272	12	12	10	11	7	0.052	0.054	0.045	0.065	0.058
PRG2		10	-0.0207522	-0.0239665	-0.0216345	-0.0291173	-0.0295198	10	10	10	8	7	0.044	0.045	0.045	0.047	0.058
CPT2		14	-0.0292725	-0.0237562	-0.0332602	-0.0748576	-0.0415151	12	12	12	9	4	0.052	0.054	0.055	0.053	0.033
CHDH		3	-0.0164246	-0.0236448	0.0279508	-0.0246421		2	2	2	1		0.009	0.009	0.009	0.006
ALOX15		2	-0.0113872	-0.0234337	-0.0101632	-0.022234	-0.0211993	2	2	2	2	2	0.009	0.009	0.009	0.012	0.017
PPP1R13L		2	-0.0131818	-0.0234007	-0.028797	-0.0345582	-0.0242666	2	2	1	2	2	0.009	0.009	0.005	0.012	0.017
DDX3X		20	-0.0490257	-0.0232373	-0.0404408	-0.00833231	-0.0512701	19	19	18	10	8	0.083	0.085	0.082	0.059	0.067
SLC22A5		3	-0.0164324	-0.0232005	-0.0277382	-0.0166253	0.0346483	3	3	3	3	1	0.013	0.013	0.014	0.018	0.008
MGST3		4	-0.0239326	-0.0231712	-0.0150912	-0.0408644		2	2	2	3		0.009	0.009	0.009	0.018
CASP14		2	-0.0208121	-0.0231158	-0.00919663	-0.0347443	-0.03071	2	2	2	2	2	0.009	0.009	0.009	0.012	0.017
KRT33B		11	-0.032134	-0.0230441	-0.0583313	-0.0475197	-0.0330671	10	10	8	6	6	0.044	0.045	0.036	0.035	0.05
TMEM27		15	-0.0411841	-0.0230291	0.015458	-0.0664504	-0.0559792	15	15	14	12	9	0.066	0.067	0.064	0.071	0.075
RAB31		5	-0.0366449	-0.0228441	-0.0322155	0.0132395	-0.0229581	5	5	5	2	1	0.022	0.022	0.023	0.012	0.008
IARS		4	-0.0149129	-0.022375	-0.0451995	0.0110458	-0.0177999	4	4	3	3	2	0.017	0.018	0.014	0.018	0.017
RAB27A		73	-0.0577459	-0.0220971	-0.0826345	-0.0993513	-0.0905928	72	69	69	50	40	0.314	0.308	0.314	0.294	0.333
UGT1A9		17	-0.0537422	-0.0220896	-0.0214182	-0.0641379	-0.0459227	16	15	16	10	5	0.07	0.067	0.073	0.059	0.042
C11orf54		23	-0.0461988	-0.021976	-0.0690562	-0.0800342	-0.0661031	23	22	22	18	12	0.1	0.098	0.1	0.106	0.1
HLA-DQB1		1	-0.0100441	-0.0217793	-0.0087226	-0.0193154	-0.0188127	1	1	1	1	1	0.004	0.004	0.005	0.006	0.008
HMGB2		1	-0.0100441	-0.0217793	-0.0087226	-0.0193154	-0.0188127	1	1	1	1	1	0.004	0.004	0.005	0.006	0.008
HVCN1		1	-0.0100441	-0.0217793	-0.0087226	-0.0193154	-0.0188127	1	1	1	1	1	0.004	0.004	0.005	0.006	0.008
SET		1	-0.0100441	-0.0217793	-0.0087226	-0.0193154	-0.0188127	1	1	1	1	1	0.004	0.004	0.005	0.006	0.008
ERMP1		8	-0.0322844	-0.0217489	-0.043921	-0.0272111	-0.0232116	8	8	7	3	2	0.035	0.036	0.032	0.018	0.017
FCGR3A		2	-0.011467	-0.0216924	0.00536241	-0.0223792		2	2	2	1		0.009	0.009	0.009	0.006
SLC25A1		14	-0.0443102	-0.0212056	-0.0278856	-0.0596529	-0.0499677	13	11	12	9	7	0.057	0.049	0.055	0.053	0.058
HRSP12		5	-0.0270437	-0.0206948	0.0314909	-0.0309391	-0.0251819	5	5	4	4	1	0.022	0.022	0.018	0.024	0.008
FOLH1B		29	-0.0345268	-0.0202726	-0.0489354	-0.10611	-0.0868463	29	27	28	24	20	0.127	0.121	0.127	0.141	0.167
CD151		3	-0.0186696	-0.0202696	-0.0130159			3	3	3			0.013	0.013	0.014
VAMP3		6	-0.0319152	-0.0201879	-0.0492669	-0.0509029	-0.0403313	6	6	6	4	3	0.026	0.027	0.027	0.024	0.025
GAPDHS		15	-0.024617	-0.0201808	-0.0277771	-0.0517305	-0.0408959	15	14	15	9	6	0.066	0.062	0.068	0.053	0.05
VPS29		6	-0.0156896	-0.0201748	-0.0461263	0.0128777	-0.0264202	6	6	5	3	2	0.026	0.027	0.023	0.018	0.017
COPB1		22	-0.0522204	-0.0199206	-0.0422542	-0.00415118	-0.0328812	21	21	20	12	9	0.092	0.094	0.091	0.071	0.075
SYPL1		6	-0.0183029	-0.0198731	-0.0186108	-0.0344032	-0.0310571	6	5	5	5	5	0.026	0.022	0.023	0.029	0.042
H2AFX		38	-0.00160268	-0.0195116	-0.031054	-0.0405476	-0.0240533	36	36	34	16	9	0.157	0.161	0.155	0.094	0.075
HBA1		202	0.0421656	-0.0191978	0.00940166	0.158081	-0.0395865	192	187	184	144	98	0.838	0.835	0.836	0.847	0.817
HBA2		202	0.0421656	-0.0191978	0.00940166	0.158081	-0.0395865	192	187	184	144	98	0.838	0.835	0.836	0.847	0.817
LMO7		11	-0.0244173	-0.0189613	-0.0682576	-0.0381146	-0.0234477	11	11	10	7	6	0.048	0.049	0.045	0.041	0.05
SLC5A10		71	-0.0545888	-0.0188432	-0.0584474	0.142791	0.00273	67	64	63	51	32	0.293	0.286	0.286	0.3	0.267
TALDO1		37	-0.0532983	-0.018789	-0.046523	-0.0367662	-0.0569128	37	36	35	26	21	0.162	0.161	0.159	0.153	0.175
DLD		40	-0.0465442	-0.0186897	-0.0461398	-0.099371	-0.0774031	38	37	37	30	22	0.166	0.165	0.168	0.176	0.183
OSTF1		13	-0.0385354	-0.0186482	-0.0229836	0.01064	-0.0293253	13	13	12	5	4	0.057	0.058	0.055	0.029	0.033
PGLYRP2		140	0.0423313	-0.0186285	0.0643183	-0.00941262	0.0189039	133	129	126	105	70	0.581	0.576	0.573	0.618	0.583
FAM129A		22	-0.0341932	-0.0183626	-0.0540273	-0.0695112	-0.0627812	22	21	21	18	14	0.096	0.094	0.095	0.106	0.117
LOC101059911		2	-0.0101463	-0.0182462	-0.0320565	-0.028999	-0.024868	2	2	2	1	1	0.009	0.009	0.009	0.006	0.008
LYN		34	-0.0707579	-0.0182014	-0.0751207	-0.0310929	-0.0715838	33	33	32	23	18	0.144	0.147	0.145	0.135	0.15
GLIPR2		14	-0.0344098	-0.0181242	-0.0609736	-0.0440354	-0.0426238	14	12	14	8	5	0.061	0.054	0.064	0.047	0.042
GSTM4		1	-0.00963501	-0.018016	-0.0129242	-0.0287905	-0.0256588	1	1	1	1	1	0.004	0.004	0.005	0.006	0.008
STK25		2	-0.0215747	-0.017853	-0.0169737	-0.024152	-0.0195941	2	2	2	1	1	0.009	0.009	0.009	0.006	0.008
NT5E		3	-0.0216053	-0.0177285	-0.0416198	-0.0287133	-0.0255266	3	2	2	1	1	0.013	0.009	0.009	0.006	0.008
KRT23		9	-0.0190365	-0.0175203	-0.0696999	-0.0246916	-0.010027	9	9	8	6	4	0.039	0.04	0.036	0.035	0.033
LOC101060714		3	-0.0209553	-0.0169458	-0.0237849	0.00899132	-0.0118273	3	3	3	2	1	0.013	0.013	0.014	0.012	0.008
SULT1A3		3	-0.0209553	-0.0169458	-0.0237849	0.00899132	-0.0118273	3	3	3	2	1	0.013	0.013	0.014	0.012	0.008
SULT1A4		3	-0.0209553	-0.0169458	-0.0237849	0.00899132	-0.0118273	3	3	3	2	1	0.013	0.013	0.014	0.012	0.008
FAH		4	-0.0163909	-0.0167187	-0.0176714	-0.0271125	-0.0225533	4	4	3	3	3	0.017	0.018	0.014	0.018	0.025
UGT1A4		4	-0.00833442	-0.0160097	0.0211904	-0.030567	-0.025071	3	3	3	2	1	0.013	0.013	0.014	0.012	0.008
UGT1A1		4	-0.00833553	-0.0160021	0.021186	-0.0305682	-0.025071	3	3	3	2	1	0.013	0.013	0.014	0.012	0.008
UGT1A10		4	-0.00833885	-0.0159966	0.02118	-0.0305724	-0.025071	3	3	3	2	1	0.013	0.013	0.014	0.012	0.008
UGT1A3		4	-0.00833522	-0.0159918	0.0211819	-0.0305637	-0.025071	3	3	3	2	1	0.013	0.013	0.014	0.012	0.008
UGT1A5		4	-0.00833522	-0.0159918	0.0211819	-0.0305637	-0.025071	3	3	3	2	1	0.013	0.013	0.014	0.012	0.008
SDF4		20	-0.0189937	-0.0159647	0.0184621	-0.0468959	-0.0388635	18	18	17	18	13	0.079	0.08	0.077	0.106	0.108
HIST1H2AB		67	0.00480752	-0.0159149	-0.0164055	-0.0622146	-0.0538089	64	61	62	36	23	0.279	0.272	0.282	0.212	0.192
HIST1H2AE		67	0.00480752	-0.0159149	-0.0164055	-0.0622146	-0.0538089	64	61	62	36	23	0.279	0.272	0.282	0.212	0.192
HIST3H2A		67	0.00480752	-0.0159149	-0.0164055	-0.0622146	-0.0538089	64	61	62	36	23	0.279	0.272	0.282	0.212	0.192
CIB1		2	-0.0160366	-0.0158298	-0.0366241	-0.0273722		2	2	2	1		0.009	0.009	0.009	0.006
DDX39B		11	-0.0420156	-0.0156006	-0.0650844	0.00390457	-0.0309798	11	11	10	6	4	0.048	0.049	0.045	0.035	0.033
HSDL2		22	-0.0366041	-0.0152533	-0.0101964	-0.0567774	-0.0424496	20	20	20	16	10	0.087	0.089	0.091	0.094	0.083
MAPK3		13	-0.0409443	-0.0151906	-0.0524601	0.0190923	-0.0504253	13	13	12	9	8	0.057	0.058	0.055	0.053	0.067
BTN2A1		1	-0.0202723	-0.0151194	-0.000436077			1	1	1			0.004	0.004	0.005
TMBIM1		20	-0.0536827	-0.0148408	-0.0242375	-0.0860365	-0.0726191	20	20	19	18	14	0.087	0.089	0.086	0.106	0.117
ZNF185		17	-0.0368494	-0.0147755	-0.0624083	0.0497217	0.0627888	17	17	16	12	11	0.074	0.076	0.073	0.071	0.092
ATP8A1		4	-0.0161643	-0.0147149	-0.0414463	0.0334811	-0.0256588	4	4	4	2	1	0.017	0.018	0.018	0.012	0.008
KIF13B		1	-0.0124989	-0.014572	-0.00883931	-0.0288134	-0.0254747	1	1	1	1	1	0.004	0.004	0.005	0.006	0.008
SLC16A1		1	-0.0124989	-0.014572	-0.00883931	-0.0288134	-0.0254747	1	1	1	1	1	0.004	0.004	0.005	0.006	0.008
SLC2A9		1	-0.0124989	-0.014572	-0.00883931	-0.0288134	-0.0254747	1	1	1	1	1	0.004	0.004	0.005	0.006	0.008
SERPINB1		84	-0.104826	-0.0143547	-0.100051	-0.0760893	-0.0899742	82	80	79	57	46	0.358	0.357	0.359	0.335	0.383
MLPH		8	-0.0225985	-0.014286	-0.056397	-0.0603417	-0.0479088	8	8	8	7	5	0.035	0.036	0.036	0.041	0.042
ANXA9		16	-0.0432901	-0.0140644	-0.0507535	-0.0582502	-0.0431896	16	16	14	9	6	0.07	0.071	0.064	0.053	0.05
SI		2	-0.0134715	-0.0138552	-0.0365154	-0.028999	-0.024868	2	2	2	1	1	0.009	0.009	0.009	0.006	0.008
CTSG		87	-0.0719196	-0.0136686	-0.0624661	-0.0163858	-0.0748258	80	78	76	57	39	0.349	0.348	0.345	0.335	0.325
PCBP2		13	-0.0479124	-0.0131998	-0.0685121	0.00601821	-0.0285589	13	12	12	5	4	0.057	0.054	0.055	0.029	0.033
HIST1H2AC		69	0.000383768	-0.0131563	-0.0236317	-0.0668565	-0.0598128	66	63	64	37	24	0.288	0.281	0.291	0.218	0.2
PRKAR1A		4	-0.0251613	-0.013039	-0.0260184	0.0353196	-0.0256588	4	4	4	3	1	0.017	0.018	0.018	0.018	0.008
CEACAM5		29	-0.0672667	-0.0129549	-0.0630561	0.0139085	-0.0479371	27	27	25	22	15	0.118	0.121	0.114	0.129	0.125
COPA		26	-0.0508612	-0.0128415	-0.0726304	-0.0463958	-0.0555107	24	24	23	15	9	0.105	0.107	0.105	0.088	0.075
ACADSB		15	-0.0366743	-0.0127303	-0.0319278	-0.0649755	-0.0473109	14	14	14	9	7	0.061	0.062	0.064	0.053	0.058
C14orf159		5	-0.0156539	-0.0121147	0.029728	-0.0466792	-0.0270495	4	4	4	5	2	0.017	0.018	0.018	0.029	0.017
FAM209A		2	-0.0248941	-0.0120176	-0.0427866	-0.0287905	-0.0256588	2	1	2	1	1	0.009	0.004	0.009	0.006	0.008
PGP		1	-0.0120898	-0.0120176	-0.0481711	-0.0287905	-0.0256588	1	1	1	1	1	0.004	0.004	0.005	0.006	0.008
SPANXA1		1	-0.0120898	-0.0120176	-0.0481711	-0.0287905	-0.0256588	1	1	1	1	1	0.004	0.004	0.005	0.006	0.008
SPANXA2		1	-0.0120898	-0.0120176	-0.0481711	-0.0287905	-0.0256588	1	1	1	1	1	0.004	0.004	0.005	0.006	0.008
SPANXC		1	-0.0120898	-0.0120176	-0.0481711	-0.0287905	-0.0256588	1	1	1	1	1	0.004	0.004	0.005	0.006	0.008
SPANXD		1	-0.0120898	-0.0120176	-0.0481711	-0.0287905	-0.0256588	1	1	1	1	1	0.004	0.004	0.005	0.006	0.008
SPANXE		1	-0.0120898	-0.0120176	-0.0481711	-0.0287905	-0.0256588	1	1	1	1	1	0.004	0.004	0.005	0.006	0.008
SLC22A12		45	-0.0326487	-0.0119395	-0.0790132	-0.0455057	-0.0243379	42	40	37	30	18	0.183	0.179	0.168	0.176	0.15
ALOX12B		2	-0.0176751	-0.0118745	-0.00243787	0.085616	-0.0255903	2	2	2	2	1	0.009	0.009	0.009	0.012	0.008
NDUFA4		9	-0.019469	-0.0117979	0.019718	-0.0489577	-0.0365772	8	7	8	8	6	0.035	0.031	0.036	0.047	0.05
HSPA4L		3	-0.0185379	-0.0114615	-0.0516739	-0.0322987	-0.0294073	3	3	3	2	2	0.013	0.013	0.014	0.012	0.017
EIF4A1		95	-0.0577146	-0.0109767	-0.0734991	-0.0126635	-0.122181	93	89	91	67	51	0.406	0.397	0.414	0.394	0.425
MPP5		36	-0.0509478	-0.0108847	-0.0326307	-0.0824161	-0.0672193	33	32	31	32	25	0.144	0.143	0.141	0.188	0.208
MYL9		3	-0.0216013	-0.0107638	-0.0309255	0.0685469		3	3	3	1		0.013	0.013	0.014	0.006
GSTT1		18	-0.0515689	-0.0105774	-0.0707466	-0.0731298	-0.0632025	17	16	16	15	12	0.074	0.071	0.073	0.088	0.1
HEXA		60	-0.0277336	-0.0104544	-0.0101388	-0.0466743	-0.103608	57	55	54	58	40	0.249	0.246	0.245	0.341	0.333
NDUFA13		7	-0.0163558	-0.0101726	0.0308898	-0.0422492	-0.0310733	5	5	5	5	2	0.022	0.022	0.023	0.029	0.017
VAMP2		3	-0.0197999	-0.0100348	-0.040465	-0.0228188	-0.0118273	3	3	3	2	1	0.013	0.013	0.014	0.012	0.008
DPEP3		2	-0.012701	-0.00999133	-0.0488879	-0.029392	-0.0256588	2	2	2	2	1	0.009	0.009	0.009	0.012	0.008
KLK2		7	-0.0245808	-0.00965418	-0.00643748	-0.0494746	-0.0425486	7	7	7	4	3	0.031	0.031	0.032	0.024	0.025
CORO1C		2	-0.0237137	-0.00959537	-0.0237931	-0.028559	-0.0252339	2	2	2	1	1	0.009	0.009	0.009	0.006	0.008
HSPB11		4	-0.0234233	-0.00932428	-0.0369655	-0.0376159	-0.0332571	4	4	4	3	3	0.017	0.018	0.018	0.018	0.025
KRT31		16	-0.0387525	-0.00930609	-0.0580925	-0.050793	-0.0372378	15	15	12	11	9	0.066	0.067	0.055	0.065	0.075
FOLH1		43	-0.0347526	-0.00929063	-0.05089	-0.113019	-0.0917143	43	41	41	38	30	0.188	0.183	0.186	0.224	0.25
PSMB1		17	-0.0318078	-0.00877053	-0.04596	-0.0410015	-0.042665	17	17	16	14	10	0.074	0.076	0.073	0.082	0.083
ATP2A1		5	-0.0429803	-0.00857335	-0.0579654			5	5	5			0.022	0.022	0.023
RAB3A		34	-0.0483891	-0.00807528	-0.0755641	-0.0845982	-0.0709006	34	32	34	26	21	0.148	0.143	0.155	0.153	0.175
LMAN1		10	-0.0329706	-0.00795566	-0.0383669	-0.0178399	-0.0473858	10	10	10	7	4	0.044	0.045	0.045	0.041	0.033
GOLM1		6	-0.0323724	-0.00790997	-0.0272358	0.00919272	-0.0389317	6	6	6	6	5	0.026	0.027	0.027	0.035	0.042
TMX4		2	-0.014842	-0.00779741	-0.0208084	0.0449053	-0.0256588	2	2	2	2	1	0.009	0.009	0.009	0.012	0.008
HDHD2		1	-0.0145445	-0.00738758	-0.035683			1	1	1			0.004	0.004	0.005
HNMT		1	-0.0145445	-0.00738758	-0.035683			1	1	1			0.004	0.004	0.005
LOC101060751		1	-0.0145445	-0.00738758	-0.035683			1	1	1			0.004	0.004	0.005
PRKG2		1	-0.0145445	-0.00738758	-0.035683			1	1	1			0.004	0.004	0.005
STEAP2		1	-0.0145445	-0.00738758	-0.035683			1	1	1			0.004	0.004	0.005
SYTL4		1	-0.0145445	-0.00738758	-0.035683			1	1	1			0.004	0.004	0.005
TMEM63A		1	-0.0145445	-0.00738758	-0.035683			1	1	1			0.004	0.004	0.005
SDR9C7		2	-0.0112888	-0.00716177	-0.0297307	-0.0193216	-0.00640002	2	2	1	1	1	0.009	0.009	0.005	0.006	0.008
BPIFB2		16	-0.0290873	-0.00709962	-0.059112	-0.0579256	-0.047751	15	15	14	13	9	0.066	0.067	0.064	0.076	0.075
CRTAC1		9	0.0378711	-0.00642632	0.0555665	-0.0520757	-0.0480708	9	9	9	8	7	0.039	0.04	0.041	0.047	0.058
STK24		56	-0.0524434	-0.00623846	-0.0575247	-0.101389	-0.0836695	54	52	53	46	38	0.236	0.232	0.241	0.271	0.317
LRG1		203	-0.0399048	-0.00612032	-0.0443949	-0.0293906	-0.00407458	193	189	184	147	100	0.843	0.844	0.836	0.865	0.833
HIST1H1E		40	-0.0192215	-0.00599662	-0.0490257	-0.0710133	-0.0781759	39	39	37	27	18	0.17	0.174	0.168	0.159	0.15
HBB		228	0.0332539	-0.00594898	0.000300138	0.1757	-0.0323592	218	213	209	162	112	0.952	0.951	0.95	0.953	0.933
HIST1H2BB		144	-0.0532559	-0.0058224	-0.0444252	-0.112581	-0.107369	136	133	129	95	63	0.594	0.594	0.586	0.559	0.525
HIST1H2BO		144	-0.0532559	-0.0058224	-0.0444252	-0.112581	-0.107369	136	133	129	95	63	0.594	0.594	0.586	0.559	0.525
PDZK1IP1		124	-0.0784954	-0.00578637	-0.122863	-0.0902347	-0.0586274	117	114	113	104	70	0.511	0.509	0.514	0.612	0.583
HIST2H2BE		144	-0.0532703	-0.00576377	-0.0444181	-0.112584	-0.107369	136	133	129	95	63	0.594	0.594	0.586	0.559	0.525
HIST1H1D		37	-0.0187093	-0.00546038	-0.0485391	-0.0730014	-0.0783674	36	36	34	26	18	0.157	0.161	0.155	0.153	0.15
ARL3		2	-0.0144726	-0.00508155	-0.0119704	-0.0332496		2	2	2	2		0.009	0.009	0.009	0.012
KRT27		10	-0.0369645	-0.00504372	-0.0276081	-0.0432754	-0.0359498	9	9	8	7	5	0.039	0.04	0.036	0.041	0.042
KRT35		4	-0.0334222	-0.00494736	-0.0188706	-0.0450939	-0.0401255	4	4	4	3	3	0.017	0.018	0.018	0.018	0.025
HIST1H2BJ		144	-0.0536175	-0.00454716	-0.0439144	-0.112584	-0.107369	136	133	129	95	63	0.594	0.594	0.586	0.559	0.525
ATL3		7	-0.0302454	-0.00426372	-0.0438877	0.0275415	-0.00640002	7	7	6	2	1	0.031	0.031	0.027	0.012	0.008
ACO1		136	-0.0468537	-0.00412179	-0.00910762	-0.081259	-0.0640992	130	127	123	104	78	0.568	0.567	0.559	0.612	0.65
TSN		5	-0.0260387	-0.00391504	-0.0315326	0.0461799	-0.0256588	5	5	5	4	1	0.022	0.022	0.023	0.024	0.008
DDOST		22	-0.0740505	-0.00356321	-0.078879	-0.0301386	-0.0452127	22	22	21	11	8	0.096	0.098	0.095	0.065	0.067
SH3BGRL3		17	-0.0296397	-0.00349241	-0.0596571	-0.02674	-0.0198067	16	15	15	12	9	0.07	0.067	0.068	0.071	0.075
CAPZA1		27	-0.062396	-0.00288288	-0.0512036	-0.0320781	-0.0662459	25	24	24	21	14	0.109	0.107	0.109	0.124	0.117
FKBP2		2	-0.0221922	-0.00277157	-0.0207162			2	2	2			0.009	0.009	0.009
RNASE4		8	-0.0311207	-0.00276457	-0.0259282	-0.0458628	-0.0392409	7	6	7	6	5	0.031	0.027	0.032	0.035	0.042
RARS		11	-0.0310017	-0.00271525	-0.0416631	-0.0594028	-0.0462637	11	11	10	7	5	0.048	0.049	0.045	0.041	0.042
SLC2A2		3	-0.0226587	-0.00239789	-0.0214986	-0.0266223	-0.0256011	2	2	2	3	2	0.009	0.009	0.009	0.018	0.017
CTSL		5	-0.0203108	-0.00224561	-0.0514936	-0.0383384	-0.0296331	5	5	5	4	3	0.022	0.022	0.023	0.024	0.025
GDA		24	-0.0428895	-0.00187713	-0.0747014	-0.0870762	-0.0658552	23	23	22	24	18	0.1	0.103	0.1	0.141	0.15
C1QB		5	-0.0160688	-0.00186132	-0.0133195	0.08046	-0.0194621	4	4	4	5	3	0.017	0.018	0.018	0.029	0.025
MYOF		13	-0.0394098	-0.00183199	-0.0441712	-0.0436367	-0.0257215	13	12	13	8	6	0.057	0.054	0.059	0.047	0.05
TMEM97		1	-0.0116806	-0.00177687	-0.00382071	-0.0262627	-0.0256588	1	1	1	1	1	0.004	0.004	0.005	0.006	0.008
HNRNPK		46	-0.0574065	-0.00176883	-0.0672809	-0.048872	-0.0688415	45	45	44	27	20	0.197	0.201	0.2	0.159	0.167
NDUFB9		3	-0.0172487	-0.00171312	0.0263204	-0.0459986	-0.0254723	2	2	2	3	1	0.009	0.009	0.009	0.018	0.008
SLC5A8		7	-0.018111	-0.00142387	-0.0502487	-0.0317375	-0.00742912	7	7	6	5	3	0.031	0.031	0.027	0.029	0.025
TSTA3		10	-0.0328952	-0.00089361	-0.0791095	-0.00470176	-0.0309561	10	10	9	9	7	0.044	0.045	0.041	0.053	0.058
HIST1H2BL		169	-0.0755361	-0.000522756	-0.0635408	-0.124076	-0.120319	160	157	152	117	82	0.699	0.701	0.691	0.688	0.683
CAP1		114	-0.0458872	-3.24909e-05	-0.0510904	-0.0420962	-0.0374503	107	104	102	79	56	0.467	0.464	0.464	0.465	0.467
ATP6AP1		12	-0.0311815	0.000427178	-0.0446084	-0.0500301	-0.0445763	12	12	12	7	7	0.052	0.054	0.055	0.041	0.058
HIST2H2BF		170	-0.0754952	0.000608203	-0.063787	-0.124566	-0.120538	161	158	153	117	82	0.703	0.705	0.695	0.688	0.683
HIST1H2BD		170	-0.0754964	0.00060997	-0.0637898	-0.124566	-0.120539	161	158	153	117	82	0.703	0.705	0.695	0.688	0.683
HIST1H2BH		170	-0.0754964	0.00060997	-0.0637898	-0.124566	-0.120539	161	158	153	117	82	0.703	0.705	0.695	0.688	0.683
HIST1H2BM		170	-0.0754964	0.00060997	-0.0637898	-0.124566	-0.120539	161	158	153	117	82	0.703	0.705	0.695	0.688	0.683
HIST1H2BN		170	-0.0754964	0.00060997	-0.0637898	-0.124566	-0.120539	161	158	153	117	82	0.703	0.705	0.695	0.688	0.683
HIST1H2BC		170	-0.075506	0.000663883	-0.0637796	-0.124565	-0.120539	161	158	153	117	82	0.703	0.705	0.695	0.688	0.683
HIST1H2BE		170	-0.075506	0.000663883	-0.0637796	-0.124565	-0.120539	161	158	153	117	82	0.703	0.705	0.695	0.688	0.683
HIST1H2BF		170	-0.075506	0.000663883	-0.0637796	-0.124565	-0.120539	161	158	153	117	82	0.703	0.705	0.695	0.688	0.683
HIST1H2BG		170	-0.075506	0.000663883	-0.0637796	-0.124565	-0.120539	161	158	153	117	82	0.703	0.705	0.695	0.688	0.683
HIST1H2BI		170	-0.075506	0.000663883	-0.0637796	-0.124565	-0.120539	161	158	153	117	82	0.703	0.705	0.695	0.688	0.683
RPL37A		2	-0.0167348	0.000958742	-0.028797	-0.0338017	-0.0258627	2	2	1	2	2	0.009	0.009	0.005	0.012	0.017
ATP6V1F		4	-0.0280893	0.00097201	-0.0418026	0.0231257	-0.0362569	4	4	4	4	3	0.017	0.018	0.018	0.024	0.025
EFEMP1		81	0.014742	0.00140231	-0.0175125	-0.105751	-0.0760943	78	76	75	59	42	0.341	0.339	0.341	0.347	0.35
HMOX2		4	-0.0158374	0.00153342	-0.0353758	-0.0193216	-0.00640002	4	4	3	1	1	0.017	0.018	0.014	0.006	0.008
ARCN1		14	-0.0455219	0.00160245	-0.0520922	-0.030259	-0.0431393	14	14	13	8	5	0.061	0.062	0.059	0.047	0.042
HIST1H2BK		170	-0.0758807	0.0018285	-0.0633484	-0.124565	-0.120539	161	158	153	117	82	0.703	0.705	0.695	0.688	0.683
FRK		74	-0.0702255	0.00235599	-0.0407686	-0.0757457	-0.0560535	72	71	67	63	50	0.314	0.317	0.305	0.371	0.417
RARRES1		3	-0.00148898	0.00266964	-0.0320634	-0.0378017	-0.0360746	3	3	3	2	2	0.013	0.013	0.014	0.012	0.017
PACSIN2		5	-0.0191946	0.00269179	0.00618175	-0.0417498	-0.0316938	5	5	5	5	4	0.022	0.022	0.023	0.029	0.033
PAPPA2		37	-0.0686803	0.00283643	-0.0898224	-0.053451	-0.0590196	35	35	33	31	21	0.153	0.156	0.15	0.182	0.175
PDXK		67	-0.0764165	0.00293856	-0.0757621	-0.0979981	-0.0851227	64	61	60	51	39	0.279	0.272	0.273	0.3	0.325
PPCS		2	-0.0227823	0.00295757	-0.0317531	-0.0287905	-0.0256588	2	2	2	1	1	0.009	0.009	0.009	0.006	0.008
SLC22A4		3	-0.0149694	0.0032064	0.0012572	-0.0283986	-0.0238763	3	3	2	3	3	0.013	0.013	0.009	0.018	0.025
UGT1A8		15	-0.0571684	0.00398071	-0.0347635	-0.0634406	-0.0459227	14	14	14	9	5	0.061	0.062	0.064	0.053	0.042
MUC21		32	-0.0421291	0.00402838	-0.053904	-0.0505526	-0.0309291	30	29	28	22	15	0.131	0.129	0.127	0.129	0.125
PDHA2		5	-0.0209232	0.00405907	0.013367	-0.0514194	-0.0371023	4	4	4	5	3	0.017	0.018	0.018	0.029	0.025
PTPN13		18	-0.0428475	0.00422482	-0.0179387	-0.068258	-0.0586629	17	16	17	16	13	0.074	0.071	0.077	0.094	0.108
PCDH1		2	-0.031934	0.00427321	-0.0402678	-0.0104698	-0.0257084	2	2	2	2	1	0.009	0.009	0.009	0.012	0.008
STOM		225	-0.104853	0.00431565	-0.0816665	-0.198643	-0.178074	216	211	208	166	118	0.943	0.942	0.945	0.976	0.983
CS		94	-0.0702524	0.00432787	-0.0503852	-0.0754368	-0.0903549	88	85	85	70	50	0.384	0.379	0.386	0.412	0.417
SHMT2		1	-0.0214997	0.00449527	-0.0259959	-0.0264545	-0.0256588	1	1	1	1	1	0.004	0.004	0.005	0.006	0.008
ALDH3B1		18	-0.0653179	0.00475587	-0.0527917	-0.0638697	-0.0692329	18	16	17	15	13	0.079	0.071	0.077	0.088	0.108
ARRDC1		16	-0.0268344	0.00613948	-0.055001	-0.0942877	-0.080441	16	16	16	14	13	0.07	0.071	0.073	0.082	0.108
PSME1		19	-0.0417605	0.00619732	-0.0496044	0.00296519	-0.0512265	18	18	17	11	8	0.079	0.08	0.077	0.065	0.067
HLA-E		2	-0.0266165	0.00710035	-0.0344891	-0.01671	-0.0257084	2	2	2	2	1	0.009	0.009	0.009	0.012	0.008
EDDM3B		3	-0.021439	0.00729462	-0.0529897	-0.0371053	-0.0283821	3	3	3	3	2	0.013	0.013	0.014	0.018	0.017
CLIC4		107	-0.0740712	0.00732979	-0.120393	-0.0866863	-0.0525074	100	97	95	80	57	0.437	0.433	0.432	0.471	0.475
RHOB		9	-0.0452898	0.00741325	-0.0407736	-0.0544607	-0.0520986	8	7	7	8	5	0.035	0.031	0.032	0.047	0.042
ACSL4		2	-0.019902	0.00752803	-0.021248	-0.01188	-0.0118273	2	2	2	1	1	0.009	0.009	0.009	0.006	0.008
PRPH		10	-0.0543841	0.00753802	-0.0365564	0.0528535	-0.0188127	10	10	10	2	1	0.044	0.045	0.045	0.012	0.008
GNG5		3	-0.0270722	0.00769211	-0.000432528	-0.021996	-0.0161977	3	3	2	2	2	0.013	0.013	0.009	0.012	0.017
ECH1		5	-0.0221435	0.00786732	0.0310825	-0.037267	-0.023461	5	5	5	2	1	0.022	0.022	0.023	0.012	0.008
SQRDL		32	-0.0715344	0.00815012	-0.0763107	-0.0240228	-0.0446545	31	31	29	16	9	0.135	0.138	0.132	0.094	0.075
SLC7A8		10	-0.0455676	0.00833982	-0.0320331	-0.0535952	-0.0427729	9	8	7	9	4	0.039	0.036	0.032	0.053	0.033
PSMD6		6	-0.0279753	0.00861202	-0.00208809	-0.0200944	-0.0252873	6	6	5	4	2	0.026	0.027	0.023	0.024	0.017
CRIM1		2	-0.0235008	0.00862348	-0.0294233	-0.0378708	-0.0336557	2	1	2	2	2	0.009	0.004	0.009	0.012	0.017
PDZK1		179	-0.0738204	0.00880462	-0.120981	-0.0703358	-0.0324633	170	165	163	139	100	0.742	0.737	0.741	0.818	0.833
ATP9A		3	-0.0189329	0.00881464	-0.0465409	-0.031617	-0.0281851	3	3	3	2	2	0.013	0.013	0.014	0.012	0.017
CEACAM7		33	-0.0766096	0.0089874	-0.0717246	-0.0283255	-0.0139734	31	30	29	18	12	0.135	0.134	0.132	0.106	0.1
MOB1B		2	-0.021938	0.00910436	-0.0229447	-0.0360789	-0.0318239	2	2	2	2	2	0.009	0.009	0.009	0.012	0.017
SLC9A3		3	-0.0190449	0.00921648	-0.0206272	-0.0147939	-0.00452161	1	1	1	3	2	0.004	0.004	0.005	0.018	0.017
HSPA12A		2	-0.0190449	0.00921648	-0.0206272	-0.0133651	-0.00895608	1	1	1	2	2	0.004	0.004	0.005	0.012	0.017
DPYSL3		1	-0.0190449	0.00921648	-0.0206272	-0.01188	-0.0118273	1	1	1	1	1	0.004	0.004	0.005	0.006	0.008
RAB17		1	-0.0190449	0.00921648	-0.0206272	-0.01188	-0.0118273	1	1	1	1	1	0.004	0.004	0.005	0.006	0.008
UBXN6		1	-0.0190449	0.00921648	-0.0206272	-0.01188	-0.0118273	1	1	1	1	1	0.004	0.004	0.005	0.006	0.008
LOC100507714		2	-0.0278589	0.00921648	-0.0228068	-0.01188	-0.0118273	2	1	2	1	1	0.009	0.004	0.009	0.006	0.008
LOC100507709		2	-0.0278293	0.00921648	-0.0228082	-0.01188	-0.0118273	2	1	2	1	1	0.009	0.004	0.009	0.006	0.008
HLA-DRB3		2	-0.0278292	0.00921648	-0.0228082	-0.01188	-0.0118273	2	1	2	1	1	0.009	0.004	0.009	0.006	0.008
MOB1A		2	-0.0220558	0.00943171	-0.0231276	-0.0361562	-0.0318913	2	2	2	2	2	0.009	0.009	0.009	0.012	0.017
OSCAR		3	-0.0371447	0.00959343	-0.0481445	-0.00420057	-0.0312982	3	3	3	3	2	0.013	0.013	0.014	0.018	0.017
SLC5A9		13	-0.0233451	0.00963978	-0.0580956	-0.0335072	-0.0133879	11	11	10	10	7	0.048	0.049	0.045	0.059	0.058
ACSL1		24	-0.0456858	0.00965473	-0.0473617	0.00978436	-0.0601226	24	23	24	13	8	0.105	0.103	0.109	0.076	0.067
PPP1CA		8	-0.0404196	0.00988636	-0.0462203	-0.0399433	-0.0312802	8	8	7	3	3	0.035	0.036	0.032	0.018	0.025
CANX		108	-0.0352756	0.00998592	-0.0413073	-0.0426075	-0.0342899	103	101	99	72	51	0.45	0.451	0.45	0.424	0.425
FAM3B		5	-0.0224754	0.0102585	-0.0123317	-0.0400365	-0.0308192	5	5	5	5	4	0.022	0.022	0.023	0.029	0.033
ATP6V0D1		31	-0.0393541	0.0102634	-0.0483313	0.0159873	-0.0530582	30	28	30	26	19	0.131	0.125	0.136	0.153	0.158
TGM2		8	0.0110521	0.0103226	-0.036252	0.00739178	-0.0359038	8	8	8	6	5	0.035	0.036	0.036	0.035	0.042
MGAT1		13	-0.023281	0.0104235	-0.0301066	-0.043979	-0.0364331	12	12	12	12	9	0.052	0.054	0.055	0.071	0.075
RAB8A		127	-0.108945	0.0105515	-0.141632	-0.107584	-0.0826047	123	120	117	102	73	0.537	0.536	0.532	0.6	0.608
HIST1H1C		47	-0.0250981	0.0107899	-0.0549227	-0.0843301	-0.0774825	46	46	44	35	26	0.201	0.205	0.2	0.206	0.217
PSMB2		20	-0.0464801	0.0108141	-0.0227591	-0.0191853	-0.0497072	19	19	19	16	9	0.083	0.085	0.086	0.094	0.075
APOBEC3A_B		7	-0.0477623	0.0108546	-0.0412714	-0.0341103	-0.025116	7	7	6	2	2	0.031	0.031	0.027	0.012	0.017
APOBEC3A		7	-0.0477623	0.0108551	-0.041272	-0.0341104	-0.0251159	7	7	6	2	2	0.031	0.031	0.027	0.012	0.017
KPNB1		37	-0.0570605	0.0108661	-0.0425659	-0.00353713	-0.0522868	36	34	35	27	19	0.157	0.152	0.159	0.159	0.158
RDH11		3	-0.0270408	0.0108854	-0.0149834	-0.0317702	-0.0256588	3	3	3	2	1	0.013	0.013	0.014	0.012	0.008
NQO1		2	-0.0215538	0.0110586	-0.023783	-0.0146267	-0.0142652	2	2	2	2	2	0.009	0.009	0.009	0.012	0.017
NAT8		2	-0.0235722	0.0112998	-0.031242			2	2	2			0.009	0.009	0.009
BCHE		3	-0.0194393	0.011752	0.00483985	-0.0289573	-0.0258241	3	3	3	1	1	0.013	0.013	0.014	0.006	0.008
BLVRB		123	0.0416905	0.0117679	0.0222063	0.234226	-0.138139	118	114	114	91	66	0.515	0.509	0.518	0.535	0.55
KRAS		12	-0.0164564	0.0119088	-0.0297765	-0.0767959	-0.0616491	12	12	11	11	9	0.052	0.054	0.05	0.065	0.075
TYMP		17	-0.0422606	0.0119578	-0.0449705	-0.0504096	-0.039036	17	17	16	13	9	0.074	0.076	0.073	0.076	0.075
LOC390956		2	-0.0265181	0.0121216	-0.0161921	-0.0278248		2	2	1	1		0.009	0.009	0.005	0.006
APOBEC3B		5	-0.0353297	0.0122727	-0.0508563	-0.0193216	-0.00640002	5	5	4	1	1	0.022	0.022	0.018	0.006	0.008
HLA-G		1	-0.0104533	0.0123183	-0.0217943			1	1	1			0.004	0.004	0.005
RAB7L1		46	-0.0632186	0.0125782	-0.0616672	-0.106703	-0.0860696	43	41	40	40	32	0.188	0.183	0.182	0.235	0.267
OXSR1		17	-0.0360896	0.0126489	-0.0450309	-0.0209049	-0.0330039	16	15	14	14	12	0.07	0.067	0.064	0.082	0.1
CRYAB		223	0.00409765	0.0127345	-0.0326479	-0.111202	-0.0707944	213	208	204	162	114	0.93	0.929	0.927	0.953	0.95
RNASE1		2	-0.019125	0.0128558	-0.0294037	-0.0280271	-0.0248703	2	2	2	1	1	0.009	0.009	0.009	0.006	0.008
GBP7		4	-0.0318918	0.0128684	-0.0481588	-0.0193216	-0.00640002	4	4	3	1	1	0.017	0.018	0.014	0.006	0.008
ETFDH		8	-0.0296106	0.0130179	0.0183117	-0.0476996	-0.0317689	6	6	6	7	3	0.026	0.027	0.027	0.041	0.025
ECI2		4	-0.015102	0.0130874	-0.00510187	-0.0454475	-0.0346178	3	3	3	3	2	0.013	0.013	0.014	0.018	0.017
UBA6		6	-0.0319428	0.0131463	-0.040449	-0.0477255	-0.0287319	6	6	5	4	3	0.026	0.027	0.023	0.024	0.025
STK39		5	-0.0318154	0.0133412	-0.0395576	-0.0180549	-0.00860291	4	4	4	3	3	0.017	0.018	0.018	0.018	0.025
HIST1H2AD		69	-0.0062257	0.0133451	-0.0298724	-0.0650454	-0.0560454	66	63	64	37	24	0.288	0.281	0.291	0.218	0.2
VCAM1		3	-0.0284621	0.0133595	-0.0338539	-0.01844	-0.0178711	3	3	3	3	3	0.013	0.013	0.014	0.018	0.025
FDFT1		2	-0.0215692	0.0135889	-0.0291739			2	2	2			0.009	0.009	0.009
EIF3B		2	-0.0193439	0.0138529	-0.0354496	-0.0193216	-0.00640002	2	2	1	1	1	0.009	0.009	0.005	0.006	0.008
F2		167	0.0544194	0.0140707	0.0328112	0.308018	0.34368	158	154	150	115	75	0.69	0.688	0.682	0.676	0.625
SSBP1		2	-0.0194429	0.0141415	-0.0556306	-0.0354507	-0.0256588	2	2	2	2	1	0.009	0.009	0.009	0.012	0.008
LCP1		59	-0.0841043	0.0141968	-0.0595504	-0.02702	-0.0823708	59	57	59	41	31	0.258	0.254	0.268	0.241	0.258
EPB41		9	-0.0169041	0.0142095	-0.0219309	0.215313	-0.0205473	8	8	8	5	3	0.035	0.036	0.036	0.029	0.025
PSMA3		7	-0.0347425	0.0142684	-0.0191697	-0.0189872	-0.0313346	7	7	7	4	2	0.031	0.031	0.032	0.024	0.017
PSMD1		4	-0.0211607	0.0142798	-0.0375112	0.059353	-0.0057039	4	4	3	3	2	0.017	0.018	0.014	0.018	0.017
TMEM30A		6	-0.0206602	0.0143775	-0.0243899	0.0685469		6	6	6	1		0.026	0.027	0.027	0.006
ALDH1A3		11	-0.0239738	0.0144567	-0.0699732	-0.0478462	-0.0263704	11	11	10	9	7	0.048	0.049	0.045	0.053	0.058
S100A10		21	-0.0406457	0.0147879	-0.0750848	-0.0476513	-0.0310137	20	19	18	12	10	0.087	0.085	0.082	0.071	0.083
EIF5		3	-0.0166314	0.0148781	-0.0466951	-0.0298961	-0.0168704	3	3	2	2	2	0.013	0.013	0.009	0.012	0.017
DMBT1		2	-0.0222285	0.0150121	0.0043676	-0.0280376	-0.0258595	2	2	2	1	1	0.009	0.009	0.009	0.006	0.008
CDH11		11	-0.0348618	0.0151861	-0.0418874	-0.036228	-0.0333601	11	11	11	9	7	0.048	0.049	0.05	0.053	0.058
STEAP4		19	-0.0296155	0.0153359	-0.0642969	-0.0538945	-0.0470998	19	17	19	16	14	0.083	0.076	0.086	0.094	0.117
HNRNPA1		42	-0.068911	0.0154559	-0.0812823	-0.0136173	-0.0596444	39	38	38	29	22	0.17	0.17	0.173	0.171	0.183
DNPEP		1	-0.016181	0.0157395	-0.0359164	-0.0107246	0.00485119	1	1	1	1	1	0.004	0.004	0.005	0.006	0.008
SNCA		1	-0.016181	0.0157395	-0.0359164	-0.0107246	0.00485119	1	1	1	1	1	0.004	0.004	0.005	0.006	0.008
H2AFJ		71	-0.0104619	0.0157546	-0.0368478	-0.0698328	-0.0619351	68	65	66	38	25	0.297	0.29	0.3	0.224	0.208
HIST1H2AG		71	-0.0104619	0.0157546	-0.0368478	-0.0698328	-0.0619351	68	65	66	38	25	0.297	0.29	0.3	0.224	0.208
HIST1H2AH		71	-0.0104619	0.0157546	-0.0368478	-0.0698328	-0.0619351	68	65	66	38	25	0.297	0.29	0.3	0.224	0.208
HIST1H2AI		71	-0.0104619	0.0157546	-0.0368478	-0.0698328	-0.0619351	68	65	66	38	25	0.297	0.29	0.3	0.224	0.208
HIST1H2AJ		71	-0.0104619	0.0157546	-0.0368478	-0.0698328	-0.0619351	68	65	66	38	25	0.297	0.29	0.3	0.224	0.208
HIST1H2AK		71	-0.0104619	0.0157546	-0.0368478	-0.0698328	-0.0619351	68	65	66	38	25	0.297	0.29	0.3	0.224	0.208
HIST1H2AL		71	-0.0104619	0.0157546	-0.0368478	-0.0698328	-0.0619351	68	65	66	38	25	0.297	0.29	0.3	0.224	0.208
HIST1H2AM		71	-0.0104619	0.0157546	-0.0368478	-0.0698328	-0.0619351	68	65	66	38	25	0.297	0.29	0.3	0.224	0.208
HIST2H2AA3		71	-0.0104619	0.0157546	-0.0368478	-0.0698328	-0.0619351	68	65	66	38	25	0.297	0.29	0.3	0.224	0.208
HIST2H2AA4		71	-0.0104619	0.0157546	-0.0368478	-0.0698328	-0.0619351	68	65	66	38	25	0.297	0.29	0.3	0.224	0.208
HIST2H2AC		71	-0.0104619	0.0157546	-0.0368478	-0.0698328	-0.0619351	68	65	66	38	25	0.297	0.29	0.3	0.224	0.208
CTNNA1		16	-0.0287373	0.0158589	-0.0231755	-0.0417147	-0.036334	15	15	14	11	9	0.066	0.067	0.064	0.065	0.075
QPRT		43	-0.052345	0.016248	-0.0514211	-0.0785875	-0.0514254	42	40	41	37	24	0.183	0.179	0.186	0.218	0.2
PFKL		149	-0.0531712	0.0163204	-0.0675284	-0.0871888	-0.0664829	144	140	138	109	83	0.629	0.625	0.627	0.641	0.692
HBM		6	-0.0170431	0.0166071	-0.0364636	-0.0101076	0.00455184	6	6	6	4	3	0.026	0.027	0.027	0.024	0.025
ABLIM1		3	-0.0212548	0.0167804	-0.0332791	-0.0350435	-0.0260673	3	3	2	3	2	0.013	0.013	0.009	0.018	0.017
MCCC1		9	-0.0377875	0.0170755	-0.0365012	-0.0420964	-0.0414263	8	8	8	6	3	0.035	0.036	0.036	0.035	0.025
RPL27A		3	-0.0271418	0.0171882	-0.0432949	-0.038191	-0.0252013	3	3	2	3	2	0.013	0.013	0.009	0.018	0.017
VWF		7	0.0308283	0.0174032	0.00319129	0.04522	-0.0280741	6	6	6	4	2	0.026	0.027	0.027	0.024	0.017
EPHA7		1	-0.0174084	0.0175185	-0.00358729	-0.0280271	-0.0248703	1	1	1	1	1	0.004	0.004	0.005	0.006	0.008
PAH		15	-0.028531	0.0180682	-0.0663317	-0.0564197	-0.0460715	15	15	14	14	13	0.066	0.067	0.064	0.082	0.108
CYC1		12	-0.0329899	0.0181535	-0.0320294	-0.0578604	-0.0356065	11	11	10	8	4	0.048	0.049	0.045	0.047	0.033
MYO7B		3	-0.0120809	0.0183419	-0.041489	-0.0270027	-0.00198074	3	3	2	2	1	0.013	0.013	0.009	0.012	0.008
CLRN3		16	-0.0439975	0.0183608	-0.0683616	-0.0437387	-0.0449438	15	15	14	14	11	0.066	0.067	0.064	0.082	0.092
USP14		14	0.00867899	0.0183828	-0.0228851	0.18675	-0.0275313	14	14	13	9	7	0.061	0.062	0.059	0.053	0.058
SCP2		3	-0.0219097	0.0185902	-0.0358249	0.0624285	-0.00640002	3	3	2	2	1	0.013	0.013	0.009	0.012	0.008
HMCN1		7	-0.0253106	0.018608	-0.0423128	-0.0506902	-0.0350407	6	6	6	6	5	0.026	0.027	0.027	0.035	0.042
NME1		20	0.00382506	0.0187811	-0.0510523	-0.0601512	-0.0559996	18	17	18	15	9	0.079	0.076	0.082	0.088	0.075
LRRK2		10	-0.03017	0.0188638	-0.0494792	-0.020417	-0.0289041	10	10	10	8	7	0.044	0.045	0.045	0.047	0.058
BIN1		5	-0.0221768	0.0188934	-0.020198	-0.0457974	-0.0350008	5	5	5	5	3	0.022	0.022	0.023	0.029	0.025
GM2A		139	-0.0903423	0.0190228	-0.0878096	-0.0967745	-0.0752488	134	131	127	101	72	0.585	0.585	0.577	0.594	0.6
CA14		1	-0.0268183	0.01948	-0.0335822	-0.0289427	-0.0257084	1	1	1	1	1	0.004	0.004	0.005	0.006	0.008
CSF1		1	-0.0268183	0.01948	-0.0335822	-0.0289427	-0.0257084	1	1	1	1	1	0.004	0.004	0.005	0.006	0.008
CTSO		1	-0.0268183	0.01948	-0.0335822	-0.0289427	-0.0257084	1	1	1	1	1	0.004	0.004	0.005	0.006	0.008
EXTL2		1	-0.0268183	0.01948	-0.0335822	-0.0289427	-0.0257084	1	1	1	1	1	0.004	0.004	0.005	0.006	0.008
GINM1		1	-0.0268183	0.01948	-0.0335822	-0.0289427	-0.0257084	1	1	1	1	1	0.004	0.004	0.005	0.006	0.008
IL1RAP		1	-0.0268183	0.01948	-0.0335822	-0.0289427	-0.0257084	1	1	1	1	1	0.004	0.004	0.005	0.006	0.008
NAPRT1		52	-0.0909864	0.019495	-0.133644	-0.0227188	-0.0872179	52	50	50	41	29	0.227	0.223	0.227	0.241	0.242
NDUFS2		7	-0.0324714	0.0197415	-0.0100462	-0.0389253	-0.0263298	5	5	5	5	2	0.022	0.022	0.023	0.029	0.017
QARS		9	-0.0398852	0.0201538	-0.0469677	-0.0233509	-0.0309413	9	9	8	6	4	0.039	0.04	0.036	0.035	0.033
PSMD3		21	-0.03077	0.0205111	-0.0364779	-0.0477396	-0.0374891	21	21	20	15	11	0.092	0.094	0.091	0.088	0.092
GP5		3	-0.0284565	0.0205753	-0.0356269	-0.0307384	-0.0272955	3	2	3	3	3	0.013	0.009	0.014	0.018	0.025
SLC6A19		120	-0.117465	0.0207267	-0.140201	-0.0902868	-0.0532638	113	110	107	88	61	0.493	0.491	0.486	0.518	0.508
IDH3A		10	-0.0416811	0.0208712	-0.00477732	-0.0603292	-0.0367886	8	7	8	8	4	0.035	0.031	0.036	0.047	0.033
GALK1		16	-0.0446503	0.020886	-0.0734506	-0.080686	-0.06002	15	15	14	13	10	0.066	0.067	0.064	0.076	0.083
RPL14		10	-0.0405445	0.0210535	-0.0402125	-0.0436054	-0.0320053	10	10	9	8	7	0.044	0.045	0.041	0.047	0.058
ECI1		1	-0.0182267	0.0211678	-0.0424523	-0.0286653	-0.0254227	1	1	1	1	1	0.004	0.004	0.005	0.006	0.008
NUDT1		1	-0.0182267	0.0211678	-0.0424523	-0.0286653	-0.0254227	1	1	1	1	1	0.004	0.004	0.005	0.006	0.008
LPL		30	-0.0418628	0.0212682	-0.0297804	-0.0721676	-0.0636169	29	28	29	25	20	0.127	0.125	0.132	0.147	0.167
LAMB2		7	-0.0200915	0.0213624	-0.0163579	-0.0419077	-0.0372851	7	7	7	7	6	0.031	0.031	0.032	0.041	0.05
DNM1		6	-0.0338022	0.0214252	-0.0566936	-0.00557173	-0.0369931	6	6	5	5	4	0.026	0.027	0.023	0.029	0.033
RNASET2		10	-0.0288539	0.0216918	-0.0365399	-0.0306165	-0.0262702	8	8	8	9	8	0.035	0.036	0.036	0.053	0.067
FLG2		18	-0.0325071	0.0217844	-0.0405953	-0.0434026	-0.053802	17	16	15	12	7	0.074	0.071	0.068	0.071	0.058
UBAC1		2	-0.018947	0.0218453	-0.0348776	0.0713702	0.00485119	2	2	2	2	1	0.009	0.009	0.009	0.012	0.008
IQGAP2		21	-0.0353799	0.0219633	-0.0286183	-0.0280106	-0.0345607	20	19	19	15	10	0.087	0.085	0.086	0.088	0.083
CLMP		3	-0.0273882	0.0219636	-0.0350917	-0.029958	-0.0264486	2	2	2	3	2	0.009	0.009	0.009	0.018	0.017
MSRA		13	-0.0442925	0.0222284	-0.0102635	-0.0527301	-0.0487794	13	12	12	8	6	0.057	0.054	0.055	0.047	0.05
CPNE6		20	-0.048541	0.0222545	-0.0560106	-0.00952286	-0.0633454	19	18	19	18	12	0.083	0.08	0.086	0.106	0.1
PROSC		3	-0.0210238	0.0225659	-0.0574283	-0.0393737	-0.0256588	3	3	3	2	1	0.013	0.013	0.014	0.012	0.008
PPP2CA		7	-0.036889	0.022816	-0.0395035	-0.0390634	-0.0341622	7	7	7	2	2	0.031	0.031	0.032	0.012	0.017
AARS		8	-0.02611	0.0228798	-0.0338392	-0.0259141	-0.0237459	8	8	7	8	7	0.035	0.036	0.032	0.047	0.058
KLK3		85	-0.0513019	0.0230544	-0.0377581	-0.0988224	-0.0790308	81	78	77	67	50	0.354	0.348	0.35	0.394	0.417
KRT36		2	-0.0262824	0.023082	-0.0246117	-0.0374475	-0.0333168	2	2	2	2	2	0.009	0.009	0.009	0.012	0.017
PPP2CB		7	-0.0370356	0.0231223	-0.0397186	-0.0395513	-0.034608	7	7	7	2	2	0.031	0.031	0.032	0.012	0.017
DOPEY2		34	-0.0346836	0.0232488	-0.017283	-0.0589555	-0.0480812	32	31	31	28	21	0.14	0.138	0.141	0.165	0.175
LTA4H		89	-0.0570458	0.0235436	-0.0594022	-0.00520517	-0.108195	85	83	82	62	44	0.371	0.371	0.373	0.365	0.367
AP2A2		2	-0.024904	0.0239946	-0.0202125	-0.0204777	-0.0118273	2	2	2	2	1	0.009	0.009	0.009	0.012	0.008
ALDH1B1		11	-0.0412729	0.0240224	-0.0112839	-0.0541393	-0.0459487	9	9	9	9	6	0.039	0.04	0.041	0.053	0.05
RAB11FIP5		2	-0.0245635	0.0240769	-0.0196804	-0.0174874	-0.0166238	2	2	2	2	2	0.009	0.009	0.009	0.012	0.017
EPB42		11	0.019155	0.0243365	-0.0112874	0.123026	-0.0246884	10	10	10	7	4	0.044	0.045	0.045	0.041	0.033
SMS		9	-0.0289946	0.0243629	-0.0658544	-0.0469818	-0.0322478	8	7	7	8	6	0.035	0.031	0.032	0.047	0.05
CLIC3		30	-0.0589645	0.0245965	-0.0674351	-0.0610019	-0.0476072	28	28	27	17	12	0.122	0.125	0.123	0.1	0.1
CR1L		2	-0.0232001	0.0248327	-0.0422526	-0.0199955	-0.0199695	2	2	2	2	1	0.009	0.009	0.009	0.012	0.008
HBZ		8	-0.0242917	0.0250484	-0.0250196	0.202714	0.00993253	7	7	7	6	4	0.031	0.031	0.032	0.035	0.033
GMFG		4	-0.0368374	0.0253578	-0.0419049	-0.012435	-0.0229581	4	4	4	2	1	0.017	0.018	0.018	0.012	0.008
A1BG		226	-0.0352303	0.0253589	-0.0358043	0.0886874	0.263894	216	212	207	163	115	0.943	0.946	0.941	0.959	0.958
RNASE3		8	-0.0427315	0.0254906	-0.0229261	-0.0471656	-0.0435007	7	7	7	5	4	0.031	0.031	0.032	0.029	0.033
BPGM		8	0.0110773	0.0255078	-0.00410481	0.155795	-0.0245268	7	7	7	5	3	0.031	0.031	0.032	0.029	0.025
SEMA7A		1	-0.0178175	0.025524	-0.014208	-0.0282002		1	1	1	1		0.004	0.004	0.005	0.006
SEMA3C		2	-0.0216244	0.0258068	-0.0537178	-0.0287905	-0.0256588	2	2	2	1	1	0.009	0.009	0.009	0.006	0.008
UBE2NL		2	-0.0252224	0.0258118	-0.049274			2	2	2			0.009	0.009	0.009
TPM3		10	-0.0383913	0.0260697	-0.0744583	0.0239591	0.036304	9	9	9	8	5	0.039	0.04	0.041	0.047	0.042
ITGAV		47	-0.0360139	0.0261	-0.041458	-0.0535638	-0.0562184	45	43	41	37	24	0.197	0.192	0.186	0.218	0.2
EEF1B2		5	-0.0342148	0.026225	-0.0563958	-0.0385278	-0.0253821	5	5	4	3	3	0.022	0.022	0.018	0.018	0.025
ACAD9		2	-0.0209483	0.0264127	-0.00413839	-0.00851521		2	2	2	2		0.009	0.009	0.009	0.012
ACOT2		2	-0.040595	0.0265431	-0.0295181	-0.0311544	-0.0248869	2	2	2	2	1	0.009	0.009	0.009	0.012	0.008
ACOT1		2	-0.0405968	0.0265492	-0.0295236	-0.0311591	-0.0248869	2	2	2	2	1	0.009	0.009	0.009	0.012	0.008
ITIH5		6	-0.0252267	0.0266372	-0.0431502	-0.041796	-0.0348536	5	5	5	6	2	0.022	0.022	0.023	0.035	0.017
GIPC1		24	-0.0579361	0.0268987	-0.0663514	-0.0831827	-0.0576016	21	19	20	19	14	0.092	0.085	0.091	0.112	0.117
ALDH5A1		7	-0.0423715	0.027138	0.0102793	-0.0501895	-0.0376555	7	7	7	4	3	0.031	0.031	0.032	0.024	0.025
SOD1		14	-0.0374007	0.0271405	-0.0179897	-0.0488655	-0.0321272	14	13	12	10	8	0.061	0.058	0.055	0.059	0.067
GSTM5		4	-0.0300416	0.0274307	-0.0244268	-0.0484676	-0.0429235	4	4	4	3	3	0.017	0.018	0.018	0.018	0.025
SPRYD4		2	-0.0324989	0.0275388	-0.0366629	-0.035427	-0.0332932	2	2	2	2	2	0.009	0.009	0.009	0.012	0.017
DDX3Y		11	-0.0441001	0.0276908	-0.0547742	-0.0135619	-0.0370815	10	10	9	6	4	0.044	0.045	0.041	0.035	0.033
COASY		13	-0.0358751	0.027706	-0.022023	-0.043503	-0.0316697	11	11	11	11	8	0.048	0.049	0.05	0.065	0.067
S100A7		12	-0.0418986	0.027713	-0.0520995	0.0299404	-0.03654	11	11	10	10	7	0.048	0.049	0.045	0.059	0.058
PYGB		55	-0.081237	0.0278869	-0.0899003	-0.047004	-0.0424078	52	50	51	39	30	0.227	0.223	0.232	0.229	0.25
LDHAL6B		3	-0.0228283	0.0280691	-0.058321	-0.0384019	-0.0311246	3	3	3	3	2	0.013	0.013	0.014	0.018	0.017
HPN		4	-0.0240514	0.0281618	-0.0432541	-0.0378246	-0.0303192	4	4	4	4	3	0.017	0.018	0.018	0.024	0.025
ACP1		2	-0.0212107	0.0282508	-0.031067	0.173223	0.00485119	2	2	2	2	1	0.009	0.009	0.009	0.012	0.008
DHX9		13	-0.0380699	0.0283888	-0.0313803	-0.0283741	-0.0258918	12	12	11	8	5	0.052	0.054	0.05	0.047	0.042
FNBP1L		1	-0.0145445	0.0284891	-0.048638	-0.0287905	-0.0256588	1	1	1	1	1	0.004	0.004	0.005	0.006	0.008
DIAPH2		1	-0.0145445	0.0284891	-0.048638	-0.0287905	-0.0256588	1	1	1	1	1	0.004	0.004	0.005	0.006	0.008
GPHN		1	-0.0145445	0.0284891	-0.048638	-0.0287905	-0.0256588	1	1	1	1	1	0.004	0.004	0.005	0.006	0.008
NPL		1	-0.0145445	0.0284891	-0.048638	-0.0287905	-0.0256588	1	1	1	1	1	0.004	0.004	0.005	0.006	0.008
RTN4RL1		1	-0.0145445	0.0284891	-0.048638	-0.0287905	-0.0256588	1	1	1	1	1	0.004	0.004	0.005	0.006	0.008
SNX5		1	-0.0145445	0.0284891	-0.048638	-0.0287905	-0.0256588	1	1	1	1	1	0.004	0.004	0.005	0.006	0.008
UPB1		1	-0.0145445	0.0284891	-0.048638	-0.0287905	-0.0256588	1	1	1	1	1	0.004	0.004	0.005	0.006	0.008
TMEM109		2	-0.0162449	0.0285206	-0.0297307	-0.0193216	-0.00640002	2	2	1	1	1	0.009	0.009	0.005	0.006	0.008
FAM3C		7	0.00330093	0.0286511	-0.0208365	-0.0361143	-0.0216483	7	7	7	3	2	0.031	0.031	0.032	0.018	0.017
SLC22A13		10	-0.0222283	0.0290479	-0.0380381	-0.0200659	-0.0196289	8	8	7	6	4	0.035	0.036	0.032	0.035	0.033
GPD2		12	-0.0221542	0.0290606	-0.0344233	-0.0286665	-0.0261996	12	12	11	6	3	0.052	0.054	0.05	0.035	0.025
IDE		2	-0.0274215	0.0290859	-0.0240118	-0.0294834	-0.0258834	2	2	1	2	2	0.009	0.009	0.005	0.012	0.017
COX5B		18	-0.0380549	0.0290976	-0.0560063	-0.0389764	-0.0464642	18	18	17	8	6	0.079	0.08	0.077	0.047	0.05
HLA-A		100	-0.067222	0.0291363	-0.0492715	0.0735977	0.274896	97	94	93	78	54	0.424	0.42	0.423	0.459	0.45
UCHL3		9	-0.0259747	0.0293944	-0.0381425	-0.0275823	-0.0370966	9	9	9	6	4	0.039	0.04	0.041	0.035	0.033
ESD		18	-0.0454009	0.0296728	-0.0901066	-0.0275469	-0.0738358	17	17	17	16	14	0.074	0.076	0.077	0.094	0.117
USP15		2	-0.0215603	0.0297332	-0.0294415	0.201087	0.00485119	2	2	2	2	1	0.009	0.009	0.009	0.012	0.008
SLC9A3R1		179	-0.0981649	0.0298955	-0.101149	-0.0811476	-0.0237108	169	164	162	137	95	0.738	0.732	0.736	0.806	0.792
ACLY		43	-0.0283696	0.0299965	-0.0589555	0.0287621	-0.0764074	41	39	40	32	23	0.179	0.174	0.182	0.188	0.192
COPS6		1	-0.0145445	0.0300172	0.00108117	0.380281		1	1	1	1		0.004	0.004	0.005	0.006
CUL1		1	-0.0145445	0.0300172	0.00108117	0.380281		1	1	1	1		0.004	0.004	0.005	0.006
ENOSF1		1	-0.0145445	0.0300172	0.00108117	0.380281		1	1	1	1		0.004	0.004	0.005	0.006
ERMAP		1	-0.0145445	0.0300172	0.00108117	0.380281		1	1	1	1		0.004	0.004	0.005	0.006
GAPVD1		1	-0.0145445	0.0300172	0.00108117	0.380281		1	1	1	1		0.004	0.004	0.005	0.006
IPO9		1	-0.0145445	0.0300172	0.00108117	0.380281		1	1	1	1		0.004	0.004	0.005	0.006
RFESD		1	-0.0145445	0.0300172	0.00108117	0.380281		1	1	1	1		0.004	0.004	0.005	0.006
SH3GLB2		1	-0.0145445	0.0300172	0.00108117	0.380281		1	1	1	1		0.004	0.004	0.005	0.006
CARM1		1	-0.0145445	0.0300172	0.00108117	0.380281		1	1	1	1		0.004	0.004	0.005	0.006
DCUN1D1		1	-0.0145445	0.0300172	0.00108117	0.380281		1	1	1	1		0.004	0.004	0.005	0.006
DERA		1	-0.0145445	0.0300172	0.00108117	0.380281		1	1	1	1		0.004	0.004	0.005	0.006
FBXO7		1	-0.0145445	0.0300172	0.00108117	0.380281		1	1	1	1		0.004	0.004	0.005	0.006
GUK1		1	-0.0145445	0.0300172	0.00108117	0.380281		1	1	1	1		0.004	0.004	0.005	0.006
HMBS		1	-0.0145445	0.0300172	0.00108117	0.380281		1	1	1	1		0.004	0.004	0.005	0.006
ITGA2B		1	-0.0145445	0.0300172	0.00108117	0.380281		1	1	1	1		0.004	0.004	0.005	0.006
PFAS		1	-0.0145445	0.0300172	0.00108117	0.380281		1	1	1	1		0.004	0.004	0.005	0.006
PGM2L1		1	-0.0145445	0.0300172	0.00108117	0.380281		1	1	1	1		0.004	0.004	0.005	0.006
PPME1		1	-0.0145445	0.0300172	0.00108117	0.380281		1	1	1	1		0.004	0.004	0.005	0.006
PRPSAP2		1	-0.0145445	0.0300172	0.00108117	0.380281		1	1	1	1		0.004	0.004	0.005	0.006
SLC14A1		1	-0.0145445	0.0300172	0.00108117	0.380281		1	1	1	1		0.004	0.004	0.005	0.006
TANGO2		1	-0.0145445	0.0300172	0.00108117	0.380281		1	1	1	1		0.004	0.004	0.005	0.006
TMOD1		1	-0.0145445	0.0300172	0.00108117	0.380281		1	1	1	1		0.004	0.004	0.005	0.006
UBE2O		1	-0.0145445	0.0300172	0.00108117	0.380281		1	1	1	1		0.004	0.004	0.005	0.006
CRLF3		1	-0.0145445	0.0300172	0.00108117	0.380281		1	1	1	1		0.004	0.004	0.005	0.006
RANBP1		1	-0.0145445	0.0300172	0.00108117	0.380281		1	1	1	1		0.004	0.004	0.005	0.006
ABCB6		1	-0.0145445	0.0300172	0.00108117	0.380281		1	1	1	1		0.004	0.004	0.005	0.006
COPS3		1	-0.0145445	0.0300172	0.00108117	0.380281		1	1	1	1		0.004	0.004	0.005	0.006
F13A1		1	-0.0145445	0.0300172	0.00108117	0.380281		1	1	1	1		0.004	0.004	0.005	0.006
PAFAH1B2		1	-0.0145445	0.0300172	0.00108117	0.380281		1	1	1	1		0.004	0.004	0.005	0.006
SDPR		1	-0.0145445	0.0300172	0.00108117	0.380281		1	1	1	1		0.004	0.004	0.005	0.006
WDR77		1	-0.0145445	0.0300172	0.00108117	0.380281		1	1	1	1		0.004	0.004	0.005	0.006
ATIC		41	-0.0514983	0.0300634	-0.0771191	-0.0756505	-0.0529089	38	38	36	33	26	0.166	0.17	0.164	0.194	0.217
HINT1		17	-0.0411185	0.0301361	-0.0424324	-0.0599292	-0.0656215	16	15	16	12	8	0.07	0.067	0.073	0.071	0.067
LRRC16A		2	-0.0152663	0.0302261	-0.0496286	-0.0299674	-0.0266827	2	2	2	2	2	0.009	0.009	0.009	0.012	0.017
EIF3K		1	-0.0223179	0.0304505	-0.0171258	-0.0283275	-0.0255903	1	1	1	1	1	0.004	0.004	0.005	0.006	0.008
HARS		1	-0.0223179	0.0304505	-0.0171258	-0.0283275	-0.0255903	1	1	1	1	1	0.004	0.004	0.005	0.006	0.008
PMVK		1	-0.0223179	0.0304505	-0.0171258	-0.0283275	-0.0255903	1	1	1	1	1	0.004	0.004	0.005	0.006	0.008
RPS25		1	-0.0223179	0.0304505	-0.0171258	-0.0283275	-0.0255903	1	1	1	1	1	0.004	0.004	0.005	0.006	0.008
C1R		2	-0.0150378	0.0304551	-0.050063	-0.0296673	-0.0256588	2	2	2	2	1	0.009	0.009	0.009	0.012	0.008
ACAT1		157	-0.0672071	0.0304617	-0.0323585	-0.091581	-0.0728601	148	145	141	118	86	0.646	0.647	0.641	0.694	0.717
HABP2		2	-0.0262673	0.0304681	-0.0267174	0.0529682	0.0510967	2	2	2	2	2	0.009	0.009	0.009	0.012	0.017
HIST1H2AA		38	-0.0127646	0.0304796	-0.0264112	-0.0460606	-0.0318468	36	36	34	17	10	0.157	0.161	0.155	0.1	0.083
MCAM		1	-0.0255909	0.030633	-0.0429191			1	1	1			0.004	0.004	0.005
IPO7		3	-0.0195092	0.0306462	-0.00499418	0.375123	-0.0258241	3	3	3	2	1	0.013	0.013	0.014	0.012	0.008
PC		17	-0.0560999	0.0307744	-0.034286	-0.069363	-0.0554796	16	16	16	11	8	0.07	0.071	0.073	0.065	0.067
STIP1		2	-0.0217402	0.0308494	-0.0278623	0.224115	0.00485119	2	2	2	2	1	0.009	0.009	0.009	0.012	0.008
TARS		10	-0.0413054	0.0309542	-0.0544731	0.00387806	-0.0344005	10	10	9	8	6	0.044	0.045	0.041	0.047	0.05
EIF3F		2	-0.016564	0.0311126	-0.0297307	-0.0193216	-0.00640002	2	2	1	1	1	0.009	0.009	0.005	0.006	0.008
SFXN1		7	-0.0497395	0.0311869	-0.00401161	-0.0509503	-0.0416456	7	7	7	6	3	0.031	0.031	0.032	0.035	0.025
HNRNPC		31	-0.0543354	0.0312408	-0.0530013	-0.0634049	-0.0598985	29	29	28	18	11	0.127	0.129	0.127	0.106	0.092
CUL2		2	-0.0161156	0.0314711	-0.00256293	0.377465	0.00485119	2	2	2	2	1	0.009	0.009	0.009	0.012	0.008
AGL		2	-0.0170805	0.0315629	-0.0453876	0.00184392	-0.0256588	2	2	2	2	1	0.009	0.009	0.009	0.012	0.008
LY6D		4	-0.0323651	0.0316069	-0.0213975	-0.028559	-0.0252339	3	3	3	1	1	0.013	0.013	0.014	0.006	0.008
TRIM16		13	-0.0534696	0.0319332	-0.0592261	-0.0535471	-0.0374794	13	13	12	7	6	0.057	0.058	0.055	0.041	0.05
CDH13		29	-0.0524638	0.0320814	-0.0702227	-0.0812504	-0.0532015	26	26	24	23	18	0.114	0.116	0.109	0.135	0.15
RAD23A		2	-0.0169504	0.0321657	-0.00466348	0.374053	0.00485119	2	2	2	2	1	0.009	0.009	0.009	0.012	0.008
NSFL1C		2	-0.0169722	0.032183	-0.00472013	0.373943	0.00485119	2	2	2	2	1	0.009	0.009	0.009	0.012	0.008
ACSM2B		64	-0.0778472	0.0322337	-0.0218759	-0.096716	-0.0842637	59	57	57	45	32	0.258	0.254	0.259	0.265	0.267
CCT4		84	-0.0591825	0.0322877	-0.105832	-0.0631069	-0.0433072	81	79	79	60	45	0.354	0.353	0.359	0.353	0.375
ATP6V0D2		1	-0.0174084	0.0323664	-0.0282134	-0.023933	-0.0199695	1	1	1	1	1	0.004	0.004	0.005	0.006	0.008
NPHS1		1	-0.0174084	0.0323664	-0.0282134	-0.023933	-0.0199695	1	1	1	1	1	0.004	0.004	0.005	0.006	0.008
ANK2		2	-0.0173697	0.0324892	-0.00577154	0.371718	0.00485119	2	2	2	2	1	0.009	0.009	0.009	0.012	0.008
CDHR2		29	-0.0511824	0.0324896	-0.0521428	-0.0394119	-0.0142809	26	25	25	27	20	0.114	0.112	0.114	0.159	0.167
NAGK		31	-0.0744934	0.0325292	-0.0758749	-0.0523466	-0.0628434	31	31	30	20	16	0.135	0.138	0.136	0.118	0.133
QDPR		47	-0.0805352	0.0326039	-0.098308	-0.108972	-0.0871774	45	44	41	36	27	0.197	0.196	0.186	0.212	0.225
PCCA		25	-0.0367145	0.032797	0.0117146	-0.0531378	-0.0386719	22	21	22	19	13	0.096	0.094	0.1	0.112	0.108
TXNDC17		6	-0.0305295	0.0331479	-0.0852393	-0.0489311	-0.0426364	6	6	6	5	4	0.026	0.027	0.027	0.029	0.033
CD47		49	-0.102993	0.0332306	-0.110406	-0.112227	-0.102905	48	46	44	43	26	0.21	0.205	0.2	0.253	0.217
GCLC		2	-0.01864	0.0333362	-0.00940922	0.361367	0.00485119	2	2	2	2	1	0.009	0.009	0.009	0.012	0.008
KPRP		4	-0.0285327	0.0335127	-0.0463545	-0.040184	-0.0262543	4	3	4	3	2	0.017	0.013	0.018	0.018	0.017
HOGA1		1	-0.019454	0.033712	-0.0374337			1	1	1			0.004	0.004	0.005
NAAA		3	-0.0367744	0.0337298	-0.0523882	-0.0380387	-0.0257084	2	2	2	2	1	0.009	0.009	0.009	0.012	0.008
CCS		2	-0.0197733	0.033845	-0.0131737	0.346063	0.00485119	2	2	2	2	1	0.009	0.009	0.009	0.012	0.008
DDI2		2	-0.0203099	0.0339505	-0.015241	0.335485	0.00485119	2	2	2	2	1	0.009	0.009	0.009	0.012	0.008
BDH1		4	-0.0339034	0.033966	0.0027821	-0.0363876	-0.0254723	4	4	4	2	1	0.017	0.018	0.018	0.012	0.008
CPAMD8		2	-0.0161973	0.0339778	-0.0505433	-0.0304025	-0.0256588	2	2	2	2	1	0.009	0.009	0.009	0.012	0.008
RPL6		32	-0.0438352	0.0340077	-0.0680281	-0.0488898	-0.0423979	31	31	30	22	15	0.135	0.138	0.136	0.129	0.125
TMED9		14	-0.0629211	0.0342877	-0.0615791	-0.0079796	-0.0432206	14	13	13	7	6	0.061	0.058	0.059	0.041	0.05
TSPAN8		29	-0.0393828	0.034307	-0.0940071	-0.0884948	-0.0714475	29	28	29	24	18	0.127	0.125	0.132	0.141	0.15
ADAMTSL2		2	-0.0267333	0.0345646	-0.0591878	-0.0399422	-0.0355915	2	2	2	2	2	0.009	0.009	0.009	0.012	0.017
MYH10		104	-0.0501447	0.0346121	-0.0531572	-0.0586378	-0.038884	98	96	92	79	57	0.428	0.429	0.418	0.465	0.475
PTPRO		66	-0.0593734	0.0346631	-0.0689357	-0.0710002	-0.0586756	62	61	59	53	39	0.271	0.272	0.268	0.312	0.325
MUC5B		35	-0.0427238	0.0348346	-0.0472926	-0.0775941	-0.0549539	33	33	30	23	15	0.144	0.147	0.136	0.135	0.125
CES2		2	-0.0266977	0.0350082	-0.0444412			2	2	2			0.009	0.009	0.009
UGT2B7		35	-0.0757412	0.0354725	-0.0152724	-0.0865619	-0.0709392	31	30	29	26	16	0.135	0.134	0.132	0.153	0.133
ACSL5		3	-0.0201738	0.0355598	-0.0271512	-0.0262627	-0.0256588	3	3	3	1	1	0.013	0.013	0.014	0.006	0.008
GUCA2B		4	-0.0260347	0.0356026	-0.0323636	-0.0331414	-0.0294501	3	3	3	3	2	0.013	0.013	0.014	0.018	0.017
MPDU1		1	-0.0276366	0.0356051	-0.0439695			1	1	1			0.004	0.004	0.005
MAGT1		1	-0.0276366	0.0356051	-0.0439695			1	1	1			0.004	0.004	0.005
FAM162A		8	-0.04703	0.0356396	-0.0270175	-0.0580185	-0.0468722	8	8	7	6	6	0.035	0.036	0.032	0.035	0.05
POR		9	-0.029686	0.0358115	-0.046486	-0.0380705	-0.0283487	9	9	8	5	3	0.039	0.04	0.036	0.029	0.025
CAST		2	-0.0247741	0.0358154	-0.0165887	0.0474742	-0.0255903	2	2	2	2	1	0.009	0.009	0.009	0.012	0.008
ECHDC1		2	-0.0201856	0.0358574	-0.0515421	-0.0355717	-0.0318191	2	2	2	2	2	0.009	0.009	0.009	0.012	0.017
DNM3		8	-0.0288574	0.0359182	-0.0274616	-0.0235755	-0.027488	8	8	8	5	3	0.035	0.036	0.036	0.029	0.025
SFPQ		8	-0.0491473	0.0359878	-0.0374114	-0.0564852	-0.0365519	7	7	7	6	3	0.031	0.031	0.032	0.035	0.025
DNAJB1		5	-0.0395515	0.0364021	-0.023368	-0.0532412	-0.044044	5	5	4	5	5	0.022	0.022	0.018	0.029	0.042
ABAT		36	-0.0708614	0.0364582	-0.0310776	-0.119011	-0.0965067	33	32	33	27	21	0.144	0.143	0.15	0.159	0.175
ECM1		21	-0.0381493	0.0365633	-0.0364781	-0.0461942	-0.0486456	19	19	18	15	11	0.083	0.085	0.082	0.088	0.092
PRELP		2	0.0437226	0.0366361	0.000333101	-0.0244315	-0.0256588	2	2	2	1	1	0.009	0.009	0.009	0.006	0.008
STXBP2		133	-0.0750245	0.0366794	-0.0455602	-0.0972125	-0.0756401	126	122	120	107	77	0.55	0.545	0.545	0.629	0.642
KIF5A		3	-0.0216793	0.0367024	-0.0455992	-0.032035	-0.0248869	3	3	3	2	1	0.013	0.013	0.014	0.012	0.008
PCSK1N		4	-0.0381172	0.0367503	-0.0267834	-0.0438163	-0.0386122	4	4	4	4	4	0.017	0.018	0.018	0.024	0.033
CTBS		12	-0.0470806	0.0368512	-0.072772	-0.0570412	-0.0394599	11	11	11	11	6	0.048	0.049	0.05	0.065	0.05
MUC5AC		11	-0.0344974	0.0370066	-0.0666663	-0.0570284	-0.0359611	10	10	10	7	3	0.044	0.045	0.045	0.041	0.025
HLA-B		56	-0.0836094	0.0370093	-0.0783935	-0.0631818	-0.0591114	52	51	50	42	27	0.227	0.228	0.227	0.247	0.225
BAIAP2		112	-0.0723027	0.0370853	-0.162106	-0.0942002	-0.0646923	106	103	101	90	67	0.463	0.46	0.459	0.529	0.558
PSMD12		26	-0.0457158	0.0371207	-0.0324546	-0.0378029	-0.034043	25	25	24	21	15	0.109	0.112	0.109	0.124	0.125
SDHB		9	-0.0363053	0.0371709	0.0016563	-0.0522424	-0.0373318	8	8	8	7	4	0.035	0.036	0.036	0.041	0.033
SAR1A		4	-0.0322984	0.037201	-0.0323049	-0.0268946	-0.0222334	4	4	4	1	1	0.017	0.018	0.018	0.006	0.008
PSMB8		3	-0.0294943	0.0372196	-0.00119466	-0.0189838	-0.0247027	3	3	3	2	1	0.013	0.013	0.014	0.012	0.008
DUOX2		17	-0.0474769	0.0372542	-0.0236403	-0.031129	-0.0292175	16	16	15	11	7	0.07	0.071	0.068	0.065	0.058
SPTBN1		29	-0.0609021	0.0372877	-0.0670205	0.0506238	-0.0739296	26	26	26	24	18	0.114	0.116	0.118	0.141	0.15
AK1		15	0.030116	0.0373408	-0.00409105	0.128846	-0.0449283	14	14	14	12	8	0.061	0.062	0.064	0.071	0.067
PEA15		3	-0.0265563	0.0377347	-0.0211587	-0.028559	-0.0252339	3	3	3	1	1	0.013	0.013	0.014	0.006	0.008
FN1		172	0.0569201	0.0377749	0.0147997	-0.0412295	-0.0347526	166	163	160	135	94	0.725	0.728	0.727	0.794	0.783
ANGPTL3		1	-0.0243636	0.0378174	0.00189816	-0.0286215	-0.0254723	1	1	1	1	1	0.004	0.004	0.005	0.006	0.008
CHL1		1	-0.0243636	0.0378174	0.00189816	-0.0286215	-0.0254723	1	1	1	1	1	0.004	0.004	0.005	0.006	0.008
ANO7		2	-0.0229837	0.0378465	-0.0572823	-0.0287905	-0.0256588	2	2	2	1	1	0.009	0.009	0.009	0.006	0.008
TMEM132A		2	-0.0303484	0.0378973	-0.0393276	-0.0289427	-0.0257084	2	2	2	1	1	0.009	0.009	0.009	0.006	0.008
PRSS23		4	-0.0265292	0.0379306	-0.00331586	-0.0355197	-0.0315163	4	4	4	4	4	0.017	0.018	0.018	0.024	0.033
AKR1C3		54	-0.0810737	0.037934	-0.0816703	-0.107128	-0.0841095	50	47	49	45	37	0.218	0.21	0.223	0.265	0.308
IFITM1		2	-0.0174964	0.0379378	-0.0460838	-0.00343663	-0.0256588	2	2	2	2	1	0.009	0.009	0.009	0.012	0.008
PSME2		29	-0.0501331	0.0379418	-0.0385493	-0.0557279	-0.0516425	27	26	27	21	15	0.118	0.116	0.123	0.124	0.125
DHRS4		2	-0.0220252	0.0381587	-0.0431099	-0.0284964	-0.0254345	2	2	2	1	1	0.009	0.009	0.009	0.006	0.008
NRP1		5	-0.0352425	0.0381634	-0.0478963	-0.044269	-0.0321345	4	4	4	5	3	0.017	0.018	0.018	0.029	0.025
KRT38		1	-0.0296822	0.0381824	-0.0209773	-0.0287404	-0.0257839	1	1	1	1	1	0.004	0.004	0.005	0.006	0.008
ANXA10		1	-0.0296822	0.0381824	-0.0209773	-0.0287404	-0.0257839	1	1	1	1	1	0.004	0.004	0.005	0.006	0.008
KRT37		1	-0.0296822	0.0381824	-0.0209773	-0.0287404	-0.0257839	1	1	1	1	1	0.004	0.004	0.005	0.006	0.008
TKT		109	-0.0889899	0.0382063	-0.0702268	-0.0833386	-0.0679404	103	101	100	75	52	0.45	0.451	0.455	0.441	0.433
ALDH7A1		37	-0.063263	0.0383497	-0.0875518	-0.11248	-0.0917341	34	33	33	30	21	0.148	0.147	0.15	0.176	0.175
CCT6B		4	-0.0283906	0.0384511	-0.0576536	-0.0447067	-0.0239372	4	4	3	4	3	0.017	0.018	0.014	0.024	0.025
GPD1L		11	-0.0315416	0.0384993	-0.0143013	-0.0567424	-0.0498992	11	11	11	9	8	0.048	0.049	0.05	0.053	0.067
RAB3B		49	-0.0519093	0.0385139	-0.0820146	-0.0945617	-0.0760846	48	45	47	42	35	0.21	0.201	0.214	0.247	0.292
GNAL		2	-0.0251825	0.0385171	-0.0443835	-0.0319874	-0.0258039	2	2	2	2	2	0.009	0.009	0.009	0.012	0.017
ACTN2		144	-0.101961	0.0385788	-0.166769	-0.0870408	-0.0591318	135	131	129	105	73	0.59	0.585	0.586	0.618	0.608
KRT32		3	-0.0335317	0.0385932	-0.0262551	-0.0375601	-0.0335957	2	2	2	2	2	0.009	0.009	0.009	0.012	0.017
LMNB1		6	-0.0286642	0.0386255	-0.0424616	0.0394124	-0.0340158	6	6	5	4	3	0.026	0.027	0.023	0.024	0.025
CTSD		234	-0.129426	0.0388243	-0.121703	-0.174477	-0.186766	224	219	215	169	119	0.978	0.978	0.977	0.994	0.992
CRCT1		1	-0.0202723	0.0388666	-0.028797	-0.028559	-0.0252339	1	1	1	1	1	0.004	0.004	0.005	0.006	0.008
PCBP3		1	-0.0202723	0.0388666	-0.028797	-0.028559	-0.0252339	1	1	1	1	1	0.004	0.004	0.005	0.006	0.008
PDXP		1	-0.0202723	0.0388666	-0.028797	-0.028559	-0.0252339	1	1	1	1	1	0.004	0.004	0.005	0.006	0.008
RPL30		1	-0.0202723	0.0388666	-0.028797	-0.028559	-0.0252339	1	1	1	1	1	0.004	0.004	0.005	0.006	0.008
SPRR2A		1	-0.0202723	0.0388666	-0.028797	-0.028559	-0.0252339	1	1	1	1	1	0.004	0.004	0.005	0.006	0.008
MTPN		1	-0.0202723	0.0388666	-0.028797	-0.028559	-0.0252339	1	1	1	1	1	0.004	0.004	0.005	0.006	0.008
RAB22A		1	-0.0202723	0.0388666	-0.028797	-0.028559	-0.0252339	1	1	1	1	1	0.004	0.004	0.005	0.006	0.008
RPL26L1		1	-0.0202723	0.0388666	-0.028797	-0.028559	-0.0252339	1	1	1	1	1	0.004	0.004	0.005	0.006	0.008
SEC23B		1	-0.0202723	0.0388666	-0.028797	-0.028559	-0.0252339	1	1	1	1	1	0.004	0.004	0.005	0.006	0.008
HBQ1		2	-0.0175942	0.039022	-0.00425421	0.372315	-0.0258241	2	2	2	2	1	0.009	0.009	0.009	0.012	0.008
S100A4		5	-0.034225	0.0391614	-0.0471946	0.0666057	-0.0239139	5	5	5	4	3	0.022	0.022	0.023	0.024	0.025
RAP2C		7	-0.0408159	0.039418	-0.0563813	-0.0141353	-0.0315419	6	6	6	5	2	0.026	0.027	0.027	0.029	0.017
SEMA5A		8	-0.0383543	0.0394829	-0.0815845	-0.0722611	-0.0505577	7	6	7	8	5	0.031	0.027	0.032	0.047	0.042
UCHL1		40	-0.0707576	0.0394975	-0.0527444	-0.0658902	-0.060211	38	35	35	29	24	0.166	0.156	0.159	0.171	0.2
CLDN10		1	-0.0198632	0.0396877	-0.0396512	-0.0248799	-0.020012	1	1	1	1	1	0.004	0.004	0.005	0.006	0.008
DNASE1L1		1	-0.0198632	0.0396877	-0.0396512	-0.0248799	-0.020012	1	1	1	1	1	0.004	0.004	0.005	0.006	0.008
HLA-DMA		1	-0.0198632	0.0396877	-0.0396512	-0.0248799	-0.020012	1	1	1	1	1	0.004	0.004	0.005	0.006	0.008
PLSCR1		18	-0.0593587	0.039699	-0.0474088	-0.011324	-0.0416054	17	16	17	10	7	0.074	0.071	0.077	0.059	0.058
LRPPRC		32	-0.056396	0.0397804	-0.00836519	-0.0979422	-0.0662544	29	29	29	26	19	0.127	0.129	0.132	0.153	0.158
AFG3L2		5	-0.0229062	0.0397806	0.00519453	-0.0356936	-0.0284038	5	5	5	5	3	0.022	0.022	0.023	0.029	0.025
KIF23		1	-0.016181	0.0398017	-0.0220277	-0.0271094		1	1	1	1		0.004	0.004	0.005	0.006
PTPLAD1		1	-0.016181	0.0398017	-0.0220277	-0.0271094		1	1	1	1		0.004	0.004	0.005	0.006
BCAS1		4	-0.0365407	0.0398461	-0.0574722	-0.0530737	-0.0473795	4	4	4	4	4	0.017	0.018	0.018	0.024	0.033
VIL1		110	-0.0824757	0.0401764	-0.089959	-0.0739745	-0.0368054	103	100	96	83	60	0.45	0.446	0.436	0.488	0.5
HNRNPU		33	-0.0580038	0.0402044	-0.0775752	0.0115478	-0.0739895	32	32	31	21	12	0.14	0.143	0.141	0.124	0.1
KRT81		7	-0.0346933	0.0403501	-0.0283492	-0.0369114	-0.0331227	6	6	5	5	3	0.026	0.027	0.023	0.029	0.025
GLO1		50	-0.0508205	0.040428	-0.0482002	-0.111247	-0.103838	49	47	47	40	30	0.214	0.21	0.214	0.235	0.25
SERPINI1		13	-0.0505987	0.0407351	-0.0453869	-0.0706713	-0.0534581	12	12	12	12	8	0.052	0.054	0.055	0.071	0.067
KRT86		8	-0.0351593	0.0409083	-0.0291708	-0.0374005	-0.0335976	7	7	6	6	4	0.031	0.031	0.027	0.035	0.033
LDHA		201	-0.0931445	0.0409321	-0.117	-0.117192	-0.0913566	191	187	184	150	107	0.834	0.835	0.836	0.882	0.892
RPS15A		13	-0.0544446	0.0409937	-0.100009	-0.00258219	0.0212316	13	13	12	6	5	0.057	0.058	0.055	0.035	0.042
ALAD		12	-0.0429266	0.0411702	-0.079149	-0.0206353	-0.047156	12	11	12	11	9	0.052	0.049	0.055	0.065	0.075
KRT83		7	-0.0354825	0.0411797	-0.0298448	-0.037233	-0.033692	6	6	5	5	4	0.026	0.027	0.023	0.029	0.033
SLC1A1		13	-0.0447378	0.0412107	-0.0455128	-0.048943	-0.0281572	12	11	11	11	9	0.052	0.049	0.05	0.065	0.075
LPHN1		2	-0.0310874	0.0415127	-0.0462088	-0.0353975	-0.0315789	2	2	2	2	2	0.009	0.009	0.009	0.012	0.017
GNPDA1		23	-0.0521298	0.041593	-0.0705783	-0.0707798	-0.059565	21	21	21	19	15	0.092	0.094	0.095	0.112	0.125
SLK		22	-0.0527881	0.0416774	-0.0825264	-0.0616464	-0.0511766	22	22	21	14	11	0.096	0.098	0.095	0.082	0.092
ODF1		4	-0.035516	0.0417645	-0.022073	-0.0292205	-0.0256588	4	3	4	2	1	0.017	0.013	0.018	0.012	0.008
SLC28A1		1	-0.0174084	0.041786	-0.024362	-0.0284255	-0.0246744	1	1	1	1	1	0.004	0.004	0.005	0.006	0.008
TOMM40		1	-0.0174084	0.041786	-0.024362	-0.0284255	-0.0246744	1	1	1	1	1	0.004	0.004	0.005	0.006	0.008
PCBP1		33	-0.0895213	0.0418456	-0.107239	-0.0697441	-0.0667768	33	32	32	19	14	0.144	0.143	0.145	0.112	0.117
SPAG9		15	-0.0349632	0.0420639	-0.0606728	-0.0625363	-0.0530544	15	14	15	15	11	0.066	0.062	0.068	0.088	0.092
LANCL1		2	-0.0219532	0.0423582	-0.0284483	0.0195288	-0.0252339	2	2	2	2	1	0.009	0.009	0.009	0.012	0.008
RPS11		10	-0.0478099	0.0425363	-0.0548047	-0.0485324	-0.0314247	10	10	9	6	4	0.044	0.045	0.041	0.035	0.033
TMED10		39	-0.0844031	0.0426057	-0.107358	-0.0521762	-0.0500211	37	36	35	18	13	0.162	0.161	0.159	0.106	0.108
FGFR1		1	-0.0182267	0.0426299	-0.0171258	-0.0247089		1	1	1	1		0.004	0.004	0.005	0.006
TUBAL3		28	-0.048829	0.0427093	-0.0512459	-0.0307935	-0.0316926	25	25	24	19	15	0.109	0.112	0.109	0.112	0.125
SPTA1		18	-0.00869561	0.0427668	-0.0300082	0.102532	-0.0235911	17	17	17	8	4	0.074	0.076	0.077	0.047	0.033
TC2N		5	-0.0312119	0.0429174	-0.019544	-0.0431172	-0.0381068	5	5	5	4	4	0.022	0.022	0.023	0.024	0.033
FBP2		65	-0.0776026	0.0430374	-0.0803413	-0.0567926	-0.0247432	62	60	60	53	38	0.271	0.268	0.273	0.312	0.317
AHCYL1		4	-0.0260347	0.0430814	-0.0127859	-0.0292577	-0.0253087	4	3	4	3	2	0.017	0.013	0.018	0.018	0.017
PCDH12		4	-0.039621	0.0431178	-0.0523795	-0.033316	-0.032961	4	4	4	3	2	0.017	0.018	0.018	0.018	0.017
BLVRA		16	-0.0457276	0.0432494	-0.0411358	-0.0121805	-0.0317593	16	16	15	12	9	0.07	0.071	0.068	0.071	0.075
CACNA2D1		6	-0.0226223	0.0433085	-0.0638776	-0.0417116	-0.0289905	6	6	6	6	4	0.026	0.027	0.027	0.035	0.033
PPAP2A		17	-0.0518428	0.0433275	-0.0901707	-0.0761706	-0.0599095	17	15	16	13	8	0.074	0.067	0.073	0.076	0.067
TMEM205		4	-0.0289008	0.0433444	-0.0264986	-0.0305589	-0.0282164	4	4	4	2	2	0.017	0.018	0.018	0.012	0.017
LONP1		7	-0.0370086	0.0433801	-0.0161557	-0.0502291	-0.0393393	7	7	7	5	3	0.031	0.031	0.032	0.029	0.025
CDH1		18	-0.0379401	0.0435844	-0.0606525	-0.0497207	-0.0379447	17	16	17	15	11	0.074	0.071	0.077	0.088	0.092
FYN		50	-0.0967721	0.0435874	-0.144472	-0.0831899	-0.0696126	46	44	42	39	32	0.201	0.196	0.191	0.229	0.267
CFL2		17	-0.0583859	0.0436739	-0.0618913	-0.0522869	-0.0428166	17	17	15	6	6	0.074	0.076	0.068	0.035	0.05
ABHD14B		198	-0.0578913	0.0436776	-0.0694462	-0.0370197	-0.0193557	189	184	180	147	105	0.825	0.821	0.818	0.865	0.875
PGRMC2		4	-0.0234873	0.0437596	-0.00474788	-0.0293071	-0.0258241	4	4	4	2	1	0.017	0.018	0.018	0.012	0.008
HNRNPA3		25	-0.0662939	0.0440092	-0.0777277	-0.0258077	-0.0551618	24	24	23	13	9	0.105	0.107	0.105	0.076	0.075
ACSM2A		64	-0.0827323	0.0440266	-0.0295685	-0.102769	-0.08826	60	58	58	45	33	0.262	0.259	0.264	0.265	0.275
MGST1		4	-0.0210639	0.0440497	-0.0271312	0.0685469		4	4	4	1		0.017	0.018	0.018	0.006
PPM1A		2	-0.0185325	0.0440892	-0.024204	0.00237443	-0.0246744	2	2	2	2	1	0.009	0.009	0.009	0.012	0.008
PLA2G4D		5	-0.0409423	0.0443017	-0.0502848	-0.0409265	-0.0280561	5	5	4	3	3	0.022	0.022	0.018	0.018	0.025
GSTK1		54	-0.0741195	0.0443393	-0.0743952	-0.097849	-0.085801	49	49	48	34	22	0.214	0.219	0.218	0.2	0.183
AIF1L		2	-0.0294476	0.0443532	-0.0270678	-0.028559	-0.0252339	2	2	2	1	1	0.009	0.009	0.009	0.006	0.008
B3GNT2		5	-0.0239332	0.0443855	-0.0570221	-0.0401152	-0.0335521	5	5	5	5	4	0.022	0.022	0.023	0.029	0.033
TSPAN6		3	-0.029718	0.0444773	-0.0323492	-0.0381195	-0.0280481	3	3	3	3	2	0.013	0.013	0.014	0.018	0.017
RPL10A		3	-0.0308542	0.0445381	-0.0197135	-0.0344471	-0.0245454	3	3	2	2	2	0.013	0.013	0.009	0.012	0.017
PDHA1		23	-0.0506814	0.0446088	-0.0262815	-0.07719	-0.0519299	20	20	20	19	13	0.087	0.089	0.091	0.112	0.108
CFI		128	0.071219	0.0446455	0.016424	-0.0528978	-0.0337259	122	119	117	99	68	0.533	0.531	0.532	0.582	0.567
ACAT2		5	-0.0264172	0.0447142	-0.0595178	-0.0236941	-0.0256588	5	5	5	2	1	0.022	0.022	0.023	0.012	0.008
TMEM106B		3	-0.0375572	0.0450314	-0.0305174	-0.0414726	-0.0229534	3	3	2	3	1	0.013	0.013	0.009	0.018	0.008
CC2D1A		2	-0.027052	0.0450506	-0.0113252	-0.0321483	-0.0239284	2	2	2	2	1	0.009	0.009	0.009	0.012	0.008
RHOF		1	-0.0251818	0.0451387	-0.0067385	-0.0277602	-0.0239284	1	1	1	1	1	0.004	0.004	0.005	0.006	0.008
UBE2V1		1	-0.0251818	0.0451387	-0.0067385	-0.0277602	-0.0239284	1	1	1	1	1	0.004	0.004	0.005	0.006	0.008
GNB3		6	-0.0320436	0.0452876	-0.0553678	-0.0591567	-0.0499657	6	6	6	5	4	0.026	0.027	0.027	0.029	0.033
EPRS		8	-0.037253	0.0454157	-0.0459096	-0.051298	-0.0345224	7	7	6	7	5	0.031	0.031	0.027	0.041	0.042
SYTL1		10	-0.0264309	0.0455344	-0.0270908	-0.0362908	-0.0484235	10	10	10	8	7	0.044	0.045	0.045	0.047	0.058
PDLIM2		2	-0.0293944	0.0455395	-0.0289759	-0.0387053	-0.0347279	2	2	2	2	2	0.009	0.009	0.009	0.012	0.017
KRT82		3	-0.0340022	0.0456011	-0.0290034	-0.0196975	-0.0257839	3	3	2	2	1	0.013	0.013	0.009	0.012	0.008
HGFAC		5	-0.0360253	0.0456012	0.000645623	0.00863141		5	5	5	2		0.022	0.022	0.023	0.012
CALM1		28	-0.0769406	0.0456195	-0.0762908	0.0316297	-0.0138905	26	26	26	16	9	0.114	0.116	0.118	0.094	0.075
CALM2		28	-0.0769406	0.0456195	-0.0762908	0.0316297	-0.0138905	26	26	26	16	9	0.114	0.116	0.118	0.094	0.075
CALM3		28	-0.0769406	0.0456195	-0.0762908	0.0316297	-0.0138905	26	26	26	16	9	0.114	0.116	0.118	0.094	0.075
STAT3		11	-0.0496437	0.0457205	-0.060823	-0.0043775	-0.0410537	10	10	10	7	4	0.044	0.045	0.045	0.041	0.033
HNRNPR		8	-0.030144	0.045745	-0.0555272	-0.0325511	-0.0188449	8	8	7	4	4	0.035	0.036	0.032	0.024	0.033
TRIP10		5	-0.0286698	0.0457487	-0.0405038	-0.032822	-0.0147789	4	4	3	4	4	0.017	0.018	0.014	0.024	0.033
RAB8B		53	-0.0816705	0.045796	-0.106638	-0.0399543	-0.101283	52	50	49	42	30	0.227	0.223	0.223	0.247	0.25
WASL		11	-0.0458003	0.0461673	-0.0728018	-0.0706115	-0.061819	11	10	11	10	10	0.048	0.045	0.05	0.059	0.083
CNDP1		25	-0.046055	0.0462063	-0.0554667	0.0546081	0.312036	23	23	22	14	4	0.1	0.103	0.1	0.082	0.033
CUL3		8	-0.0297632	0.0462519	-0.0406707	-0.0163573	-0.00390279	8	8	7	7	4	0.035	0.036	0.032	0.041	0.033
C1QBP		1	-0.0292731	0.0462563	0.000380904	-0.0284672	-0.0247027	1	1	1	1	1	0.004	0.004	0.005	0.006	0.008
CLINT1		1	-0.0292731	0.0462563	0.000380904	-0.0284672	-0.0247027	1	1	1	1	1	0.004	0.004	0.005	0.006	0.008
DHRS9		1	-0.0292731	0.0462563	0.000380904	-0.0284672	-0.0247027	1	1	1	1	1	0.004	0.004	0.005	0.006	0.008
TRIM16L		3	-0.0282484	0.0464574	-0.0250736	-0.0342	-0.0227745	3	3	2	2	2	0.013	0.013	0.009	0.012	0.017
CLTCL1		81	-0.0982106	0.0465541	-0.115969	-0.0556824	-0.0832548	74	71	72	49	31	0.323	0.317	0.327	0.288	0.258
UBE2N		5	-0.0361695	0.0465739	-0.0608697	-0.0403662	-0.0353833	5	5	5	2	2	0.022	0.022	0.023	0.012	0.017
PGM3		12	-0.0393975	0.0465748	-0.0703304	-0.0656427	-0.0565668	12	11	12	10	9	0.052	0.049	0.055	0.059	0.075
SRC		59	-0.0522972	0.0467848	-0.0153039	-0.1052	-0.0908701	54	52	50	47	35	0.236	0.232	0.227	0.276	0.292
HGD		37	-0.0680244	0.0468858	-0.103481	-0.0961113	-0.0747036	34	33	34	33	24	0.148	0.147	0.155	0.194	0.2
AHCYL2		2	-0.0200197	0.0469399	-0.0296706	-0.0316423	-0.027255	2	2	2	2	2	0.009	0.009	0.009	0.012	0.017
NDUFB10		6	-0.0282968	0.0470024	0.00416603	-0.0571667	-0.041008	4	4	4	6	4	0.017	0.018	0.018	0.035	0.033
CD38		17	-0.0426928	0.0471767	-0.0851042	-0.0723357	-0.0616882	17	17	17	14	12	0.074	0.076	0.077	0.082	0.1
PGA3		60	-0.0754465	0.0473017	-0.0756246	-0.0602386	-0.0412335	55	54	50	41	28	0.24	0.241	0.227	0.241	0.233
SCRN2		19	-0.0428857	0.0474613	-0.0655684	-0.0525432	-0.0422029	19	19	18	16	14	0.083	0.085	0.082	0.094	0.117
DNM2		48	-0.0530102	0.0475099	-0.0513175	-0.042213	-0.0452236	45	43	43	38	27	0.197	0.192	0.195	0.224	0.225
XPNPEP1		2	-0.0195169	0.0476887	-0.0606355	-0.0363801	-0.0324468	2	2	2	2	2	0.009	0.009	0.009	0.012	0.017
VPS37C		5	-0.0389842	0.0477447	-0.0735233	-0.0421924	-0.0362926	5	5	5	3	3	0.022	0.022	0.023	0.018	0.025
PSMB3		5	-0.0369536	0.0477609	0.00118881	-0.024062	-0.0256588	5	5	5	3	1	0.022	0.022	0.023	0.018	0.008
PSMA1		21	-0.0345358	0.047796	-0.0842175	-0.0485091	-0.0477789	21	21	19	18	15	0.092	0.094	0.086	0.106	0.125
SLC35F6		20	-0.0504656	0.0478459	-0.0566835	-0.0484463	-0.0422994	20	19	20	12	8	0.087	0.085	0.091	0.071	0.067
DSC1		3	-0.0309634	0.0479376	-0.0381679	-0.0424297	-0.0256588	3	2	3	3	1	0.013	0.009	0.014	0.018	0.008
HLA-C		22	-0.0759614	0.047981	-0.056289	-0.057716	-0.054074	20	20	19	17	12	0.087	0.089	0.086	0.1	0.1
PRDX4		4	-0.0281525	0.0480228	0.0103192	-0.0430109	-0.035037	4	4	4	4	3	0.017	0.018	0.018	0.024	0.025
ENPP3		10	-0.0399234	0.0480444	-0.0520839	-0.0612683	-0.0517816	10	10	10	9	8	0.044	0.045	0.045	0.053	0.067
COBLL1		1	-0.0214997	0.0480809	-0.00195333	-0.0289761		1	1	1	1		0.004	0.004	0.005	0.006
CPT1A		1	-0.0214997	0.0480809	-0.00195333	-0.0289761		1	1	1	1		0.004	0.004	0.005	0.006
CYP51A1		1	-0.0214997	0.0480809	-0.00195333	-0.0289761		1	1	1	1		0.004	0.004	0.005	0.006
METTL7A		1	-0.0214997	0.0480809	-0.00195333	-0.0289761		1	1	1	1		0.004	0.004	0.005	0.006
MPC1		1	-0.0214997	0.0480809	-0.00195333	-0.0289761		1	1	1	1		0.004	0.004	0.005	0.006
NDUFB3		1	-0.0214997	0.0480809	-0.00195333	-0.0289761		1	1	1	1		0.004	0.004	0.005	0.006
OCIAD1		1	-0.0214997	0.0480809	-0.00195333	-0.0289761		1	1	1	1		0.004	0.004	0.005	0.006
OPA1		1	-0.0214997	0.0480809	-0.00195333	-0.0289761		1	1	1	1		0.004	0.004	0.005	0.006
PECR		1	-0.0214997	0.0480809	-0.00195333	-0.0289761		1	1	1	1		0.004	0.004	0.005	0.006
RPL29		1	-0.0214997	0.0480809	-0.00195333	-0.0289761		1	1	1	1		0.004	0.004	0.005	0.006
RPS4Y2		1	-0.0214997	0.0480809	-0.00195333	-0.0289761		1	1	1	1		0.004	0.004	0.005	0.006
SRSF1		1	-0.0214997	0.0480809	-0.00195333	-0.0289761		1	1	1	1		0.004	0.004	0.005	0.006
SRSF3		1	-0.0214997	0.0480809	-0.00195333	-0.0289761		1	1	1	1		0.004	0.004	0.005	0.006
SRSF7		1	-0.0214997	0.0480809	-0.00195333	-0.0289761		1	1	1	1		0.004	0.004	0.005	0.006
TOMM22		1	-0.0214997	0.0480809	-0.00195333	-0.0289761		1	1	1	1		0.004	0.004	0.005	0.006
ABHD11		1	-0.0214997	0.0480809	-0.00195333	-0.0289761		1	1	1	1		0.004	0.004	0.005	0.006
ARL6IP1		1	-0.0214997	0.0480809	-0.00195333	-0.0289761		1	1	1	1		0.004	0.004	0.005	0.006
CHGB		1	-0.0214997	0.0480809	-0.00195333	-0.0289761		1	1	1	1		0.004	0.004	0.005	0.006
COA3		1	-0.0214997	0.0480809	-0.00195333	-0.0289761		1	1	1	1		0.004	0.004	0.005	0.006
ELSPBP1		1	-0.0214997	0.0480809	-0.00195333	-0.0289761		1	1	1	1		0.004	0.004	0.005	0.006
FARP1		1	-0.0214997	0.0480809	-0.00195333	-0.0289761		1	1	1	1		0.004	0.004	0.005	0.006
MAP4		1	-0.0214997	0.0480809	-0.00195333	-0.0289761		1	1	1	1		0.004	0.004	0.005	0.006
NDUFA5		1	-0.0214997	0.0480809	-0.00195333	-0.0289761		1	1	1	1		0.004	0.004	0.005	0.006
NDUFB4		1	-0.0214997	0.0480809	-0.00195333	-0.0289761		1	1	1	1		0.004	0.004	0.005	0.006
NPC2		1	-0.0214997	0.0480809	-0.00195333	-0.0289761		1	1	1	1		0.004	0.004	0.005	0.006
NUCKS1		1	-0.0214997	0.0480809	-0.00195333	-0.0289761		1	1	1	1		0.004	0.004	0.005	0.006
SUB1		1	-0.0214997	0.0480809	-0.00195333	-0.0289761		1	1	1	1		0.004	0.004	0.005	0.006
TRIM28		1	-0.0214997	0.0480809	-0.00195333	-0.0289761		1	1	1	1		0.004	0.004	0.005	0.006
UQCRQ		1	-0.0214997	0.0480809	-0.00195333	-0.0289761		1	1	1	1		0.004	0.004	0.005	0.006
ATP5I		2	-0.0214997	0.0480809	-0.00195333	-0.0380462		1	1	1	2		0.004	0.004	0.005	0.012
RAB3D		65	-0.0742799	0.0480859	-0.0993967	-0.127418	-0.109457	64	61	62	53	42	0.279	0.272	0.282	0.312	0.35
RAB18		19	-0.0653857	0.0481662	-0.0209516	-0.0714147	-0.0539538	19	19	18	13	10	0.083	0.085	0.082	0.076	0.083
VPS36		2	-0.024999	0.0482765	-0.0515268	-0.039997	-0.035508	2	2	2	2	2	0.009	0.009	0.009	0.012	0.017
USMG5		8	-0.0412107	0.0486276	-0.0158745	-0.0387642	-0.0467682	7	7	7	7	5	0.031	0.031	0.032	0.041	0.042
ENPP2		2	-0.0306984	0.0486827	-0.0518315	-0.0388466	-0.0257084	2	2	2	2	1	0.009	0.009	0.009	0.012	0.008
RAB43		4	-0.0270891	0.0487831	-0.0582866	-0.0401336	-0.0356014	4	4	4	4	4	0.017	0.018	0.018	0.024	0.033
NRAS		3	-0.02468	0.0490508	-0.0078306	-0.0362933	-0.0251607	3	3	3	3	1	0.013	0.013	0.014	0.018	0.008
ACE2		157	-0.120744	0.0491365	-0.10187	-0.0787981	-0.0287599	148	144	141	122	84	0.646	0.643	0.641	0.718	0.7
MCCC2		8	-0.0463257	0.0491635	-0.0224209	-0.0594388	-0.0342934	7	7	7	5	2	0.031	0.031	0.032	0.029	0.017
SRI		59	-0.0765102	0.0492695	-0.0659671	-0.0307728	-0.0101547	57	56	56	52	35	0.249	0.25	0.255	0.306	0.292
GP2		5	-0.0380798	0.0494219	-0.0685727	-0.0184216	-0.00143369	4	4	4	4	4	0.017	0.018	0.018	0.024	0.033
CRISP3		3	-0.0224179	0.049717	-0.0367803	-0.028559	-0.0252339	3	3	3	1	1	0.013	0.013	0.014	0.006	0.008
SLC9A3R2		1	-0.0206814	0.0497231	-0.0388342			1	1	1			0.004	0.004	0.005
COPG1		16	-0.0551133	0.0497515	-0.0514037	-0.0486092	-0.0493458	15	15	14	10	8	0.066	0.067	0.064	0.059	0.067
LOC100996887		3	-0.0324205	0.0497885	-0.0271718			3	2	3			0.013	0.009	0.014
FKBP1A		7	-0.0519558	0.0498021	-0.0290786	-0.0577245	-0.0477676	7	7	7	6	5	0.031	0.031	0.032	0.035	0.042
TMPRSS11D		14	-0.0569064	0.0498677	-0.0588483	-0.0581268	-0.0449554	14	14	13	10	8	0.061	0.062	0.059	0.059	0.067
H1FNT		2	-0.0215617	0.0498851	-0.0444842	-0.0287905	-0.0256588	2	2	2	1	1	0.009	0.009	0.009	0.006	0.008
HMGCL		8	-0.0505506	0.0498863	-0.018766	-0.0514545	-0.023461	7	7	7	4	1	0.031	0.031	0.032	0.024	0.008
TSTD1		5	-0.0391564	0.0499483	-0.0244608	-0.0287696	-0.0251819	5	5	5	1	1	0.022	0.022	0.023	0.006	0.008
SNX9		7	-0.038903	0.0500034	-0.0597365	-0.031267	-0.0190152	7	7	6	4	3	0.031	0.031	0.027	0.024	0.025
GIPC2		23	-0.0640059	0.0500873	-0.063664	-0.0686446	-0.0527906	22	21	19	19	12	0.096	0.094	0.086	0.112	0.1
HIST1H1A		3	-0.0308831	0.0502233	-0.0144477	-0.0331473		3	3	3	2		0.013	0.013	0.014	0.012
DYNLL1		6	-0.0472947	0.0502665	-0.0680449	-0.028559	-0.0252339	6	6	6	1	1	0.026	0.027	0.027	0.006	0.008
GNAO1		7	-0.0466615	0.0503637	-0.0546118	0.0150714	-0.0276796	7	7	7	4	2	0.031	0.031	0.032	0.024	0.017
MUT		1	-0.0329552	0.0503845	-0.0216776			1	1	1			0.004	0.004	0.005
DMTN		3	-0.0267142	0.0503868	-0.0299235	0.281619	-0.00723419	3	3	3	3	2	0.013	0.013	0.014	0.018	0.017
HIST1H1T		3	-0.0268896	0.0503889	-0.00834079	-0.0289761		3	3	3	1		0.013	0.013	0.014	0.006
RELT		3	-0.035397	0.0504487	-0.0470509	-0.0411258	-0.034994	3	3	3	3	2	0.013	0.013	0.014	0.018	0.017
PSMC4		12	-0.0339231	0.0504527	-0.0623407	0.10487	-0.0138132	11	11	10	9	7	0.048	0.049	0.045	0.053	0.058
FABP1		29	-0.0673697	0.0506088	-0.053141	-0.0680492	-0.0423269	28	26	26	24	18	0.122	0.116	0.118	0.141	0.15
CSNK1A1		5	-0.0317402	0.0507356	-0.048338	-0.0326832	-0.0260845	5	5	4	2	2	0.022	0.022	0.018	0.012	0.017
PRKAG1		10	-0.0377365	0.0508855	-0.0484095	-0.05469	-0.0361817	9	7	9	7	3	0.039	0.031	0.041	0.041	0.025
HBG2		14	-0.0148779	0.0509115	-0.0323069	0.115085	-0.0220637	13	13	13	10	6	0.057	0.058	0.059	0.059	0.05
HPRT1		5	-0.0323232	0.0509264	-0.0630351	-0.0138067	-0.0405902	5	5	5	5	3	0.022	0.022	0.023	0.029	0.025
TCN2		7	-0.0266948	0.0509502	-0.0650893	-0.0421309	-0.033325	7	7	7	6	4	0.031	0.031	0.032	0.035	0.033
PTPRG		9	-0.0388894	0.0509732	-0.0523729	-0.0405633	-0.0347441	8	8	8	7	5	0.035	0.036	0.036	0.041	0.042
LGALS7		49	-0.0451622	0.0510063	-0.0762892	-0.0521843	-0.0365981	45	45	43	31	25	0.197	0.201	0.195	0.182	0.208
LGALS7B		49	-0.0451622	0.0510063	-0.0762892	-0.0521843	-0.0365981	45	45	43	31	25	0.197	0.201	0.195	0.182	0.208
FBLN7		14	-0.0619317	0.0510871	-0.0808973	-0.0594365	-0.0432224	13	13	13	13	10	0.057	0.058	0.059	0.076	0.083
AGO2		3	-0.0274803	0.0512139	-0.0486735	0.0467279	-0.00915698	3	3	3	3	2	0.013	0.013	0.014	0.018	0.017
CDC42BPB		4	-0.023321	0.0513058	-0.029582	-0.0339126	-0.0296566	4	4	4	4	4	0.017	0.018	0.018	0.024	0.033
PGAM1		193	-0.0835546	0.0514671	-0.101051	-0.159497	-0.12824	184	180	177	142	102	0.803	0.804	0.805	0.835	0.85
DNASE2		5	-0.0463387	0.0515719	-0.0408104	-0.0540734	-0.0483846	5	4	5	5	5	0.022	0.018	0.023	0.029	0.042
DBI		30	-0.0568962	0.0515935	-0.0501188	-0.0823663	-0.0684357	30	30	29	23	20	0.131	0.134	0.132	0.135	0.167
LOC101060567		1	-0.0169993	0.0516846	-0.0236617			1	1	1			0.004	0.004	0.005
PEX11B		1	-0.0169993	0.0516846	-0.0236617			1	1	1			0.004	0.004	0.005
PGRMC1		1	-0.0169993	0.0516846	-0.0236617			1	1	1			0.004	0.004	0.005
SGPL1		1	-0.0169993	0.0516846	-0.0236617			1	1	1			0.004	0.004	0.005
AIMP2		1	-0.0169993	0.0516846	-0.0236617			1	1	1			0.004	0.004	0.005
REEP6		1	-0.0169993	0.0516846	-0.0236617			1	1	1			0.004	0.004	0.005
ANGPTL1		6	-0.0360959	0.0517707	-0.0277348	-0.0568521	-0.0447304	5	5	5	6	4	0.022	0.022	0.023	0.035	0.033
CAMK2D		2	-0.0178943	0.051797	-0.0252777	-0.0284067	-0.0252221	2	2	2	1	1	0.009	0.009	0.009	0.006	0.008
ITGB3		5	-0.0353477	0.0518532	-0.0409408	-0.0477477	-0.0392067	5	4	5	4	3	0.022	0.018	0.023	0.024	0.025
AKR7A3		140	-0.0764209	0.0521201	-0.060841	-0.172325	-0.12853	132	129	127	108	81	0.576	0.576	0.577	0.635	0.675
ITGA3		30	-0.0513574	0.0521774	-0.0685696	-0.0171811	-0.0300108	28	27	26	23	14	0.122	0.121	0.118	0.135	0.117
HMGB1		2	-0.0238694	0.0522364	-0.00576996	-0.0305772	-0.0229581	2	2	2	2	1	0.009	0.009	0.009	0.012	0.008
KRT84		81	-0.0661735	0.0522962	-0.0955143	-0.0860176	-0.0654484	77	76	75	47	33	0.336	0.339	0.341	0.276	0.275
ACOX1		14	-0.0328045	0.0523854	-0.0334006	-0.0521884	-0.046743	13	13	12	7	5	0.057	0.058	0.055	0.041	0.042
LYPLA1		3	-0.036494	0.0523943	-0.0156664	-0.0284672	-0.0247027	3	3	3	1	1	0.013	0.013	0.014	0.006	0.008
UGP2		89	-0.0847389	0.0524551	-0.109552	-0.122328	-0.106249	85	82	82	71	54	0.371	0.366	0.373	0.418	0.45
GLYAT		14	-0.0450004	0.05253	-0.0362506	-0.0691115	-0.0463979	13	12	13	9	6	0.057	0.054	0.059	0.053	0.05
HP1BP3		2	-0.0323665	0.0526464	-0.00963836	-0.0361068		2	2	2	2		0.009	0.009	0.009	0.012
ATP5J2		2	-0.0487738	0.052651	-0.0330709	-0.0385448	-0.0241149	2	2	2	2	1	0.009	0.009	0.009	0.012	0.008
ATP5J2-PTCD1		2	-0.0487749	0.0526618	-0.0330721	-0.0385471	-0.0241149	2	2	2	2	1	0.009	0.009	0.009	0.012	0.008
VNN1		55	-0.0845813	0.052742	-0.0822336	-0.0847016	-0.0899844	53	51	50	42	27	0.231	0.228	0.227	0.247	0.225
TMEM106A		1	-0.0190449	0.0534179	0.00108117	-0.02688	-0.0258028	1	1	1	1	1	0.004	0.004	0.005	0.006	0.008
PGAM2		138	-0.0840054	0.0534299	-0.0844199	-0.0933198	-0.0606372	133	129	127	102	75	0.581	0.576	0.577	0.6	0.625
IGJ		85	-0.0976721	0.0534679	-0.10214	-0.0783438	-0.0572885	81	79	79	72	52	0.354	0.353	0.359	0.424	0.433
NPDC1		4	-0.0290443	0.0535784	0.0033561	-0.0467632	-0.0381722	4	4	4	4	3	0.017	0.018	0.018	0.024	0.025
BST2		7	-0.0461825	0.0536128	-0.0466797	-0.0559255	-0.0458047	7	6	7	6	5	0.031	0.027	0.032	0.035	0.042
FLOT1		87	-0.0657865	0.053647	-0.0755419	-0.0810345	-0.0652148	83	80	82	68	49	0.362	0.357	0.373	0.4	0.408
TMPRSS11E		10	-0.0551139	0.0539316	-0.0517961	-0.0478188	-0.0375072	10	10	9	6	5	0.044	0.045	0.041	0.035	0.042
SNX12		1	-0.0239544	0.054011	-0.0187598	-0.0276434	-0.0242636	1	1	1	1	1	0.004	0.004	0.005	0.006	0.008
TMEM176A		1	-0.0239544	0.054011	-0.0187598	-0.0276434	-0.0242636	1	1	1	1	1	0.004	0.004	0.005	0.006	0.008
MGP		1	-0.0239544	0.054011	-0.0187598	-0.0276434	-0.0242636	1	1	1	1	1	0.004	0.004	0.005	0.006	0.008
RPS6KA3		3	-0.0202952	0.0540475	-0.0478777	-0.0218059	-0.0256588	3	3	3	2	1	0.013	0.013	0.014	0.012	0.008
SYNCRIP		5	-0.0293288	0.0541559	-0.0422722	-0.0348535	-0.0277038	5	5	4	3	3	0.022	0.022	0.018	0.018	0.025
STARD10		2	-0.0230512	0.0541597	-0.0577409	-0.0287905	-0.0256588	2	2	2	1	1	0.009	0.009	0.009	0.006	0.008
OXCT1		13	-0.0342799	0.0542254	0.0607969	-0.0341804	-0.0319316	10	10	10	9	4	0.044	0.045	0.045	0.053	0.033
RPL7A		10	-0.0420188	0.0542375	-0.0597245	-0.0583127	-0.0286467	10	10	9	9	6	0.044	0.045	0.041	0.053	0.05
CYCS		1	-0.0309096	0.0545583	-0.048638	-0.0213426	-0.0229581	1	1	1	1	1	0.004	0.004	0.005	0.006	0.008
OGFOD3		8	-0.0500456	0.0546827	-0.0564259	-0.0541927	-0.0446592	7	7	6	7	5	0.031	0.031	0.027	0.041	0.042
NSF		25	-0.0661276	0.0547682	-0.09182	-0.0188925	-0.0712643	24	23	23	19	12	0.105	0.103	0.105	0.112	0.1
SLC23A1		126	-0.0719576	0.0548428	-0.10142	-0.0832123	-0.0755864	118	115	114	98	69	0.515	0.513	0.518	0.576	0.575
CRYL1		178	-0.0988052	0.0548818	-0.111929	-0.193233	-0.158028	169	165	162	138	103	0.738	0.737	0.736	0.812	0.858
GLUL		34	-0.0475068	0.0551238	-0.0626141	-0.0381842	-0.0200747	33	33	32	24	18	0.144	0.147	0.145	0.141	0.15
DEFB1		10	-0.0368378	0.0553888	-0.0476643	-0.060084	-0.0491377	10	10	10	7	5	0.044	0.045	0.045	0.041	0.042
PCOLCE		8	-0.041614	0.0554252	-0.0427019	-0.0480155	-0.041915	8	7	8	6	6	0.035	0.031	0.036	0.035	0.05
EFEMP2		4	-0.0375249	0.0555244	-0.0319188	-0.0445837	-0.0393608	4	3	4	4	4	0.017	0.013	0.018	0.024	0.033
AKR1B15		12	-0.0539534	0.0561763	-0.0624748	-0.0639889	-0.0460732	12	12	11	8	6	0.052	0.054	0.05	0.047	0.05
SPRR1B		10	-0.0483937	0.0563189	-0.064379	-0.0304017	-0.0268619	9	8	8	3	3	0.039	0.036	0.036	0.018	0.025
CABYR		5	-0.0343031	0.0563989	-0.0647791	-0.0399198	-0.0287125	5	4	5	3	2	0.022	0.018	0.023	0.018	0.017
KRT20		59	-0.0614115	0.0565116	-0.0881754	-0.0555046	-0.0426101	56	56	54	44	31	0.245	0.25	0.245	0.259	0.258
TGM4		25	-0.0419477	0.0566438	0.0104997	-0.0521216	-0.0444775	24	23	23	19	16	0.105	0.103	0.105	0.112	0.133
S100A11		124	-0.0831219	0.0567512	-0.087807	-0.140765	-0.112862	118	115	114	85	64	0.515	0.513	0.518	0.5	0.533
NANS		11	-0.0308471	0.0567864	-0.05594	-0.0502041	-0.0457727	11	11	10	9	8	0.048	0.049	0.045	0.053	0.067
HBG1		12	-0.0159369	0.0568197	-0.0349856	0.113751	-0.0221131	11	11	11	9	6	0.048	0.049	0.05	0.053	0.05
ARSE		5	-0.045904	0.05683	-0.0414101	-0.0581555	-0.0287308	5	4	4	5	2	0.022	0.018	0.018	0.029	0.017
ZG16		3	-0.025899	0.0568362	-0.0249559	-0.0317114	-0.0268662	3	3	3	3	2	0.013	0.013	0.014	0.018	0.017
HLA-DRB5		7	-0.0485415	0.0569393	-0.0498575	-0.0285613	-0.0250571	7	5	7	5	3	0.031	0.022	0.032	0.029	0.025
ADD1		5	-0.0137955	0.0569407	-0.0336855	0.128817	-0.0207177	5	5	5	3	2	0.022	0.022	0.023	0.018	0.017
FN3K		3	-0.0260113	0.0570363	-0.0477625	0.0714489	-0.035558	3	3	3	3	2	0.013	0.013	0.014	0.018	0.017
SPRR1A		13	-0.0514242	0.0572752	-0.068232	-0.033393	-0.0291693	12	11	10	5	5	0.052	0.049	0.045	0.029	0.042
ZMPSTE24		13	-0.0464818	0.0574494	-0.0387148	-0.0647508	-0.0453192	13	12	12	11	8	0.057	0.054	0.055	0.065	0.067
MUC13		5	-0.0309714	0.0574527	-0.0344905	-0.037057	-0.0254971	5	5	4	5	3	0.022	0.022	0.018	0.029	0.025
MYO1D		49	-0.059763	0.0577269	-0.0655888	-0.0749587	-0.0545466	45	44	42	36	25	0.197	0.196	0.191	0.212	0.208
RAB27B		75	-0.066948	0.0577642	-0.0960772	-0.117407	-0.10121	73	71	69	56	43	0.319	0.317	0.314	0.329	0.358
CYB5R1		2	-0.0196016	0.0579393	-0.0271974	-0.0271094		2	2	2	1		0.009	0.009	0.009	0.006
PGD		130	-0.07722	0.0579434	-0.074955	-0.039652	-0.1322	122	119	119	96	72	0.533	0.531	0.541	0.565	0.6
C1orf116		20	-0.0531761	0.057964	-0.0554282	-0.0689733	-0.0609474	20	19	19	19	17	0.087	0.085	0.086	0.112	0.142
NDUFS1		25	-0.0465341	0.0579702	-0.0186909	-0.060963	-0.0479417	22	22	22	17	11	0.096	0.098	0.1	0.1	0.092
RNF123		3	-0.0272446	0.0580904	-0.0273335	0.302351	-0.0171064	3	3	3	3	2	0.013	0.013	0.014	0.018	0.017
ADH1C		1	-0.0165902	0.0582076	-0.0146749	-0.0285798	-0.024868	1	1	1	1	1	0.004	0.004	0.005	0.006	0.008
ADH1A		1	-0.0165902	0.0582076	-0.0146749	-0.0285798	-0.024868	1	1	1	1	1	0.004	0.004	0.005	0.006	0.008
IGSF8		42	-0.0767976	0.0582118	-0.0718023	-0.126516	-0.104712	39	38	36	38	29	0.17	0.17	0.164	0.224	0.242
PSMC5		17	-0.0457172	0.0582334	-0.0838925	-0.0567483	-0.0540742	16	16	15	12	10	0.07	0.071	0.068	0.071	0.083
SLC6A6		2	-0.0185894	0.058547	-0.0394236	-0.0265693		2	2	2	1		0.009	0.009	0.009	0.006
UBR4		5	-0.0288006	0.0588166	-0.0432502	0.0433392	-0.0250875	5	5	5	3	1	0.022	0.022	0.023	0.018	0.008
PCDHGC3		31	-0.0677467	0.0588435	-0.0719933	-0.0849986	-0.0797703	31	30	30	29	24	0.135	0.134	0.136	0.171	0.2
DDX1		4	-0.032961	0.0588894	-0.0582263	-0.0383307	-0.0333992	4	4	4	3	3	0.017	0.018	0.018	0.018	0.025
RAB12		2	-0.0222698	0.0589054	-0.0468953	-0.0287905	-0.0256588	2	2	2	1	1	0.009	0.009	0.009	0.006	0.008
RAB1B		133	-0.142403	0.0590408	-0.158176	-0.1328	-0.137727	125	122	118	93	65	0.546	0.545	0.536	0.547	0.542
UQCRC1		82	-0.0652457	0.0591571	-0.0621187	-0.0970056	-0.0729947	78	76	75	59	45	0.341	0.339	0.341	0.347	0.375
WARS		7	-0.0454296	0.0591577	-0.0174345	-0.037182	-0.0287934	6	6	6	6	4	0.026	0.027	0.027	0.035	0.033
SEC22B		23	-0.0844192	0.0591664	-0.0746421	-0.0507032	-0.0691672	23	23	22	14	10	0.1	0.103	0.1	0.082	0.083
CPM		131	-0.0447964	0.0591708	-0.0525864	-0.0731681	-0.06192	126	122	120	108	81	0.55	0.545	0.545	0.635	0.675
FLVCR2		1	-0.0149537	0.0592339	-0.0432692	-0.0265693		1	1	1	1		0.004	0.004	0.005	0.006
PALM		1	-0.0149537	0.0592339	-0.0432692	-0.0265693		1	1	1	1		0.004	0.004	0.005	0.006
SLC26A6		1	-0.0149537	0.0592339	-0.0432692	-0.0265693		1	1	1	1		0.004	0.004	0.005	0.006
SLC6A20		1	-0.0149537	0.0592339	-0.0432692	-0.0265693		1	1	1	1		0.004	0.004	0.005	0.006
EIF2S1		2	-0.0239544	0.0592567	-0.0354496	-0.00169577		1	1	1	1		0.004	0.004	0.005	0.006
CCDC64B		1	-0.0239544	0.0592567	-0.0354496			1	1	1			0.004	0.004	0.005
MLLT4		1	-0.0239544	0.0592567	-0.0354496			1	1	1			0.004	0.004	0.005
NEBL		1	-0.0239544	0.0592567	-0.0354496			1	1	1			0.004	0.004	0.005
NEFH		1	-0.0239544	0.0592567	-0.0354496			1	1	1			0.004	0.004	0.005
PYCARD		1	-0.0239544	0.0592567	-0.0354496			1	1	1			0.004	0.004	0.005
SEC31A		1	-0.0239544	0.0592567	-0.0354496			1	1	1			0.004	0.004	0.005
AKR1C2		3	-0.0306764	0.0592954	-0.0504638	-0.0364519	-0.0188127	3	3	3	2	1	0.013	0.013	0.014	0.012	0.008
PPP1CC		9	-0.051717	0.0593302	-0.0707374	-0.0491234	-0.0364152	9	9	8	4	3	0.039	0.04	0.036	0.024	0.025
AOX1		21	-0.0545044	0.0593373	-0.0898444	-0.0764612	-0.0647134	19	18	19	18	14	0.083	0.08	0.086	0.106	0.117
CILP		3	-0.0272696	0.0593997	-0.0556614	-0.0351284	-0.0257084	3	3	3	3	1	0.013	0.013	0.014	0.018	0.008
SLC25A12		2	-0.0259565	0.0594649	-0.00153822	-0.033273	-0.023461	2	2	2	2	1	0.009	0.009	0.009	0.012	0.008
C2orf54		14	-0.0592052	0.0595251	-0.077465	-0.059288	-0.0425155	14	14	13	9	7	0.061	0.062	0.059	0.053	0.058
ENPP7		2	-0.0278943	0.0595351	-0.0548603	-0.0386005	-0.0257084	2	2	2	2	1	0.009	0.009	0.009	0.012	0.008
BDH2		90	-0.065969	0.0595903	-0.0620133	-0.140278	-0.116932	83	81	80	71	53	0.362	0.362	0.364	0.418	0.442
ADAM10		3	-0.0299881	0.0597217	-0.0230337	-0.0408676	-0.0251693	3	3	3	3	2	0.013	0.013	0.014	0.018	0.017
LEFTY1		3	-0.0279484	0.0597254	-0.0544875	-0.0385454	-0.0371849	3	3	3	3	3	0.013	0.013	0.014	0.018	0.025
PSMB6		2	-0.0245808	0.0598443	-0.0368509	-0.0107246	0.00485119	2	2	2	1	1	0.009	0.009	0.009	0.006	0.008
PRKACB		11	-0.0429776	0.0598665	-0.0851001	-0.0468694	-0.0481676	11	11	11	8	6	0.048	0.049	0.05	0.047	0.05
NME2		15	-0.0445011	0.060033	-0.0715638	-0.0684175	-0.0536714	13	13	13	10	7	0.057	0.058	0.059	0.059	0.058
UPK3B		3	-0.0321796	0.0601716	-0.0622339	-0.0403803	-0.0342803	3	3	3	2	2	0.013	0.013	0.014	0.012	0.017
KRT78		108	-0.0157005	0.0601887	-0.0321119	-0.0997539	-0.0778543	103	100	98	73	52	0.45	0.446	0.445	0.429	0.433
LMAN2		227	-0.115517	0.0601994	-0.102874	-0.136632	-0.0994678	217	213	208	168	118	0.948	0.951	0.945	0.988	0.983
CRYM		116	-0.108278	0.060208	-0.165689	-0.15696	-0.110173	110	105	106	98	72	0.48	0.469	0.482	0.576	0.6
LEFTY2		2	-0.0270796	0.0602143	-0.0525055	-0.0377164	-0.036439	2	2	2	2	2	0.009	0.009	0.009	0.012	0.017
TUBB		226	-0.109855	0.0602422	-0.124185	-0.111718	-0.0873572	216	212	208	162	117	0.943	0.946	0.945	0.953	0.975
MAPRE1		2	-0.0244461	0.0602673	-0.0353967	0.380281		2	2	2	1		0.009	0.009	0.009	0.006
IPO5		9	-0.0326572	0.0603237	-0.0509583	0.0225176	-0.0384072	9	9	9	8	6	0.039	0.04	0.041	0.047	0.05
ECHDC3		7	-0.0403123	0.0606147	-0.0169448	-0.0347707	-0.00924222	5	5	5	5	4	0.022	0.022	0.023	0.029	0.033
GSTM1		10	-0.0357918	0.0607673	-0.0306411	-0.0485477	-0.0427874	10	10	10	6	5	0.044	0.045	0.045	0.035	0.042
AIM1L		2	-0.0243814	0.0609174	-0.0360398			2	2	2			0.009	0.009	0.009
TXN		12	-0.0516633	0.0610014	-0.0599046	-0.0195269	-0.0128793	12	11	11	8	7	0.052	0.049	0.05	0.047	0.058
ITGB1		67	-0.113979	0.0610361	-0.114739	-0.0831757	-0.0620625	65	63	61	52	35	0.284	0.281	0.277	0.306	0.292
SEMG1		32	-0.0320904	0.0611549	-0.0433735	-0.0443047	-0.0350073	32	31	32	21	15	0.14	0.138	0.145	0.124	0.125
TOMM70A		5	-0.0279856	0.0611708	-0.0308886	-0.0458494	-0.0248703	5	5	5	3	1	0.022	0.022	0.023	0.018	0.008
GSR		19	-0.0613184	0.0611719	-0.100849	-0.0905521	-0.076207	18	18	18	16	13	0.079	0.08	0.082	0.094	0.108
DNAJB8		2	-0.0272029	0.0612026	-0.0522905	-0.0376683	-0.0364315	2	2	2	2	2	0.009	0.009	0.009	0.012	0.017
CDH15		19	-0.0388698	0.0613975	-0.0672712	-0.0678879	-0.0597878	17	16	17	18	17	0.074	0.071	0.077	0.106	0.142
CSTA		6	-0.0433902	0.0614407	-0.0480071	-0.0414023	-0.0435736	6	5	6	5	3	0.026	0.022	0.027	0.029	0.025
NDUFA12		7	-0.041721	0.061451	-0.0302485	-0.0348049	-0.021965	5	5	5	6	3	0.022	0.022	0.023	0.035	0.025
SMO		11	-0.0546698	0.061458	-0.0623223	-0.0734954	-0.0550209	11	11	11	10	8	0.048	0.049	0.05	0.059	0.067
NIT1		3	-0.0293364	0.0615482	-0.063366	-0.0468524	-0.0444449	3	3	3	3	3	0.013	0.013	0.014	0.018	0.025
LYNX1		13	-0.062868	0.0615767	-0.0339248	-0.0472673	-0.0382561	13	13	12	6	5	0.057	0.058	0.055	0.035	0.042
ATP5H		37	-0.0613747	0.0616271	-0.0547274	-0.0835127	-0.0642133	31	30	30	28	16	0.135	0.134	0.136	0.165	0.133
PRNP		6	-0.0485041	0.0616321	-0.0459381	-0.0579369	-0.0495359	6	6	6	5	4	0.026	0.027	0.027	0.029	0.033
MPP1		3	-0.029432	0.0616926	-0.0352162	0.253157	-0.0154742	3	3	3	3	2	0.013	0.013	0.014	0.018	0.017
NDUFB8		2	-0.026777	0.0617124	-0.0128218	-0.0387935		2	2	2	2		0.009	0.009	0.009	0.012
PRODH2		2	-0.0366955	0.0618769	-0.0285019	-0.0271094		2	2	2	1		0.009	0.009	0.009	0.006
PGAM4		42	-0.0913933	0.0619386	-0.114642	-0.0954863	-0.0794519	41	40	38	31	23	0.179	0.179	0.173	0.182	0.192
IGFBP6		4	-0.0280401	0.0619616	-0.0472973	-0.0450826	-0.0362702	4	4	4	4	2	0.017	0.018	0.018	0.024	0.017
TSPAN4		4	-0.0290903	0.062223	-0.0149328	-0.0433104	-0.0352348	4	4	4	3	2	0.017	0.018	0.018	0.018	0.017
DPEP1		216	-0.163074	0.0624213	-0.200775	0.134689	0.190755	206	201	197	169	120	0.9	0.897	0.895	0.994	1
DNAJC5		19	-0.0511646	0.0625002	-0.0242626	-0.0516259	-0.0493488	19	18	17	17	14	0.083	0.08	0.077	0.1	0.117
AKR1C4		16	-0.06708	0.0627147	-0.0676357	-0.0735942	-0.0593916	16	15	16	14	12	0.07	0.067	0.073	0.082	0.1
CBR3		4	-0.0275014	0.0627363	-0.0401634	-0.0393807	-0.0260597	4	4	3	3	2	0.017	0.018	0.014	0.018	0.017
FLRT2		2	-0.0168927	0.0627427	-0.0498199	-0.0304434	-0.0256588	2	2	2	2	1	0.009	0.009	0.009	0.012	0.008
CLEC3B		77	-0.0907215	0.0628216	-0.084695	-0.0781702	-0.133191	75	72	71	69	50	0.328	0.321	0.323	0.406	0.417
ACPP		198	-0.0782241	0.0629018	-0.0734937	-0.14296	-0.118849	190	185	182	154	109	0.83	0.826	0.827	0.906	0.908
HNRNPA2B1		77	-0.107648	0.0629869	-0.104461	-0.104557	-0.117875	75	74	74	57	43	0.328	0.33	0.336	0.335	0.358
PIP		25	-0.0132359	0.0629968	-0.0371397	-0.0361347	-0.0299189	25	24	25	20	15	0.109	0.107	0.114	0.118	0.125
SEPT7		4	-0.0270341	0.063176	-0.039614	-0.0255409	-0.0120842	4	4	3	2	2	0.017	0.018	0.014	0.012	0.017
HMGCS1		1	-0.0292731	0.0632025	-0.0212107	-0.0279333	-0.0241149	1	1	1	1	1	0.004	0.004	0.005	0.006	0.008
SLC15A2		23	-0.0511885	0.0633073	-0.0497307	-0.0727142	-0.0570721	23	22	22	19	14	0.1	0.098	0.1	0.112	0.117
RAB25		47	-0.0928969	0.0633791	-0.100038	-0.0971342	-0.0750288	44	43	42	32	26	0.192	0.192	0.191	0.188	0.217
MGAM		232	-0.184798	0.0634555	-0.238034	-0.136486	-0.10725	222	217	213	169	119	0.969	0.969	0.968	0.994	0.992
APPL2		2	-0.0206328	0.0635971	-0.0519525	-0.0287905	-0.0256588	2	2	2	1	1	0.009	0.009	0.009	0.006	0.008
LOC101060471		18	-0.0736304	0.063647	-0.0938085	-0.0741348	-0.0656512	18	18	17	13	11	0.079	0.08	0.077	0.076	0.092
MYH11		80	-0.108143	0.0636742	-0.112204	-0.0773666	-0.0780369	77	76	71	59	38	0.336	0.339	0.323	0.347	0.317
LOC101060522		21	-0.0565159	0.0637718	-0.0838731	-0.038491	-0.0465395	21	21	20	16	12	0.092	0.094	0.091	0.094	0.1
FN3KRP		1	-0.0219088	0.0637955	-0.0365	-0.0289573	-0.0258241	1	1	1	1	1	0.004	0.004	0.005	0.006	0.008
GMPR		1	-0.0219088	0.0637955	-0.0365	-0.0289573	-0.0258241	1	1	1	1	1	0.004	0.004	0.005	0.006	0.008
ADIRF		8	-0.0453413	0.0638286	-0.0586345	-0.0357589	-0.0323134	8	8	8	5	5	0.035	0.036	0.036	0.029	0.042
OLA1		15	-0.0405922	0.0640309	-0.0620283	0.0354488	-0.0346231	13	13	12	10	8	0.057	0.058	0.055	0.059	0.067
KRT73		167	-0.0710895	0.0640564	-0.101444	-0.0899371	-0.0650008	158	154	153	122	86	0.69	0.688	0.695	0.718	0.717
SND1		5	-0.0230502	0.0640687	-0.0320097	-0.0236644	-0.0103289	5	5	4	2	2	0.022	0.022	0.018	0.012	0.017
EVPLL		15	-0.0597116	0.0641891	-0.0887576	-0.0590973	-0.042351	15	15	14	10	8	0.066	0.067	0.064	0.059	0.067
COMT		18	-0.0671466	0.0642733	-0.0813915	-0.0570326	-0.0468717	18	17	17	11	8	0.079	0.076	0.077	0.065	0.067
NCKAP1		15	-0.0473467	0.0643654	-0.0807687	-0.0538133	-0.0404065	15	15	14	9	7	0.066	0.067	0.064	0.053	0.058
TCP1		62	-0.0715145	0.0644151	-0.0984244	0.0813337	-0.0670184	58	56	57	51	38	0.253	0.25	0.259	0.3	0.317
NDUFV1		12	-0.0594664	0.0644155	-0.0283846	-0.0605235	-0.0342778	9	9	9	7	3	0.039	0.04	0.041	0.041	0.025
CRYAA		22	-0.0487238	0.0644351	-0.089857	-0.0868294	-0.0662082	21	20	21	19	14	0.092	0.089	0.095	0.112	0.117
PSMC3		12	-0.0315439	0.0644982	-0.0442713	0.0324636	-0.0323248	12	12	11	10	8	0.052	0.054	0.05	0.059	0.067
ANTXR1		35	-0.0826922	0.0645384	-0.0932763	-0.0596726	-0.053244	32	31	29	30	21	0.14	0.138	0.132	0.176	0.175
DPP3		8	-0.0455316	0.0645558	-0.0499271	-0.064526	-0.0500037	8	8	8	7	6	0.035	0.036	0.036	0.041	0.05
OLR1		7	-0.0407203	0.0648144	-0.0704866	-0.0339097	-0.0415998	7	7	7	7	5	0.031	0.031	0.032	0.041	0.042
GFAP		26	-0.04538	0.0648276	-0.0724165	-0.0312205	-0.0164286	25	25	22	10	6	0.109	0.112	0.1	0.059	0.05
TRPV5		1	-0.0296822	0.0648903	-0.0277466	-0.024152	-0.0195941	1	1	1	1	1	0.004	0.004	0.005	0.006	0.008
GALNT10		2	-0.0384378	0.0651138	-0.022959	-0.0382264	-0.0337561	2	2	2	2	2	0.009	0.009	0.009	0.012	0.017
PRDX3		46	-0.0675333	0.0651329	-0.0298582	-0.0850517	-0.0712645	41	41	38	34	20	0.179	0.183	0.173	0.2	0.167
PGLYRP1		126	-0.0785489	0.0651513	-0.0726821	-0.0899667	-0.0701563	121	119	115	92	69	0.528	0.531	0.523	0.541	0.575
DSC2		24	-0.0181671	0.0651754	-0.0216982	-0.0438154	-0.0429726	23	23	22	11	9	0.1	0.103	0.1	0.065	0.075
KIF5C		4	-0.0291435	0.0652084	-0.0655325	-0.04351	-0.0354575	4	4	4	3	2	0.017	0.018	0.018	0.018	0.017
HIBCH		18	-0.0380923	0.0653216	-0.0469249	-0.0446967	-0.038762	17	17	17	12	9	0.074	0.076	0.077	0.071	0.075
GAL3ST1		3	-0.0377503	0.0654104	-0.0415084	-0.0436248	-0.0326853	2	2	2	3	2	0.009	0.009	0.009	0.018	0.017
PCYOX1		153	-0.0696182	0.0654378	-0.0411408	-0.204127	-0.163441	147	144	141	123	90	0.642	0.643	0.641	0.724	0.75
LDHC		9	-0.0403187	0.0655116	-0.0649018	-0.0492971	-0.0340018	9	8	9	7	5	0.039	0.036	0.041	0.041	0.042
VAMP8		25	-0.0578841	0.0655545	-0.0767616	-0.0585906	-0.051709	25	24	24	18	15	0.109	0.107	0.109	0.106	0.125
RPS10-NUDT3		2	-0.0201908	0.0655624	-0.0297307	-0.0193216	-0.00640002	2	2	1	1	1	0.009	0.009	0.005	0.006	0.008
RPS10		2	-0.0201908	0.0655624	-0.0297307	-0.0193216	-0.00640002	2	2	1	1	1	0.009	0.009	0.005	0.006	0.008
CTNNB1		25	-0.074121	0.0656412	-0.083576	-0.0711631	-0.058151	25	24	23	15	13	0.109	0.107	0.105	0.088	0.108
LAMA5		22	-0.0405803	0.0656971	-0.0957386	-0.0650267	-0.0575603	21	21	21	22	18	0.092	0.094	0.095	0.129	0.15
CREG1		2	-0.0201286	0.0657679	-0.0613904	-0.0372019	-0.0256588	2	2	2	2	1	0.009	0.009	0.009	0.012	0.008
PNPO		2	-0.0199501	0.0658336	-0.0606997	-0.0368052	-0.0256588	2	2	2	2	1	0.009	0.009	0.009	0.012	0.008
CKAP5		1	-0.0182267	0.0660763	-0.0460703	-0.0287905	-0.0256588	1	1	1	1	1	0.004	0.004	0.005	0.006	0.008
ITFG1		1	-0.0182267	0.0660763	-0.0460703	-0.0287905	-0.0256588	1	1	1	1	1	0.004	0.004	0.005	0.006	0.008
NEDD4L		1	-0.0182267	0.0660763	-0.0460703	-0.0287905	-0.0256588	1	1	1	1	1	0.004	0.004	0.005	0.006	0.008
C16orf89		1	-0.0182267	0.0660763	-0.0460703	-0.0287905	-0.0256588	1	1	1	1	1	0.004	0.004	0.005	0.006	0.008
EPCAM		1	-0.0182267	0.0660763	-0.0460703	-0.0287905	-0.0256588	1	1	1	1	1	0.004	0.004	0.005	0.006	0.008
GART		1	-0.0182267	0.0660763	-0.0460703	-0.0287905	-0.0256588	1	1	1	1	1	0.004	0.004	0.005	0.006	0.008
MYO5C		1	-0.0182267	0.0660763	-0.0460703	-0.0287905	-0.0256588	1	1	1	1	1	0.004	0.004	0.005	0.006	0.008
NDUFB11		1	-0.0182267	0.0660763	-0.0460703	-0.0287905	-0.0256588	1	1	1	1	1	0.004	0.004	0.005	0.006	0.008
SGSM3		1	-0.0182267	0.0660763	-0.0460703	-0.0287905	-0.0256588	1	1	1	1	1	0.004	0.004	0.005	0.006	0.008
SPR		1	-0.0182267	0.0660763	-0.0460703	-0.0287905	-0.0256588	1	1	1	1	1	0.004	0.004	0.005	0.006	0.008
TXNDC16		1	-0.0182267	0.0660763	-0.0460703	-0.0287905	-0.0256588	1	1	1	1	1	0.004	0.004	0.005	0.006	0.008
CAPNS1		64	-0.100562	0.0662836	-0.101139	-0.102122	-0.0918337	60	57	59	46	35	0.262	0.254	0.268	0.271	0.292
INHBE		4	-0.0324925	0.0663138	-0.0405338	-0.0457089	-0.0296571	4	4	4	4	2	0.017	0.018	0.018	0.024	0.017
ALDH6A1		141	-0.10316	0.0663892	-0.0878785	-0.148097	-0.122393	131	128	126	106	78	0.572	0.571	0.573	0.624	0.65
ANGPTL2		154	-0.110671	0.0664311	-0.111852	-0.139682	-0.116767	145	143	140	126	90	0.633	0.638	0.636	0.741	0.75
EIF3D		2	-0.0305522	0.0664418	-0.0442424	-0.028559	-0.0252339	2	2	2	1	1	0.009	0.009	0.009	0.006	0.008
PGA4		47	-0.0651022	0.0664794	-0.060612	-0.0924142	-0.0713899	43	42	39	32	23	0.188	0.188	0.177	0.188	0.192
PGA5		47	-0.0651023	0.0664795	-0.0606122	-0.0924142	-0.0713899	43	42	39	32	23	0.188	0.188	0.177	0.188	0.192
CANT1		3	-0.0273537	0.066689	-0.0624357	-0.0415694	-0.034629	3	3	3	3	2	0.013	0.013	0.014	0.018	0.017
EPHB6		3	-0.0357713	0.0667156	-0.0370485	-0.0284518	-0.0349438	2	2	2	3	2	0.009	0.009	0.009	0.018	0.017
CAB39L		31	-0.0818667	0.0667193	-0.118156	-0.118564	-0.0920952	30	29	28	26	20	0.131	0.129	0.127	0.153	0.167
PSMA4		3	-0.0264863	0.0667494	-0.0594583	-0.0430116	-0.0391704	3	3	3	3	3	0.013	0.013	0.014	0.018	0.025
NQO2		3	-0.0373438	0.0667541	-0.0599982	-0.038526	-0.0243911	3	3	3	3	1	0.013	0.013	0.014	0.018	0.008
ICOSLG		2	-0.0289893	0.0668898	-0.0477254	-0.0283754	-0.0254015	2	2	2	1	1	0.009	0.009	0.009	0.006	0.008
GSS		8	-0.0420414	0.0669626	-0.058812	-0.0550808	-0.0458656	8	8	8	8	6	0.035	0.036	0.036	0.047	0.05
PLIN3		6	-0.0407044	0.0672825	-0.0512815	-0.0516962	-0.0428449	6	6	5	5	5	0.026	0.027	0.023	0.029	0.042
LMNB2		5	-0.0221444	0.0676413	-0.0402424	-0.0363245	-0.0309015	4	4	4	5	3	0.017	0.018	0.018	0.029	0.025
SDR16C5		3	-0.0268073	0.0677748	-0.0387244	-0.0283275	-0.0255903	3	3	3	1	1	0.013	0.013	0.014	0.006	0.008
HDAC6		5	-0.0251355	0.0677905	-0.0344013	-0.0291465	-0.0253054	5	5	5	3	3	0.022	0.022	0.023	0.018	0.025
RPL10		12	-0.0544504	0.067801	-0.0673722	-0.0621018	-0.0363339	12	12	11	7	5	0.052	0.054	0.05	0.041	0.042
NME1-NME2		18	-0.0453247	0.0678998	-0.0852736	-0.0730443	-0.0575841	16	16	16	13	8	0.07	0.071	0.073	0.076	0.067
RPS16		20	-0.0562005	0.0680463	-0.0801677	-0.0663151	-0.0499822	20	20	19	14	11	0.087	0.089	0.086	0.082	0.092
PCK1		140	-0.0610521	0.0680699	-0.118527	-0.00604651	-0.038887	132	129	125	109	81	0.576	0.576	0.568	0.641	0.675
GPX1		4	-0.0306535	0.0683407	-0.0515223	0.178695	-0.0154871	4	4	4	4	3	0.017	0.018	0.018	0.024	0.025
TXNL1		2	-0.0194084	0.0684225	-0.0458279	0.00376271	-0.0256588	2	2	2	2	1	0.009	0.009	0.009	0.012	0.008
KRT85		31	-0.0509262	0.0686421	-0.0437798	-0.0501635	-0.042805	27	27	24	20	14	0.118	0.121	0.109	0.118	0.117
ACADS		13	-0.029226	0.0687015	-0.0099226	-0.0401556	-0.0408212	11	11	11	10	4	0.048	0.049	0.05	0.059	0.033
PRKCSH		3	-0.0344119	0.0687063	-0.0326695	-0.0289761		3	3	3	1		0.013	0.013	0.014	0.006
ACAA1		5	-0.0284692	0.0687534	-0.0340075			5	5	5			0.022	0.022	0.023
RAB21		95	-0.102024	0.0687697	-0.100498	-0.101021	-0.100894	90	86	86	76	56	0.393	0.384	0.391	0.447	0.467
VAT1		110	-0.151124	0.0688174	-0.154468	-0.155967	-0.151892	105	101	98	85	59	0.459	0.451	0.445	0.5	0.492
PPA2		3	-0.0401062	0.0689292	-0.0467388	-0.0289564	-0.0292987	3	3	3	2	2	0.013	0.013	0.014	0.012	0.017
RDH12		3	-0.0374083	0.0689942	-0.0399379	-0.0283275	-0.0255903	3	3	3	1	1	0.013	0.013	0.014	0.006	0.008
GNB2L1		37	-0.0789652	0.0690396	-0.0978523	-0.109626	-0.0898847	37	36	35	25	19	0.162	0.161	0.159	0.147	0.158
ARPC4-TTLL3		48	-0.109603	0.0690571	-0.104523	-0.0942169	-0.100442	47	47	45	34	25	0.205	0.21	0.205	0.2	0.208
HK1		33	-0.0252381	0.0692805	-0.026395	-0.0622287	-0.0620483	30	29	29	21	12	0.131	0.129	0.132	0.124	0.1
C21orf33		22	-0.0552658	0.0693008	-0.00884229	-0.0635098	-0.0533703	19	18	19	16	12	0.083	0.08	0.086	0.094	0.1
DHRS2		119	-0.0547879	0.0693186	-0.0496896	-0.0955324	-0.0711917	111	108	107	89	65	0.485	0.482	0.486	0.524	0.542
LXN		2	-0.0263219	0.0693261	-0.0288266	0.202547	-0.0258241	2	2	2	2	1	0.009	0.009	0.009	0.012	0.008
SH3BGRL2		1	-0.0305005	0.0693378	-0.040118			1	1	1			0.004	0.004	0.005
UBL3		1	-0.0305005	0.0693378	-0.040118			1	1	1			0.004	0.004	0.005
STX7		8	-0.0454794	0.0694042	-0.0464516	-0.0543176	-0.0478478	8	7	8	7	7	0.035	0.031	0.036	0.041	0.058
EIF4G1		5	-0.0404671	0.0694936	-0.021002	-0.0413354	-0.0328501	5	5	4	4	4	0.022	0.022	0.018	0.024	0.033
ADSL		3	-0.0298057	0.0697475	-0.0470927	0.0684347	-0.0208445	3	3	3	3	2	0.013	0.013	0.014	0.018	0.017
IARS2		6	-0.0327935	0.0698279	-0.0211278	-0.0311479	-0.0330907	6	6	6	6	2	0.026	0.027	0.027	0.035	0.017
ANXA13		20	-0.0490437	0.0698303	-0.0688012	-0.0450904	-0.0485915	19	17	17	13	8	0.083	0.076	0.077	0.076	0.067
SBSN		16	-0.05477	0.069846	-0.0921064	-0.0522946	-0.040468	16	16	15	12	10	0.07	0.071	0.068	0.071	0.083
SPP2		15	-0.0461417	0.0698536	-0.0435815	-0.0548459	-0.0342984	15	14	13	13	8	0.066	0.062	0.059	0.076	0.067
LOC100996725		2	-0.0339978	0.069991	-0.0325461	-0.0311117	-0.0229534	2	2	2	2	1	0.009	0.009	0.009	0.012	0.008
LOC100996754		2	-0.0339978	0.069991	-0.0325461	-0.0311117	-0.0229534	2	2	2	2	1	0.009	0.009	0.009	0.012	0.008
LOC101060285		2	-0.0339978	0.069991	-0.0325461	-0.0311117	-0.0229534	2	2	2	2	1	0.009	0.009	0.009	0.012	0.008
LOC101060415		2	-0.0339978	0.069991	-0.0325461	-0.0311117	-0.0229534	2	2	2	2	1	0.009	0.009	0.009	0.012	0.008
LOC101060518		2	-0.0339978	0.069991	-0.0325461	-0.0311117	-0.0229534	2	2	2	2	1	0.009	0.009	0.009	0.012	0.008
LOC101060723		2	-0.0339978	0.069991	-0.0325461	-0.0311117	-0.0229534	2	2	2	2	1	0.009	0.009	0.009	0.012	0.008
PPIAL4A		2	-0.0339978	0.069991	-0.0325461	-0.0311117	-0.0229534	2	2	2	2	1	0.009	0.009	0.009	0.012	0.008
PPIAL4B		2	-0.0339978	0.069991	-0.0325461	-0.0311117	-0.0229534	2	2	2	2	1	0.009	0.009	0.009	0.012	0.008
PPIAL4C		2	-0.0339978	0.069991	-0.0325461	-0.0311117	-0.0229534	2	2	2	2	1	0.009	0.009	0.009	0.012	0.008
PPIAL4D		2	-0.0339978	0.069991	-0.0325461	-0.0311117	-0.0229534	2	2	2	2	1	0.009	0.009	0.009	0.012	0.008
PPIAL4E		2	-0.0339978	0.069991	-0.0325461	-0.0311117	-0.0229534	2	2	2	2	1	0.009	0.009	0.009	0.012	0.008
PPIAL4F		2	-0.0339978	0.069991	-0.0325461	-0.0311117	-0.0229534	2	2	2	2	1	0.009	0.009	0.009	0.012	0.008
ACSS3		1	-0.0276366	0.070022	0.00224829	-0.0272742	-0.023461	1	1	1	1	1	0.004	0.004	0.005	0.006	0.008
BPHL		1	-0.0276366	0.070022	0.00224829	-0.0272742	-0.023461	1	1	1	1	1	0.004	0.004	0.005	0.006	0.008
CKMT2		1	-0.0276366	0.070022	0.00224829	-0.0272742	-0.023461	1	1	1	1	1	0.004	0.004	0.005	0.006	0.008
HPCAL1		1	-0.0276366	0.070022	0.00224829	-0.0272742	-0.023461	1	1	1	1	1	0.004	0.004	0.005	0.006	0.008
NAP1L4		4	-0.025229	0.07003	-0.061294	0.0143442	-0.0361195	4	4	4	4	2	0.017	0.018	0.018	0.024	0.017
PTER		64	-0.0637168	0.070038	-0.0478233	-0.065481	-0.0537658	60	59	58	52	40	0.262	0.263	0.264	0.306	0.333
PIP4K2A		3	-0.0306102	0.0701367	-0.0457521	0.11252	-0.0201465	3	3	3	3	2	0.013	0.013	0.014	0.018	0.017
PSMB4		7	-0.0515631	0.0702432	-0.0405365	-0.0462535	-0.0336939	7	7	6	5	3	0.031	0.031	0.027	0.029	0.025
L1CAM		1	-0.0165902	0.0704097	-0.0256458			1	1	1			0.004	0.004	0.005
LOC101060453		3	-0.0325119	0.0706195	-0.04674	-0.028559	-0.0252339	3	3	3	1	1	0.013	0.013	0.014	0.006	0.008
SORL1		2	-0.0300579	0.070638	-0.0489664	-0.0333626	-0.029501	2	2	2	2	2	0.009	0.009	0.009	0.012	0.017
SCAMP2		9	-0.0629196	0.0706785	-0.0672501	-0.0601191	-0.0550682	9	8	9	7	7	0.039	0.036	0.041	0.041	0.058
TOM1		24	-0.0541461	0.0711154	-0.0617089	-0.0589391	-0.0484339	23	23	21	16	16	0.1	0.103	0.095	0.094	0.133
SLC1A5		2	-0.0182595	0.071126	-0.0515248	-0.0317454	-0.0256588	2	2	2	2	1	0.009	0.009	0.009	0.012	0.008
DDR1		13	-0.0496779	0.0711424	-0.069165	-0.0789102	-0.0657229	13	13	13	12	11	0.057	0.058	0.059	0.071	0.092
PTMA		9	-0.0375766	0.0716255	-0.0451286	-0.0456094	-0.0372312	9	9	9	8	6	0.039	0.04	0.041	0.047	0.05
FH		67	-0.0648557	0.0716309	-0.0563367	-0.0575713	-0.0881889	63	61	62	47	34	0.275	0.272	0.282	0.276	0.283
RPS9		44	-0.0856752	0.0716502	-0.140971	-0.111882	-0.0866282	44	44	42	29	24	0.192	0.196	0.191	0.171	0.2
ATP8B1		1	-0.0227271	0.0719379	-0.0145582	-0.0283295	-0.0251607	1	1	1	1	1	0.004	0.004	0.005	0.006	0.008
SUCNR1		1	-0.0227271	0.0719379	-0.0145582	-0.0283295	-0.0251607	1	1	1	1	1	0.004	0.004	0.005	0.006	0.008
VPS25		1	-0.0227271	0.0719379	-0.0145582	-0.0283295	-0.0251607	1	1	1	1	1	0.004	0.004	0.005	0.006	0.008
CAPS		1	-0.0227271	0.0719379	-0.0145582	-0.0283295	-0.0251607	1	1	1	1	1	0.004	0.004	0.005	0.006	0.008
HRAS		1	-0.0227271	0.0719379	-0.0145582	-0.0283295	-0.0251607	1	1	1	1	1	0.004	0.004	0.005	0.006	0.008
UQCR10		7	-0.0450481	0.0720353	-0.0686248	-0.0462919	-0.0309443	6	6	6	4	2	0.026	0.027	0.027	0.024	0.017
YWHAE		225	-0.107695	0.0721104	-0.0944048	-0.159736	-0.124754	216	211	208	162	115	0.943	0.942	0.945	0.953	0.958
CLCA4		18	-0.0550827	0.0721975	-0.0693838	-0.0590152	-0.0452112	17	17	16	11	6	0.074	0.076	0.073	0.065	0.05
CYB5A		30	-0.0587873	0.072343	-0.047862	-0.0819277	-0.060494	27	26	27	22	13	0.118	0.116	0.123	0.129	0.108
TMEM176B		2	-0.0300132	0.0723947	-0.0162993	-0.0368665	-0.0333885	2	2	2	2	2	0.009	0.009	0.009	0.012	0.017
CAB39		81	-0.0932192	0.0724554	-0.067563	-0.139828	-0.125902	76	74	71	67	50	0.332	0.33	0.323	0.394	0.417
PGC		9	-0.0243034	0.0726284	-0.0397759	-0.0617022	-0.0512225	9	9	9	7	6	0.039	0.04	0.041	0.041	0.05
HAGH		6	-0.0275939	0.0727373	-0.0465587	0.0673342	-0.0276336	6	6	6	5	3	0.026	0.027	0.027	0.029	0.025
LILRB4		2	-0.042084	0.0727501	-0.0579738	-0.0395026	-0.0347709	2	2	2	2	2	0.009	0.009	0.009	0.012	0.017
KLK12		2	-0.0331854	0.0729053	-0.0397718	-0.0287905	-0.0256588	2	2	2	1	1	0.009	0.009	0.009	0.006	0.008
TBC1D10A		2	-0.0193761	0.0729832	-0.0453946	-0.0319249	-0.0251607	2	2	2	2	1	0.009	0.009	0.009	0.012	0.008
FBLN5		3	-0.0392642	0.0729913	-0.0495261	-0.0384126	-0.0335727	3	3	3	3	3	0.013	0.013	0.014	0.018	0.025
AIM1		7	-0.047469	0.0731896	-0.0372513	-0.0439029	-0.0349687	7	7	6	4	4	0.031	0.031	0.027	0.024	0.033
BASP1		189	-0.144954	0.0734399	-0.172825	-0.185653	-0.178876	181	176	174	143	105	0.79	0.786	0.791	0.841	0.875
VPS26A		4	-0.0385902	0.0736642	-0.0210826	-0.0284672	-0.0247027	4	4	4	1	1	0.017	0.018	0.018	0.006	0.008
CTNND1		26	-0.0758457	0.0739632	-0.0868938	-0.0794305	-0.0602137	24	24	23	17	12	0.105	0.107	0.105	0.1	0.1
SLC34A1		8	-0.0462195	0.0739688	-0.0373084	-0.0580224	-0.0496513	8	8	8	8	7	0.035	0.036	0.036	0.047	0.058
RENBP		16	-0.0635887	0.0741042	-0.0683477	-0.0668958	-0.055105	15	15	13	12	11	0.066	0.067	0.059	0.071	0.092
HRNR		42	-0.0493625	0.0742057	-0.0569738	-0.0545101	-0.0480573	41	39	39	34	26	0.179	0.174	0.177	0.2	0.217
HPD		22	-0.07206	0.0742635	-0.100476	-0.109971	-0.0916677	22	20	22	22	19	0.096	0.089	0.1	0.129	0.158
UPK1A		146	-0.112567	0.0743441	-0.113202	-0.1399	-0.098788	138	136	131	116	84	0.603	0.607	0.595	0.682	0.7
PTGES3		3	-0.0332152	0.0743597	-0.0465468	-0.0356453	-0.0317283	3	2	3	2	2	0.013	0.009	0.014	0.012	0.017
YOD1		4	-0.0335788	0.0744385	-0.0399117	0.334659	-0.00638797	4	4	4	3	2	0.017	0.018	0.018	0.018	0.017
GPS1		3	-0.0255525	0.0744663	-0.0485999	0.121952	-0.0238686	3	3	3	3	2	0.013	0.013	0.014	0.018	0.017
ITLN2		5	-0.033071	0.0745234	-0.0464972	-0.0426874	-0.042588	5	5	4	5	3	0.022	0.022	0.018	0.029	0.025
GBE1		44	-0.047778	0.0745622	-0.0972705	-0.0702882	-0.0598236	40	39	38	34	27	0.175	0.174	0.173	0.2	0.225
LILRA5		1	-0.0325461	0.0745836	-0.0471207	-0.0279458	-0.0243911	1	1	1	1	1	0.004	0.004	0.005	0.006	0.008
SLITRK1		1	-0.0325461	0.0745836	-0.0471207	-0.0279458	-0.0243911	1	1	1	1	1	0.004	0.004	0.005	0.006	0.008
ACY3		1	-0.0325461	0.0745836	-0.0471207	-0.0279458	-0.0243911	1	1	1	1	1	0.004	0.004	0.005	0.006	0.008
ALPP		1	-0.0325461	0.0745836	-0.0471207	-0.0279458	-0.0243911	1	1	1	1	1	0.004	0.004	0.005	0.006	0.008
DNPH1		1	-0.0325461	0.0745836	-0.0471207	-0.0279458	-0.0243911	1	1	1	1	1	0.004	0.004	0.005	0.006	0.008
JMJD8		1	-0.0325461	0.0745836	-0.0471207	-0.0279458	-0.0243911	1	1	1	1	1	0.004	0.004	0.005	0.006	0.008
KDELR2		1	-0.0325461	0.0745836	-0.0471207	-0.0279458	-0.0243911	1	1	1	1	1	0.004	0.004	0.005	0.006	0.008
SUCLA2		18	-0.0371504	0.0746565	-0.0377415	-0.0530404	-0.042097	16	16	16	11	7	0.07	0.071	0.073	0.065	0.058
HLA-DRB1		37	-0.0744109	0.0746573	-0.0845754	-0.0891711	-0.0682687	35	33	34	26	16	0.153	0.147	0.155	0.153	0.133
CISD1		4	-0.0332013	0.0747161	-0.0131892	-0.0468991	-0.0283398	4	4	4	4	2	0.017	0.018	0.018	0.024	0.017
RARRES2		12	-0.0407818	0.0749806	-0.0517418	-0.0488312	-0.0454	12	11	12	8	7	0.052	0.049	0.055	0.047	0.058
SFRP1		12	-0.0396961	0.0750855	-0.0331444	-0.0610631	-0.0421499	11	10	11	12	8	0.048	0.045	0.05	0.071	0.067
PDCD6		180	-0.0905686	0.0752584	-0.0617141	-0.259844	-0.210387	172	167	165	137	107	0.751	0.746	0.75	0.806	0.892
TMOD3		5	-0.0445415	0.0752643	-0.0356649	-0.0438562	-0.0332699	5	5	4	3	3	0.022	0.022	0.018	0.018	0.025
RPL17		3	-0.0250261	0.0752799	-0.0364242	-0.0345027	-0.025084	3	3	2	2	2	0.013	0.013	0.009	0.012	0.017
RPL17-C18orf32		3	-0.0250419	0.0753032	-0.0364463	-0.0344983	-0.0250977	3	3	2	2	2	0.013	0.013	0.009	0.012	0.017
PSMA7		17	-0.0491797	0.0753084	-0.0742058	-0.0201857	-0.0600099	16	16	15	16	9	0.07	0.071	0.068	0.094	0.075
GNG7		4	-0.0396544	0.0753192	-0.0323066	-0.0409808	-0.0352347	4	4	4	4	4	0.017	0.018	0.018	0.024	0.033
PPP2R1B		2	-0.0335954	0.0753996	-0.0377154	0.380281		2	2	2	1		0.009	0.009	0.009	0.006
PITHD1		4	-0.0317968	0.0755554	-0.0453415	0.0447767	-0.0252339	4	4	4	2	1	0.017	0.018	0.018	0.012	0.008
GPR56		9	-0.0332059	0.0756847	-0.0484322	-0.0288169	-0.0250113	9	9	9	8	5	0.039	0.04	0.041	0.047	0.042
VIM		93	-0.123245	0.0757351	-0.126813	-0.0496298	-0.0912001	89	88	85	50	36	0.389	0.393	0.386	0.294	0.3
ALDH8A1		11	-0.0472111	0.0758189	-0.063508	-0.0551157	-0.0516051	10	10	10	8	7	0.044	0.045	0.045	0.047	0.058
SLC22A2		29	-0.0423753	0.0759338	-0.0510924	-0.0679311	-0.0676453	28	26	26	24	18	0.122	0.116	0.118	0.141	0.15
STOML2		3	-0.0442969	0.075941	-0.0130677	-0.0272742	-0.023461	3	3	3	1	1	0.013	0.013	0.014	0.006	0.008
DUSP14		2	-0.031374	0.0759507	-0.045067			2	2	2			0.009	0.009	0.009
RPL12		6	-0.035915	0.0760932	-0.0644549	-0.0445069	-0.0397109	6	6	6	3	3	0.026	0.027	0.027	0.018	0.025
PDCD10		8	-0.0399585	0.0762456	-0.063195	-0.0502136	-0.0439903	7	7	7	6	5	0.031	0.031	0.032	0.035	0.042
GUSB		148	-0.0419515	0.0762632	-0.0535983	-0.221626	-0.166442	143	140	139	127	94	0.624	0.625	0.632	0.747	0.783
ALDH3A1		8	-0.0367781	0.0762748	-0.0527988	-0.0300408	-0.0258969	8	8	7	3	3	0.035	0.036	0.032	0.018	0.025
PSMD14		4	-0.0316958	0.0764534	-0.032072	-0.040226	-0.0252844	4	4	3	3	2	0.017	0.018	0.014	0.018	0.017
ME1		3	-0.0354579	0.0765926	-0.0485751	-0.0478368	-0.0426929	3	3	3	3	3	0.013	0.013	0.014	0.018	0.025
CNTFR		3	-0.0336933	0.0766241	-0.0490272	-0.0293079	-0.0256118	3	3	3	3	3	0.013	0.013	0.014	0.018	0.025
TGM3		11	-0.0493708	0.0766742	-0.0590122	-0.0288016	-0.0402636	11	11	10	7	6	0.048	0.049	0.045	0.041	0.05
EPHA1		2	-0.0358041	0.0766886	-0.0466586	-0.0338902	-0.0296945	2	2	2	2	2	0.009	0.009	0.009	0.012	0.017
CCT3		71	-0.0690212	0.0767155	-0.116684	0.0403997	-0.0680812	67	65	64	51	37	0.293	0.29	0.291	0.3	0.308
SUCLG1		37	-0.0565407	0.0767484	-0.0565887	-0.0514891	-0.0343357	34	32	34	19	12	0.148	0.143	0.155	0.112	0.1
DCTN1		4	-0.0367013	0.0767981	-0.0173804	0.284713	-0.03281	4	4	4	3	2	0.017	0.018	0.018	0.018	0.017
PFN1		196	-0.106329	0.077019	-0.0840451	-0.109652	-0.0826559	187	183	179	137	94	0.817	0.817	0.814	0.806	0.783
ASAH2		1	-0.0350008	0.0771837	0.00761702	-0.0282002	-0.0252032	1	1	1	1	1	0.004	0.004	0.005	0.006	0.008
HIBADH		7	-0.0442528	0.0771875	0.00614874	-0.0518795	-0.0341317	6	6	6	5	3	0.026	0.027	0.027	0.029	0.025
APEH		15	-0.0526634	0.0772764	-0.0725392	0.185379	-0.0646023	15	15	15	14	11	0.066	0.067	0.068	0.082	0.092
ADH6		15	-0.0745822	0.0775896	-0.0902911	-0.0765376	-0.0647294	15	14	15	14	11	0.066	0.062	0.068	0.082	0.092
ASL		11	-0.0372617	0.0776861	-0.0641446	-0.0650949	-0.0514695	10	9	10	10	8	0.044	0.04	0.045	0.059	0.067
RPN1		40	-0.0794571	0.0778023	-0.0965595	-0.0606624	-0.0633082	39	38	37	21	16	0.17	0.17	0.168	0.124	0.133
COX7A2		35	-0.0850878	0.0778655	-0.0755622	-0.110012	-0.0839126	32	32	29	30	21	0.14	0.143	0.132	0.176	0.175
MYH9		205	-0.119163	0.0779285	-0.121185	-0.114559	-0.128664	195	191	187	147	103	0.852	0.853	0.85	0.865	0.858
NDUFA10		15	-0.0593777	0.0780235	-0.0434735	-0.0714515	-0.0498798	13	13	13	10	6	0.057	0.058	0.059	0.059	0.05
PCMT1		4	-0.0331601	0.0780267	-0.0480183	0.0643024	-0.0132344	4	4	4	4	3	0.017	0.018	0.018	0.024	0.025
SLC47A1		67	-0.102019	0.0780914	-0.117265	-0.132343	-0.111308	64	62	59	56	39	0.279	0.277	0.268	0.329	0.325
OTUB1		53	-0.102884	0.0783189	-0.126559	-0.127908	-0.103627	52	51	49	40	29	0.227	0.228	0.223	0.235	0.242
ATP6V1E2		3	-0.0316195	0.0784248	-0.0519803	-0.0284255	-0.0246744	3	3	3	1	1	0.013	0.013	0.014	0.006	0.008
AP1B1		25	-0.0635779	0.0784799	-0.0589492	-0.0575426	-0.0501955	22	22	21	20	16	0.096	0.098	0.095	0.118	0.133
KLK10		4	-0.0345756	0.0785211	-0.0638065	-0.0338739	-0.0302722	4	4	4	2	2	0.017	0.018	0.018	0.012	0.017
TECR		13	-0.0582399	0.0786958	-0.0917217	-0.0491525	-0.0325371	13	13	12	6	5	0.057	0.058	0.055	0.035	0.042
SERPINB6		33	-0.0706514	0.0787257	-0.0856345	-0.0938255	-0.0994373	33	31	33	30	25	0.144	0.138	0.15	0.176	0.208
H2AFY		29	-0.0815803	0.0787695	-0.0840858	-0.0695361	-0.065714	26	26	25	19	12	0.114	0.116	0.114	0.112	0.1
PTTG1IP		3	-0.0336451	0.0788105	-0.0412258	-0.036341	-0.0311562	3	3	3	2	2	0.013	0.013	0.014	0.012	0.017
UPK1B		5	-0.0390938	0.0789759	-0.0300048	-0.0438717	-0.0384252	5	5	4	3	3	0.022	0.022	0.018	0.018	0.025
FUCA1		111	-0.0651085	0.0790915	-0.0658804	-0.116555	-0.0893316	105	101	102	84	57	0.459	0.451	0.464	0.494	0.475
RRAS		22	-0.0582619	0.079115	-0.107057	-0.0787615	-0.0608444	21	20	21	17	13	0.092	0.089	0.095	0.1	0.108
AK3		3	-0.0355097	0.0793124	-0.0140734	-0.0463504	-0.0326886	3	3	3	3	2	0.013	0.013	0.014	0.018	0.017
ABCB11		5	-0.0378298	0.0794319	-0.0502091	-0.0511258	-0.0444824	5	4	5	4	4	0.022	0.018	0.023	0.024	0.033
NDUFA9		30	-0.0692885	0.0796038	-0.0584459	-0.0740168	-0.0640856	26	26	26	17	11	0.114	0.116	0.118	0.1	0.092
GLOD4		13	-0.0508974	0.0797644	-0.098592	-0.0895771	-0.0691721	13	13	13	12	9	0.057	0.058	0.059	0.071	0.075
PPP2R2A		6	-0.0393345	0.0798338	-0.054269	-0.0353558	-0.0312641	6	6	6	2	2	0.026	0.027	0.027	0.012	0.017
MARC2		6	-0.0465186	0.0799102	-0.040653	-0.0448765	-0.0307247	6	6	6	4	2	0.026	0.027	0.027	0.024	0.017
DMGDH		3	-0.0345742	0.080017	-0.00315359	-0.0272742	-0.023461	3	3	3	1	1	0.013	0.013	0.014	0.006	0.008
PPP1R7		8	-0.025215	0.0801168	-0.0615415	-0.0393877	-0.0346453	7	7	7	8	6	0.031	0.031	0.032	0.047	0.05
RAC3		28	-0.0939931	0.0801755	-0.0902912	-0.097004	-0.080591	26	24	25	17	13	0.114	0.107	0.114	0.1	0.108
MAT2A		8	-0.0386542	0.0801867	-0.0686009	-0.0544834	-0.0443225	8	8	8	7	6	0.035	0.036	0.036	0.041	0.05
ABCD3		17	-0.0595385	0.0802231	-0.0540059	-0.0616401	-0.045809	15	15	14	11	8	0.066	0.067	0.064	0.065	0.067
SNX18		9	-0.0554499	0.0803575	-0.012307	-0.055898	-0.0473897	9	9	8	7	6	0.039	0.04	0.036	0.041	0.05
EIF5A		50	-0.0611692	0.0805923	-0.0968565	-0.0721021	-0.0610817	47	45	45	36	25	0.205	0.201	0.205	0.212	0.208
LAMP2		187	-0.146543	0.0807646	-0.204465	-0.0558936	-0.00497975	179	175	173	129	84	0.782	0.781	0.786	0.759	0.7
RPS3		53	-0.0873004	0.0808032	-0.0947215	-0.0802764	-0.0678624	51	51	49	38	28	0.223	0.228	0.223	0.224	0.233
ANG		22	-0.0415688	0.0808403	-0.0374597	-0.0470651	-0.0370035	21	20	21	19	14	0.092	0.089	0.095	0.112	0.117
HMOX1		2	-0.0336292	0.080916	-0.0479009			2	2	2			0.009	0.009	0.009
ARL15		12	-0.0505783	0.0810158	-0.0248204	-0.0787733	-0.0688881	12	12	12	12	11	0.052	0.054	0.055	0.071	0.092
RAB6B		2	-0.0340094	0.0811121	-0.0335312	-0.0268946	-0.0222334	2	2	2	1	1	0.009	0.009	0.009	0.006	0.008
ATP2A2		21	-0.0630972	0.0811146	-0.0799097	-0.0646999	-0.0440632	21	21	20	11	8	0.092	0.094	0.091	0.065	0.067
TINAGL1		8	-0.0396197	0.0811733	-0.050396	-0.0601491	-0.0462248	7	7	7	8	5	0.031	0.031	0.032	0.047	0.042
PKD2		6	-0.0318693	0.0812581	-0.0316925	-0.0404434	-0.0358731	6	6	6	6	6	0.026	0.027	0.027	0.035	0.05
NDUFV2		6	-0.0457033	0.0813776	-0.00963606	-0.0417792	-0.0288288	5	5	5	4	2	0.022	0.022	0.023	0.024	0.017
BSG		26	-0.0746649	0.0814473	-0.0836302	-0.0701475	-0.0728086	22	22	20	19	11	0.096	0.098	0.091	0.112	0.092
SULT2B1		18	-0.0537024	0.0815112	-0.0680683	-0.0592364	-0.0431676	18	18	17	10	8	0.079	0.08	0.077	0.059	0.067
AHNAK		79	-0.0842998	0.0815542	-0.113095	-0.0792997	-0.0603758	76	74	73	49	39	0.332	0.33	0.332	0.288	0.325
TJP2		4	-0.0375829	0.081703	-0.0575423	-0.0400172	-0.0353885	4	4	4	2	2	0.017	0.018	0.018	0.012	0.017
EPHB4		7	-0.0423005	0.0817548	-0.0505583	-0.0411651	-0.0364445	7	7	7	7	5	0.031	0.031	0.032	0.041	0.042
PPT1		6	-0.0510419	0.0819065	-0.0692614	-0.0655678	-0.0465645	6	6	6	6	4	0.026	0.027	0.027	0.035	0.033
PFKP		38	-0.0564171	0.0819383	-0.0895633	-0.0867118	-0.0666363	36	35	35	22	15	0.157	0.156	0.159	0.129	0.125
HIST1H1B		18	-0.0773799	0.0819661	-0.124811	-0.0744444	-0.0595183	17	17	15	11	8	0.074	0.076	0.068	0.065	0.067
MARCKS		56	-0.0756281	0.0819927	-0.10384	-0.0913924	-0.0799495	54	52	50	49	34	0.236	0.232	0.227	0.288	0.283
EIF3L		6	-0.0342697	0.0820049	-0.0427082	-0.0342248	-0.0215097	6	6	5	3	3	0.026	0.027	0.023	0.018	0.025
POMGNT1		3	-0.0382058	0.0821475	-0.0483655	-0.0424354	-0.0363186	3	3	3	3	3	0.013	0.013	0.014	0.018	0.025
VPS35		51	-0.0502983	0.0821907	-0.0613944	-0.0499265	-0.0441936	49	47	47	33	26	0.214	0.21	0.214	0.194	0.217
CRAT		3	-0.0387156	0.0821997	-0.038186	-0.0271094		3	3	3	1		0.013	0.013	0.014	0.006
PLA2G15		24	-0.0661759	0.0822221	-0.0578178	-0.0832343	-0.0724455	21	20	21	24	18	0.092	0.089	0.095	0.141	0.15
ARHGDIA		115	-0.117314	0.0822346	-0.119474	-0.163703	-0.131911	109	105	104	83	60	0.476	0.469	0.473	0.488	0.5
KRT4		221	-0.0812059	0.0823221	-0.096583	-0.101879	-0.0763365	211	206	203	160	114	0.921	0.92	0.923	0.941	0.95
EHHADH		8	-0.0459501	0.0823564	-0.0251114	-0.0317289	-0.0282551	8	8	8	2	2	0.035	0.036	0.036	0.012	0.017
ALDOC		12	-0.0441344	0.082497	-0.0527089	-0.0581025	-0.0498347	12	12	11	9	8	0.052	0.054	0.05	0.053	0.067
PGM2		35	-0.0719084	0.0825701	-0.0646931	-0.0618328	-0.0577969	34	34	32	28	19	0.148	0.152	0.145	0.165	0.158
NAPA		64	-0.0778296	0.0825865	-0.0782878	-0.097121	-0.0838442	62	59	59	51	37	0.271	0.263	0.268	0.3	0.308
S100A16		85	-0.0830033	0.0830421	-0.115474	-0.0911486	-0.0682998	81	79	76	57	40	0.354	0.353	0.345	0.335	0.333
LGALS9		4	-0.0385311	0.0831982	-0.0535953	-0.0351238	-0.0307478	4	4	4	4	4	0.017	0.018	0.018	0.024	0.033
THBS2		4	-0.03613	0.0833341	-0.0873776	-0.0530934	-0.0408697	4	4	4	4	3	0.017	0.018	0.018	0.024	0.025
UPP1		3	-0.0355172	0.0833853	-0.0492822	-0.0283275	-0.0255903	3	3	3	1	1	0.013	0.013	0.014	0.006	0.008
FABP5		27	-0.0605958	0.083407	-0.0867277	-0.0475362	-0.0454434	26	26	25	18	15	0.114	0.116	0.114	0.106	0.125
ANKRD22		1	-0.0214997	0.083433	-0.0297307			1	1	1			0.004	0.004	0.005
STRAP		1	-0.0214997	0.083433	-0.0297307			1	1	1			0.004	0.004	0.005
MVD		1	-0.0214997	0.083433	-0.0297307			1	1	1			0.004	0.004	0.005
NLRX1		1	-0.0214997	0.083433	-0.0297307			1	1	1			0.004	0.004	0.005
PABPC1		1	-0.0214997	0.083433	-0.0297307			1	1	1			0.004	0.004	0.005
RPL31		1	-0.0214997	0.083433	-0.0297307			1	1	1			0.004	0.004	0.005
RPS27		1	-0.0214997	0.083433	-0.0297307			1	1	1			0.004	0.004	0.005
HSPH1		2	-0.0214997	0.083433	-0.0297307	-0.0281418		1	1	1	1		0.004	0.004	0.005	0.006
AP2A1		1	-0.0214997	0.083433	-0.0297307			1	1	1			0.004	0.004	0.005
RPL38		1	-0.0214997	0.083433	-0.0297307			1	1	1			0.004	0.004	0.005
EIF3H		1	-0.0214997	0.083433	-0.0297307			1	1	1			0.004	0.004	0.005
ESRP1		1	-0.0214997	0.083433	-0.0297307			1	1	1			0.004	0.004	0.005
RPL21		1	-0.0214997	0.083433	-0.0297307			1	1	1			0.004	0.004	0.005
YWHAZ		237	-0.119663	0.0834397	-0.169202	-0.131429	-0.0978498	227	222	218	169	120	0.991	0.991	0.991	0.994	1
P2RX4		10	-0.039448	0.0839722	-0.0481428	-0.0395576	-0.0323587	10	9	10	5	2	0.044	0.04	0.045	0.029	0.017
NDUFA6		5	-0.0410374	0.0840683	-0.0451285	-0.0542789	-0.0256588	3	3	3	4	1	0.013	0.013	0.014	0.024	0.008
CPXM2		8	-0.0379694	0.0842083	0.00217674	-0.0348169	-0.0281433	6	6	6	8	6	0.026	0.027	0.027	0.047	0.05
PSMD2		25	-0.0733817	0.0842084	-0.0656474	0.0150848	-0.0508632	23	22	22	19	14	0.1	0.098	0.1	0.112	0.117
CALML5		5	-0.0383895	0.0842139	-0.0745768	-0.0424787	-0.0304623	5	5	5	3	2	0.022	0.022	0.023	0.018	0.017
LAMC1		11	-0.038934	0.0842399	-0.0815093	-0.0632155	-0.0460652	10	10	10	11	8	0.044	0.045	0.045	0.065	0.067
ALDH3A2		10	-0.0397031	0.0842741	-0.0450966	-0.0351667	-0.0293722	10	10	9	7	4	0.044	0.045	0.041	0.041	0.033
ACTR1A		27	-0.0660232	0.0843606	-0.121867	-0.0677373	-0.0626436	26	26	25	20	16	0.114	0.116	0.114	0.118	0.133
SLC5A12		101	-0.103021	0.084459	-0.14161	-0.101037	-0.0616497	94	90	88	75	52	0.41	0.402	0.4	0.441	0.433
GPT		13	-0.0654111	0.0847622	-0.111357	-0.0825014	-0.066165	13	12	13	12	9	0.057	0.054	0.059	0.071	0.075
ATP5C1		91	-0.0727688	0.0848492	-0.0657181	-0.0897759	-0.0697257	85	83	84	64	50	0.371	0.371	0.382	0.376	0.417
MINPP1		5	-0.0454057	0.0849775	-0.0697959	-0.0508063	-0.0353746	4	4	4	5	2	0.017	0.018	0.018	0.029	0.017
RUVBL1		8	-0.0458541	0.0853886	-0.0610404	-0.0538894	-0.0346178	7	6	7	6	3	0.031	0.027	0.032	0.035	0.025
MFAP4		2	-0.043623	0.085404	-0.0217018	-0.0371437	-0.0328237	2	2	2	2	2	0.009	0.009	0.009	0.012	0.017
NDUFS3		13	-0.0520362	0.0854068	-0.0247137	-0.0634847	-0.0422869	9	9	8	11	6	0.039	0.04	0.036	0.065	0.05
SMPD1		7	-0.0514761	0.0854342	-0.068354	-0.0619897	-0.0463268	6	6	6	7	5	0.026	0.027	0.027	0.041	0.042
PARK7		37	-0.0815151	0.0857481	-0.109366	-0.0996622	-0.0765309	37	34	35	28	21	0.162	0.152	0.159	0.165	0.175
DPP7		132	-0.110469	0.0859036	-0.12171	-0.0741356	-0.0879916	126	123	119	110	78	0.55	0.549	0.541	0.647	0.65
WDR1		183	-0.190133	0.0859199	-0.185741	-0.193518	-0.190158	174	171	168	135	98	0.76	0.763	0.764	0.794	0.817
APRT		45	-0.0696296	0.0859544	-0.0708397	-0.0868009	-0.0735757	43	40	43	33	23	0.188	0.179	0.195	0.194	0.192
RPL27		2	-0.0298123	0.086023	-0.0179126	-0.0289761		2	2	2	1		0.009	0.009	0.009	0.006
PPA1		17	-0.0663886	0.0861552	-0.0803201	-0.0751925	-0.060186	17	16	16	12	11	0.074	0.071	0.073	0.071	0.092
ULK3		2	-0.026515	0.0863261	-0.0215908	-0.0339504	-0.0301723	2	2	2	2	2	0.009	0.009	0.009	0.012	0.017
ATP5D		7	-0.0463491	0.0864476	-0.0374178	-0.0514192	-0.0414956	6	6	6	7	5	0.026	0.027	0.027	0.041	0.042
UQCRFS1		18	-0.0596289	0.0866905	-0.0379454	-0.0884618	-0.0623082	15	15	15	15	9	0.066	0.067	0.068	0.088	0.075
PFKM		32	-0.0559094	0.0866921	-0.0846349	-0.0768606	-0.0645393	30	29	29	21	16	0.131	0.129	0.132	0.124	0.133
VARS		5	-0.0364559	0.0867395	-0.0650168	-0.0458951	-0.0321884	5	5	5	4	2	0.022	0.022	0.023	0.024	0.017
SCRN1		3	-0.0295863	0.0867689	-0.0272767	-0.0368127	-0.0328997	3	3	3	3	3	0.013	0.013	0.014	0.018	0.025
APOC2		12	-0.0482272	0.086777	-0.0768037	-0.0577566	-0.0548916	12	11	12	11	9	0.052	0.049	0.055	0.065	0.075
DAD1		3	-0.0383298	0.086843	-0.0373052	-0.0341292	-0.0247027	3	3	3	2	1	0.013	0.013	0.014	0.012	0.008
RPS13		13	-0.0457234	0.0868959	-0.0780308	-0.0714954	-0.0547135	13	13	12	8	7	0.057	0.058	0.055	0.047	0.058
GATM		110	-0.0448644	0.0869051	-0.0334393	-0.0612321	-0.0527428	102	99	96	90	63	0.445	0.442	0.436	0.529	0.525
PSMD7		2	-0.0233703	0.0869186	-0.0292908	0.380281		2	2	2	1		0.009	0.009	0.009	0.006
PTBP1		10	-0.0473641	0.0869213	-0.070458	-0.0530981	-0.0438842	9	9	9	5	4	0.039	0.04	0.041	0.029	0.033
COX6C		28	-0.0522094	0.0869384	-0.0323362	-0.0594742	-0.0623192	26	25	25	21	14	0.114	0.112	0.114	0.124	0.117
CKAP4		17	-0.0709122	0.0869817	-0.0904091	-0.0678707	-0.0510025	17	17	16	10	9	0.074	0.076	0.073	0.059	0.075
HTRA1		11	-0.0452343	0.0870127	-0.0727314	-0.0768064	-0.0481155	9	9	9	10	6	0.039	0.04	0.041	0.059	0.05
NIT2		16	-0.0509408	0.0871311	-0.0904523	-0.0717018	-0.0578975	16	15	16	15	12	0.07	0.067	0.073	0.088	0.1
EIF3E		12	-0.035004	0.0872904	-0.0420563	-0.00802364	-0.0416735	12	12	11	6	5	0.052	0.054	0.05	0.035	0.042
C9orf24		3	-0.0354649	0.0875027	-0.061703	-0.0451626	-0.0333145	3	3	3	3	2	0.013	0.013	0.014	0.018	0.017
SLCO4C1		17	-0.0610862	0.0875036	-0.0812735	-0.0750361	-0.0565373	17	15	15	17	10	0.074	0.067	0.068	0.1	0.083
PAM		8	-0.0362944	0.0875873	-0.083282	-0.0559836	-0.0403627	8	8	8	7	5	0.035	0.036	0.036	0.041	0.042
CD55		13	-0.0700391	0.0876689	-0.0533513	-0.053183	-0.0422479	13	13	11	8	7	0.057	0.058	0.05	0.047	0.058
PLBD2		3	-0.0431829	0.0877364	-0.0606495	-0.0447816	-0.0392275	3	3	3	3	3	0.013	0.013	0.014	0.018	0.025
[truncated: 943 more rows]
