# Supplementary material for: Urine proteomics identifies biomarkers for diabetic kidney disease at different stages
Source: Clin Proteomics. 2021 Dec 29;18:32. doi: 10.1186/s12014-021-09338-6 (PMC8903606; doi:10.1186/s12014-021-09338-6)
Supplement: Supplementary file 5 — Additional file 5: Table S3. Differentially excreted proteins of diabetes and DKD. Sheet 1: differentially excreted proteins between diabetes and DKD in the discovery dataset (Batch 1). Sheet 2: differentially excreted proteins between diabetes and DKD in the validation dataset (Batch 2). [file 12014_2021_9338_MOESM5_ESM.xlsx]

## Sheet: DEPs_Batch1_Diabetes_vs_DKD
Symbol	Wilcoxon_P	Max_index	Ratio_DKDvsDiabetes	Mean_Diabetes_20	Mean_DKD_20
SERPINA5	0.00859418	Diabetes	0.301	220.814	66.373
KNG1	0.000952899	Diabetes	0.222	271.551	60.184
VASN	0.00178999	Diabetes	0.27	221.02	59.497
CLU	0.00326115	Diabetes	0.183	293.232	53.607
ACPP	0.0339148	Diabetes	0.208	239.905	49.839
KRT12	0.0409034	Diabetes	0.18	123.79	22.173
MAN1A1	0.00943631	Diabetes	0.294	50.151	14.689
MXRA8	0.00492111	Diabetes	0.279	34.555	9.559
MDH1	0.0330239	Diabetes	0.265	35.768	9.421
BROX	0.000574641	Diabetes	0.263	35.197	9.19
CMBL	0.0181501	Diabetes	0.28	29.108	8.075
AKR7A3	0.0336398	Diabetes	0.06	114.35	6.817
VPS4A	0.00040944	Diabetes	0.211	30.24	6.3
ISLR	0.00825716	Diabetes	0.293	21.177	6.142
MPST	0.0268767	Diabetes	0.322	18.084	5.756
CAPN7	0.0068656	Diabetes	0.299	17.405	5.137
ARSF	0.0366231	Diabetes	0.283	17.636	4.927
DAK	0.0327304	Diabetes	0.293	14.93	4.3
GGH	0.010203	Diabetes	0.126	33.985	4.199
TSG101	0.00292135	Diabetes	0.178	23.108	4.033
PGA3	0.0356401	Diabetes	0.09	43.435	3.836
PGA4	0.0402683	Diabetes	0.093	42.389	3.836
SLC2A5	0.00513824	Diabetes	0.206	19.005	3.828
ECHS1	0.0346568	Diabetes	0.234	14.808	3.382
RAB14	0.0238387	Diabetes	0.191	17.728	3.303
ATP1A3	0.00972756	Diabetes	0.195	17.286	3.297
PGA5	0.0402683	Diabetes	0.093	36.334	3.288
ZG16B	0.00716248	Diabetes	0.169	19.631	3.244
PROZ	0.0155858	Diabetes	0.123	24.316	2.904
AKR1B1	0.00935652	Diabetes	0.137	20.331	2.691
SLC12A3	0.00146452	Diabetes	0.211	12.136	2.484
ATP1A2	0.00566103	Diabetes	0.144	14.681	2.028
COL6A1	0.00032101	Diabetes	0.166	12.209	1.938
C11orf52	0.0295085	Diabetes	0.188	9.702	1.743
COL15A1	0.00532321	Diabetes	0.254	6.93	1.688
GNA11	0.0227837	Diabetes	0.284	5.919	1.612
PROM2	0.00571059	Diabetes	0.17	9.305	1.495
RAB21	0.0306591	Diabetes	0.249	6.288	1.49
CHMP1A	0.00255795	Diabetes	0.139	10.711	1.399
COL18A1	0.0424774	Diabetes	0.319	4.555	1.383
GNAQ	0.0112102	Diabetes	0.26	5.31	1.309
PRSS8	0.00293842	Diabetes	0.085	15.813	1.256
PLAU	0.000242722	Diabetes	0.042	31.576	1.222
DDAH1	0.0206002	Diabetes	0.198	6.393	1.184
AMY2A	0.0229719	Diabetes	0.199	5.406	0.994
AMY2B	0.0233124	Diabetes	0.25	3.51	0.802
SAMM50	0.0277319	Diabetes	0.099	8.116	0.715
IGFBP2	0.00780662	Diabetes	0.059	12.976	0.672
AMY1A	0.0140747	Diabetes	0.204	3.442	0.623
AMY1B	0.0140747	Diabetes	0.204	3.442	0.623
AMY1C	0.0140747	Diabetes	0.204	3.442	0.623
CXCL12	0.0280056	Diabetes	0.046	14.038	0.556
KIF12	0.0295085	Diabetes	0.159	3.426	0.461
ACO1	0.00618209	Diabetes	0.116	4.559	0.44
CPN2	0.00293842	Diabetes	0.061	6.82	0.321
ACSM2B	0.0187165	Diabetes	0.063	2.357	0.056
GATM	0.0163937	Diabetes	0.001	94.339	0
SMIM5	0.0163937	Diabetes	0.002	54.661	0
GGACT	0.0390363	Diabetes	0.002	49.424	0
GPRC5A	0.00119214	Diabetes	0.004	24.066	0
NUTF2	0.0255706	Diabetes	0.007	13.249	0
HYAL1	0.0163937	Diabetes	0.011	9.202	0
UPK3A	0.00626205	Diabetes	0.011	9.106	0
KLK1	0.0390363	Diabetes	0.012	7.955	0
RAB13	0.0163937	Diabetes	0.018	5.39	0
ROBO4	0.0163937	Diabetes	0.037	2.585	0
CAPZA2	0.0163937	Diabetes	0.038	2.553	0
ACSM2A	0.00626205	Diabetes	0.041	2.311	0
EPS8	0.0390363	Diabetes	0.056	1.69	0
AKR1C1	0.0390363	Diabetes	0.066	1.411	0
ALB	0.0186063	DKD	35.517	445.746	15834.9
S100A12	0.0320222	DKD	669.514	1.41	1010.87
TF	0.041606	DKD	14.524	38.384	558.837
LTF	0.01278	DKD	7.212	29.454	213.043
CP	0.000537963	DKD	17.082	8.199	141.66
CAMP	0.0336398	DKD	6.183	14.399	89.546
HP	0.0229748	DKD	5.597	12.8	72.099
C3	0.0162196	DKD	7.533	7.62	58.058
PLG	0.0494765	DKD	5.231	10.927	57.583
ORM1	0.000800659	DKD	10.923	5.147	57.213
ARHGDIB	0.0379564	DKD	28.135	1.47	44.072
NCF1	0.0320222	DKD	219.732	0.09	41.649
BPI	0.00705923	DKD	367.6	0	36.66
CORO1A	0.0410554	DKD	23.048	1.428	35.117
NCF2	0.00705923	DKD	331.61	0	33.061
A2M	0.000679308	DKD	19.148	1.23	25.367
MNDA	0.00150673	DKD	52.895	0.272	19.577
SERPINC1	0.0106351	DKD	6.163	2.983	18.899
GC	0.00808167	DKD	21.192	0.777	18.485
CYBB	0.0459849	DKD	9.814	1.626	16.839
ALOX5AP	0.0319638	DKD	166.68	0	16.568
C9	0.035431	DKD	15.613	0.939	16.122
C4B	0.0448769	DKD	4.518	2.416	11.267
C4B_2	0.0448769	DKD	4.518	2.416	11.267
PYGL	0.0465264	DKD	14.006	0.699	11.091
ITGB2	0.0379564	DKD	12.052	0.693	9.457
PTPN6	0.00705923	DKD	94.95	0	9.395
FERMT3	0.0320222	DKD	53.072	0.066	8.71
VNN2	0.0320222	DKD	39.35	0.12	8.557
NCF4	0.00705923	DKD	84.45	0	8.345
HBZ	0.0319638	DKD	51.92	0	5.092
SYK	0.0319638	DKD	46.61	0	4.561
FGR	0.00705923	DKD	45.23	0	4.423
PADI2	0.0319638	DKD	43.36	0	4.236
MAPK14	0.00705923	DKD	42.68	0	4.168
ARL8A	0.0319638	DKD	41.36	0	4.036
HK3	0.0320222	DKD	28.887	0.041	3.973
RTN3	0.0319638	DKD	35.64	0	3.464
MYADM	0.0319638	DKD	33.28	0	3.228
UNC13D	0.0319638	DKD	28.19	0	2.719
RAB31	0.0319638	DKD	27.39	0	2.639
VAV1	0.0319638	DKD	25.01	0	2.401
TLN1	0.0386816	DKD	11.083	0.117	2.305
PSMA3	0.0319638	DKD	23.74	0	2.274
GBE1	0.0464829	DKD	11.818	0.098	2.24
HIST2H2AB	0.0319638	DKD	23.18	0	2.218
VASP	0.0319638	DKD	21.15	0	2.015
DOCK2	0.0319638	DKD	20.64	0	1.964
AFM	0.0319638	DKD	20.56	0	1.956
PSMB1	0.0319638	DKD	20.51	0	1.951
CNN2	0.0319638	DKD	19.59	0	1.859
MMP8	0.0319638	DKD	18.58	0	1.758
ALOX5	0.00705923	DKD	17.9	0	1.69
FMNL1	0.0319638	DKD	16.59	0	1.559
MYO1F	0.0319638	DKD	16.31	0	1.531
PSMB3	0.0319638	DKD	15.87	0	1.487
PSMB2	0.0319638	DKD	15.59	0	1.459
PTPRC	0.00705923	DKD	15.41	0	1.441
PZP	0.0180863	DKD	9.919	0.049	1.378
CHI3L1	0.0319638	DKD	14.24	0	1.324
KCNAB2	0.0319638	DKD	13.95	0	1.295
MYO1G	0.0319638	DKD	13.94	0	1.294
CPNE2	0.0319638	DKD	13.8	0	1.28
ARHGEF1	0.0319638	DKD	13.71	0	1.271
ETHE1	0.0319638	DKD	11.56	0	1.056

## Sheet: DEPs_Batch 1+2 Diabetes_vs_DKD
Symbol	TOP Protein	RNA_tissue_category	RNA_TS_TPM	Wilcoxon_P_DKD	Max_index	Ratio_DKDvs Diabetes	Mean_Diabetes	Mean_DKD
ALB	DKD Top 1	Tissue enriched	liver: 105947.0	1.26823e-20	DKD	21.975	1544.67	33946.1
SERPINA1	DKD Top 2	Tissue enriched	liver: 17144.0	1.02084e-13	DKD	4.82	320.546	1545.34
IGLL5	DKD Top 3	Tissue enhanced	tonsil: 836.2	8.20631e-16	DKD	4.513	251.069	1133.42
TF	DKD Top 4	Tissue enriched	liver: 5391.9	5.12885e-20	DKD	10.919	77.723	849.662
CP	DKD Top 5	Tissue enriched	liver: 916.0	7.9748e-19	DKD	8.163	41.054	335.823
A1BG	DKD Top 6	Tissue enriched	liver: 505.6	5.53078e-11	DKD	4.024	77.081	310.484
C3	DKD Top 7			1.08956e-11	DKD	6.739	31.074	209.976
HPX	DKD Top 8	Tissue enriched	liver: 2617.9	1.56566e-09	DKD	4.488	37.329	167.867
HP	DKD Top 9	Tissue enriched	liver: 28407.0	9.828e-12	DKD	4.973	26.973	134.538
FGG	DKD Top 10	Tissue enriched	liver: 8699.0	2.26848e-11	DKD	3.176	27.965	89.03
ANXA3	DKD Top 11			0.00102795	DKD	3.233	22.128	71.753
FGB	DKD Top 12	Tissue enriched	liver: 10006.0	6.84239e-08	DKD	3.162	22.15	70.248
ORM1	DKD Top 13	Tissue enriched	liver: 10591.2	3.2136e-17	DKD	3.213	21.015	67.732
A2M	DKD Top 14			2.63515e-17	DKD	6.292	10.267	65.124
CA1	DKD Top 15	Group enriched	bone marrow: 1216.6;colon: 1022.8;rectum: 2316.0	7.09849e-12	DKD	4.182	13.732	57.746
PLG	DKD Top 16	Tissue enriched	liver: 1749.3	7.58432e-12	DKD	3.913	12.592	49.559
TSPO	DKD Top 17			0.0269045	DKD	8.816	5.299	47.495
SERPINA6	DKD Top 18	Tissue enriched	liver: 217.2	6.36481e-11	DKD	3.365	10.585	35.851
SERPINC1	DKD Top 19	Tissue enriched	liver: 2517.8	1.42903e-14	DKD	4.864	7.217	35.491
HLA-A	DKD Top 20			0.00582932	DKD	9.217	3.309	31.32
HPR	DKD Top 21	Tissue enriched	liver: 444.1	2.97173e-08	DKD	4.947	6.241	31.266
C9	DKD Top 22	Tissue enriched	liver: 728.9	8.06059e-11	DKD	5.643	5.102	29.254
C4A	DKD Top 23	Tissue enhanced	liver: 46.1	1.51504e-11	DKD	4.921	5.82	29.035
C4B	DKD Top 24	Tissue enhanced	adrenal gland: 59.4;liver: 65.5	1.22856e-11	DKD	4.893	5.544	27.515
C4B_2	DKD Top 25			1.22856e-11	DKD	4.893	5.544	27.515
ORM2	DKD Top 26	Tissue enriched	liver: 3772.7	3.66178e-16	DKD	4.219	5.305	22.706
GC	DKD Top 27	Tissue enriched	liver: 3875.6	1.71186e-12	DKD	6.511	3.097	20.717
GCA	DKD Top 28	Tissue enhanced	bone marrow: 214.5	0.0117063	DKD	5.666	3.362	19.515
CEACAM7	DKD Top 29	Group enriched	colon: 583.2;rectum: 691.9	0.00457315	DKD	3.166	5.53	17.725
C8B	DKD Top 30	Tissue enriched	liver: 435.5	8.77549e-09	DKD	28.077	0.406	14.107
HRG	DKD Top 31	Tissue enriched	liver: 2689.0	0.000897273	DKD	6.634	1.952	13.512
HBZ	DKD Top 32	Group enriched	bone marrow: 2.3;placenta: 1.0;testis: 3.9	0.000700299	DKD	106.073	0.024	13.053
SERPIND1	DKD Top 33	Tissue enriched	liver: 585.3	7.45342e-06	DKD	7.966	1.519	12.797
ITIH2	DKD Top 34	Tissue enriched	liver: 1093.4	3.86609e-10	DKD	6.588	1.664	11.521
LCN2	DKD Top 35	Tissue enhanced	bone marrow: 1852.1;gallbladder: 3419.4	0.00318146	DKD	4.342	2.532	11.328
ITIH1	DKD Top 36	Tissue enriched	liver: 786.3	2.47787e-09	DKD	8.526	1.228	11.222
MB	DKD Top 37	Group enriched	heart muscle: 6603.8;skeletal muscle: 12284.0	2.66544e-08	DKD	45.815	0.138	10.804
SPCS3	DKD Top 38			0.042554	DKD	90.08	0	8.908
NCF1	DKD Top 39	Tissue enhanced	lymph node: 71.2;spleen: 74.1	0.042101	DKD	33.151	0.159	8.486
C5	DKD Top 40	Tissue enriched	liver: 225.6	1.11307e-12	DKD	9.076	0.711	7.261
AFM	DKD Top 41	Tissue enriched	liver: 468.3	1.68615e-21	DKD	35.505	0.1	7.001
SLC5A10	DKD Top 42	Tissue enriched	kidney: 43.9	0.000120468	DKD	4.108	1.425	6.164
C2	DKD Top 43	Tissue enhanced	liver: 86.3;lung: 42.6	7.97564e-11	DKD	24.252	0.15	5.963
PZP	DKD Top 44	Tissue enriched	liver: 45.9	3.01467e-15	DKD	8.373	0.525	5.133
MNDA	DKD Top 45	Tissue enhanced	bone marrow: 194.8;spleen: 144.9	0.00857266	DKD	7.629	0.506	4.523
TAP1	DKD Top 46			0.0126583	DKD	41.62	0	4.062
C8G	DKD Top 47	Group enriched	duodenum: 49.8;liver: 106.5;small intestine: 34.5	1.09529e-06	DKD	17.316	0.134	3.952
FERMT3	DKD Top 48	Tissue enhanced	bone marrow: 114.2	0.00867811	DKD	4.681	0.718	3.729
CYBB	DKD Top 49	Tissue enhanced	appendix: 215.6	0.0164543	DKD	5.141	0.639	3.699
FCER1G	DKD Top 50			0.0126583	DKD	30.04	0	2.904
SPP1	Diabetes Top 1	Tissue enhanced	gallbladder: 3987.0;kidney: 2404.4;placenta: 4045.7	0.00127258	Diabetes	0.305	924.217	282.218
SERPINA5	Diabetes Top 2	Tissue enhanced	adrenal gland: 514.2;liver: 405.3;testis: 818.8	7.1641e-12	Diabetes	0.321	513.1	164.465
GATM	Diabetes Top 3	Group enriched	kidney: 1904.2;liver: 1291.1;pancreas: 573.9	0.00569205	Diabetes	0.109	372.544	40.415
ACPP	Diabetes Top 4	Tissue enriched	prostate: 6030.6	6.96801e-06	Diabetes	0.259	296.46	76.8
KRT18	Diabetes Top 5			9.66302e-09	Diabetes	0.324	199.374	64.503
KLK3	Diabetes Top 6	Tissue enriched	prostate: 12913.0	0.00267047	Diabetes	0.139	60.914	8.408
VTA1	Diabetes Top 7			5.26298e-12	Diabetes	0.323	55.707	17.909
ATP5C1	Diabetes Top 8			0.00616221	Diabetes	0.274	49.81	13.572
CD59	Diabetes Top 9			0.01292	Diabetes	0.246	43.379	10.602
SMIM5	Diabetes Top 10			0.000103138	Diabetes	0.283	43.061	12.112
PLAU	Diabetes Top 11			7.28895e-14	Diabetes	0.195	38.451	7.422
SLC44A2	Diabetes Top 12			1.51898e-09	Diabetes	0.321	35.224	11.246
BROX	Diabetes Top 13			4.49775e-14	Diabetes	0.261	33.701	8.734
PCYOX1	Diabetes Top 14			7.27039e-08	Diabetes	0.15	29.315	4.311
AKR7A3	Diabetes Top 15	Group enriched	duodenum: 170.4;gallbladder: 38.7;kidney: 49.0;liver: 44.8;small intestine: 106.8;stomach: 70.3	0.000727468	Diabetes	0.276	28.705	7.859
NUTF2	Diabetes Top 16			6.75695e-06	Diabetes	0.264	27.646	7.235
ACP2	Diabetes Top 17			2.15886e-10	Diabetes	0.297	27.499	8.11
TSG101	Diabetes Top 18			4.68713e-11	Diabetes	0.325	24	7.731
BDH2	Diabetes Top 19			0.00571322	Diabetes	0.261	23.733	6.125
KLK1	Diabetes Top 20	Group enriched	pancreas: 1994.7;salivary gland: 2549.9	1.52791e-08	Diabetes	0.225	23.622	5.232
DNASE1	Diabetes Top 21	Tissue enhanced	small intestine: 37.8	4.39177e-05	Diabetes	0.244	23.107	5.559
VPS4A	Diabetes Top 22			1.55559e-13	Diabetes	0.229	18.664	4.194
CXCL12	Diabetes Top 23			4.57074e-06	Diabetes	0.091	16.956	1.449
DDAH1	Diabetes Top 24			5.32781e-08	Diabetes	0.153	16.892	2.507
CAPN7	Diabetes Top 25			4.82694e-11	Diabetes	0.302	16.073	4.788
GUSB	Diabetes Top 26			0.00869061	Diabetes	0.259	14.656	3.715
HADHA	Diabetes Top 27			0.0123065	Diabetes	0.329	14.333	4.643
B3GNT1	Diabetes Top 28			1.19381e-10	Diabetes	0.243	14.06	3.334
GGACT	Diabetes Top 29	Tissue enriched	kidney: 75.9	0.0243412	Diabetes	0.245	13.839	3.316
PRSS8	Diabetes Top 30			2.88324e-13	Diabetes	0.109	12.954	1.318
ACO1	Diabetes Top 31			0.00051903	Diabetes	0.295	12.89	3.729
ARSA	Diabetes Top 32			0.000237962	Diabetes	0.219	11.805	2.511
BGN	Diabetes Top 33			3.97707e-08	Diabetes	0.152	11.513	1.662
C11orf52	Diabetes Top 34			4.99544e-05	Diabetes	0.281	10.702	2.932
CPM	Diabetes Top 35	Tissue enhanced	adipose tissue: 164.0	2.42226e-06	Diabetes	0.141	10.132	1.339
SUCLG2	Diabetes Top 36			0.0002654	Diabetes	0.324	9.404	2.978
VMO1	Diabetes Top 37	Tissue enhanced	parathyroid gland: 34.4	1.15965e-05	Diabetes	0.308	9.256	2.784
SUSD2	Diabetes Top 38	Tissue enhanced	lung: 139.3	2.32116e-05	Diabetes	0.263	9.19	2.343
IGFBP2	Diabetes Top 39			1.54661e-10	Diabetes	0.152	9.066	1.291
SAMM50	Diabetes Top 40			3.08311e-06	Diabetes	0.313	8.588	2.618
PROCR	Diabetes Top 41			2.17092e-05	Diabetes	0.02	8.568	0.076
HYAL1	Diabetes Top 42	Tissue enhanced	liver: 71.1;spleen: 69.3	2.22092e-12	Diabetes	0.143	7.176	0.94
RAB3D	Diabetes Top 43	Tissue enhanced	skin: 62.5	0.00578993	Diabetes	0.232	7.104	1.57
KIF12	Diabetes Top 44	Tissue enhanced	gallbladder: 36.6;kidney: 46.9	5.40075e-10	Diabetes	0.115	7.049	0.719
DEFB1	Diabetes Top 45	Tissue enhanced	cervix, uterine: 618.9;kidney: 1500.2	0.0244607	Diabetes	0.015	6.748	0
CCT2	Diabetes Top 46			0.000129359	Diabetes	0.324	6.6	2.068
HMGCS2	Diabetes Top 47	Tissue enhanced	liver: 1270.5	0.000825169	Diabetes	0.051	6.301	0.229
RAB13	Diabetes Top 48			0.000100355	Diabetes	0.319	6.182	1.907
SIAE	Diabetes Top 49			0.00288867	Diabetes	0.129	6.08	0.695
CEL	Diabetes Top 50	Tissue enriched	pancreas: 23233.0	3.28312e-05	Diabetes	0.192	5.789	1.03
CHMP1A				1.50373e-07	Diabetes	0.213	5.405	1.071
GNAQ				1.00522e-06	Diabetes	0.322	5.265	1.63
SLC26A4		Tissue enriched	thyroid gland: 419.0	7.86184e-05	Diabetes	0.06	5.179	0.215
RHOC				0.0184677	Diabetes	0.282	5.176	1.386
ANG		Tissue enriched	liver: 1565.4	0.0146064	Diabetes	0.131	5.119	0.586
TMPRSS2		Tissue enhanced	prostate: 489.3	6.4889e-09	Diabetes	0.205	5.015	0.947
CPE				0.000213031	Diabetes	0.185	4.997	0.845
MVB12A				7.79069e-08	Diabetes	0.27	4.952	1.266
PEF1				9.78693e-07	Diabetes	0.195	4.825	0.86
APRT				0.0406352	Diabetes	0.229	4.692	0.996
CTSH				0.00807241	Diabetes	0.286	4.679	1.266
SGSH				3.30397e-05	Diabetes	0.124	4.54	0.476
CTSB				7.75512e-05	Diabetes	0.085	4.383	0.281
COL18A1				1.39335e-07	Diabetes	0.31	4.111	1.204
CALB1		Tissue enriched	kidney: 336.9	0.0252904	Diabetes	0.299	4.02	1.132
RAB3B		Tissue enhanced	cerebral cortex: 8.2;prostate: 17.8	0.00159643	Diabetes	0.139	3.792	0.44
UEVLD				7.91624e-05	Diabetes	0.043	3.637	0.06
UQCRC1				0.0156466	Diabetes	0.26	3.637	0.873
PPT2				0.0007886	Diabetes	0.027	3.607	0
ST13				0.0107959	Diabetes	0.325	3.597	1.102
GALNS				0.00848356	Diabetes	0.26	3.553	0.848
VPS28				3.57412e-06	Diabetes	0.127	3.548	0.362
ATP6V1B1		Group enriched	breast: 16.1;cervix, uterine: 47.9;fallopian tube: 21.1;kidney: 64.8;placenta: 27.8;salivary gland: 66.5	1.25471e-05	Diabetes	0.323	3.533	1.073
CCT5				0.00338549	Diabetes	0.243	3.473	0.77
NT5C				0.00178223	Diabetes	0.299	3.447	0.96
VPS37D				6.56331e-07	Diabetes	0.259	3.434	0.814
ATP6AP2				0.000193465	Diabetes	0.311	3.395	0.988
MITD1				8.98891e-06	Diabetes	0.131	3.317	0.347
MAN1C1				5.35767e-06	Diabetes	0.031	3.21	0.004
CYBRD1				0.00730987	Diabetes	0.317	3.205	0.947
SDHA				0.00583823	Diabetes	0.302	3.171	0.889
PKLR		Tissue enhanced	kidney: 14.0;liver: 26.4	0.0115614	Diabetes	0.31	3.088	0.889
EIF6				0.000702566	Diabetes	0.157	3.05	0.395
CAB39				0.000763195	Diabetes	0.303	2.999	0.838
CHMP6				0.0064826	Diabetes	0.292	2.923	0.784
EPHX2				0.00134505	Diabetes	0.277	2.815	0.708
PVRL2				0.000346607	Diabetes	0.102	2.726	0.188
PSMD5				0.00755609	DKD	21.083	0.033	2.704
ELMO1				0.0126583	DKD	27.81	0	2.681
BPIFB2		Group enriched	esophagus: 98.5;salivary gland: 90.5	0.025148	Diabetes	0.054	2.673	0.051
CEACAM8		Tissue enriched	bone marrow: 142.1	0.0161545	DKD	5.28	0.364	2.35
CAPN2				0.0100793	DKD	3.033	0.659	2.202
C7		Tissue enhanced	adrenal gland: 1115.3	6.03028e-09	DKD	9.571	0.133	2.13
CNDP1		Group enriched	cerebral cortex: 101.7;liver: 23.0	2.35453e-05	DKD	19.856	0.011	2.104
HK3		Tissue enhanced	bone marrow: 87.9	0.0047344	DKD	4.042	0.4	1.921
NCF4		Tissue enhanced	bone marrow: 119.9	0.0239841	DKD	12.264	0.059	1.85
VNN2		Tissue enhanced	spleen: 76.9	0.000954322	DKD	10.768	0.081	1.849
CPNE2				0.0038766	DKD	17.66	0	1.666
ARL8B				0.0219196	DKD	5.497	0.192	1.505
C8A		Tissue enriched	liver: 328.8	8.42192e-09	DKD	15.41	0	1.441
MAPK14				0.00120239	DKD	14.34	0	1.334
ILK				0.042554	DKD	13.86	0	1.286
ALOX5		Tissue enhanced	lung: 41.3	0.00342507	DKD	3.908	0.249	1.264
PARK7				0.0167888	Diabetes	0.223	2.645	0.511
FOLH1		Group enriched	duodenum: 298.8;prostate: 136.6;small intestine: 90.8	0.00485052	Diabetes	0.116	2.575	0.211
LDHC		Tissue enriched	testis: 472.9	0.0453615	Diabetes	0.038	2.553	0
NEU1				4.89498e-05	Diabetes	0.144	2.517	0.277
PLA2G15				0.0127668	Diabetes	0.116	2.053	0.149
FGR		Tissue enhanced	appendix: 85.6;bone marrow: 137.0;spleen: 90.6	0.000761767	DKD	8.49	0.053	1.199
NDUFA4				0.033291	Diabetes	0.047	2.013	0
TMEM192				0.00934129	Diabetes	0.176	1.991	0.267
TSPAN8		Tissue enhanced	colon: 910.6;duodenum: 905.9;rectum: 911.5;small intestine: 909.2	0.0104787	Diabetes	0.232	1.983	0.383
LPL		Tissue enhanced	adipose tissue: 976.8	0.000934187	Diabetes	0.215	1.865	0.323
CAPZA2				0.0258683	Diabetes	0.194	1.806	0.27
FOLH1B				0.0259663	Diabetes	0.122	1.774	0.128
ATP6V0A4		Group enriched	kidney: 69.6;salivary gland: 31.6	0.00386365	Diabetes	0.3	1.749	0.455
DDT				0.0292368	Diabetes	0.109	1.687	0.095
SERINC1				0.000812068	Diabetes	0.255	1.666	0.351
RTN3				0.0126583	DKD	12.65	0	1.165
PON1		Tissue enriched	liver: 233.6	0.00354464	DKD	7.563	0.067	1.163
VPS37B				0.000197976	Diabetes	0.123	1.663	0.116
OAF				0.0460904	Diabetes	0.138	1.634	0.14
RPS8				0.0178636	Diabetes	0.086	1.632	0.049
C6		Group enriched	fallopian tube: 73.5;liver: 358.3	1.16142e-06	DKD	5.831	0.113	1.142
HIST2H2AB		Tissue enriched	bone marrow: 4.0	0.00120239	DKD	11.22	0	1.022
IVD				0.0244607	Diabetes	0.058	1.611	0
NUCB1				0.0275809	Diabetes	0.265	1.585	0.347
CDH15		Tissue enriched	skeletal muscle: 13.0	0.00796275	Diabetes	0.136	1.53	0.122
SPON2		Tissue enhanced	endometrium: 105.2;prostate: 113.0	0.0363746	Diabetes	0.163	1.495	0.16
KRT85				0.0472858	Diabetes	0.29	1.47	0.356
SYK				0.0038766	DKD	10.55	0	0.955
HSD11B2		Tissue enhanced	colon: 151.6;kidney: 173.3	0.00898742	Diabetes	0.111	1.455	0.072
F11		Tissue enhanced	liver: 180.1	1.03296e-05	Diabetes	0.071	1.431	0.008
SCPEP1				0.0212152	Diabetes	0.292	1.406	0.34
GGT6				6.85945e-05	Diabetes	0.086	1.369	0.026
PADI2		Tissue enhanced	cerebral cortex: 85.0;colon: 89.8;rectum: 99.9;skeletal muscle: 108.6	0.0223287	DKD	8.078	0.028	0.934
PPIC				0.0117913	Diabetes	0.223	1.311	0.215
PCCB				0.0350831	Diabetes	0.08	1.282	0.011
SERPINB6				0.0282589	Diabetes	0.311	1.25	0.32
PTPN1				0.042554	DKD	10.26	0	0.926
ANP32E				0.042554	DKD	9.83	0	0.883
FAM49B				0.00755609	DKD	7.341	0.032	0.869
ARL8A				0.0126583	DKD	8.57	0	0.757
MYADM				0.0038766	DKD	8.35	0	0.735
USO1				0.0245023	DKD	7.83	0.006	0.73
UNC13D				0.021767	DKD	8.188	0.001	0.727
VASP				0.0038766	DKD	8.22	0	0.722
VAV1		Tissue enhanced	lymph node: 57.6	0.0038766	DKD	7.93	0	0.693
MYO1F		Tissue enhanced	appendix: 50.4;bone marrow: 59.7;spleen: 63.3	0.0247559	DKD	6.612	0.016	0.667
TNFAIP8L2		Tissue enhanced	lymph node: 34.7;spleen: 39.1	0.042554	DKD	7.67	0	0.667
PTPRC				0.00334565	DKD	4.63	0.062	0.65
SERPINB10		Tissue enriched	bone marrow: 50.1	0.0229031	DKD	4.531	0.047	0.566
CSK				0.0223287	DKD	5.636	0.01	0.52
SULT1A2		Tissue enhanced	duodenum: 49.2;small intestine: 49.2	0.0255679	DKD	3.709	0.058	0.486
RPS6				0.0454256	Diabetes	0.161	1.228	0.114
SIRPA				0.0266733	Diabetes	0.302	1.212	0.296
PVR				0.00169338	Diabetes	0.193	1.203	0.151
GALNT18		Tissue enhanced	thyroid gland: 59.3	0.0240504	Diabetes	0.082	1.173	0.004
PPAP2A				0.0184083	Diabetes	0.129	1.121	0.058
PLD3				0.0216037	Diabetes	0.13	1.065	0.052
C21orf33				0.0394059	Diabetes	0.143	1.059	0.066
SFRP1		Tissue enhanced	breast: 357.2;cervix, uterine: 325.0	0.0132184	Diabetes	0.087	1.047	0
SDF4				0.00645037	Diabetes	0.208	1.011	0.131
DOCK2				0.021767	DKD	5.5	0.004	0.472
FMNL1				0.0223287	DKD	5.264	0.006	0.458
SERPINI1		Tissue enriched	cerebral cortex: 322.1	0.00971288	Diabetes	0.091	1.001	0
CCT8				0.012808	Diabetes	0.154	0.975	0.066
AKR1C1				0.000132577	Diabetes	0.205	0.964	0.118
CHMP4C				0.000588025	Diabetes	0.152	0.94	0.058
GPC1		Tissue enhanced	skin: 265.8	0.000909953	Diabetes	0.321	0.935	0.232
TINAGL1		Tissue enhanced	placenta: 268.9	0.0453615	Diabetes	0.099	0.91	0
AK4		Tissue enhanced	kidney: 190.7	0.017333	Diabetes	0.124	0.884	0.022
LOC100507855				0.017333	Diabetes	0.124	0.884	0.022
TRHDE				2.81755e-05	Diabetes	0.104	0.858	0
HPD		Group enriched	kidney: 529.9;liver: 1293.2	0.00300215	Diabetes	0.197	0.838	0.085
ARHGEF10L				0.00644594	Diabetes	0.308	0.829	0.186
KL		Group enriched	kidney: 136.6;parathyroid gland: 346.4	0.00652393	Diabetes	0.317	0.794	0.183
CA3		Tissue enriched	skeletal muscle: 1838.7	0.042554	DKD	5.4	0	0.44
CPB2		Tissue enriched	liver: 755.5	0.0038766	DKD	5.08	0	0.408
CPN1		Tissue enriched	liver: 37.1	3.63044e-05	DKD	5.01	0	0.401
NLRC4		Tissue enhanced	appendix: 12.4	0.0126583	DKD	5	0	0.4
BAX				0.042554	DKD	5	0	0.4
CNN2				0.0229031	DKD	3.746	0.03	0.387
CASP1				0.042554	DKD	4.86	0	0.386
MMP8		Tissue enriched	bone marrow: 335.8	0.0255679	DKD	3.308	0.046	0.383
MYO1G		Tissue enhanced	bone marrow: 27.7;lymph node: 27.7;spleen: 24.6	0.021767	DKD	3.991	0.012	0.347
RAB32				0.0126583	DKD	4.37	0	0.337
PACSIN3		Tissue enhanced	skeletal muscle: 164.2	2.46996e-05	Diabetes	0.127	0.788	0.013
AXL				7.89103e-06	Diabetes	0.254	0.762	0.119
GSR				0.0101228	Diabetes	0.175	0.727	0.045
CADM4		Tissue enhanced	cerebral cortex: 163.6	0.0244607	Diabetes	0.122	0.719	0
MFI2				0.000690191	Diabetes	0.197	0.676	0.053
ARL15				0.0132184	Diabetes	0.137	0.628	0
MOB3A				0.042554	DKD	4.33	0	0.333
LOC651536				0.042554	DKD	4.19	0	0.319
CPNE5		Tissue enhanced	cerebral cortex: 119.0	0.0179815	Diabetes	0.139	0.621	0
ST6GAL1				0.0132184	Diabetes	0.146	0.587	0
FCGR3B		Tissue enhanced	appendix: 118.1;spleen: 115.2	0.042554	DKD	4.18	0	0.318
CHI3L1		Tissue enhanced	appendix: 186.7;cerebral cortex: 267.1;urinary bladder: 179.4	0.0038766	DKD	4.02	0	0.302
ARRDC1				0.0175965	Diabetes	0.168	0.577	0.014
APP				0.00133336	Diabetes	0.155	0.566	0.003
SLC17A5		Tissue enriched	parathyroid gland: 652.6	0.0122565	Diabetes	0.271	0.527	0.07
F12		Tissue enriched	liver: 141.6	0.000374706	DKD	3.99	0	0.299
UGDH				0.00928139	Diabetes	0.327	0.517	0.102
CPNE8				5.03965e-05	Diabetes	0.241	0.493	0.043
HLA-DMB		Tissue enhanced	thyroid gland: 29.3	0.0179815	Diabetes	0.173	0.478	0
MGAT5				0.00200955	Diabetes	0.246	0.47	0.04
CSPG4				1.04306e-05	Diabetes	0.233	0.449	0.028
GBA				0.00713166	Diabetes	0.185	0.442	0
SCIN		Tissue enhanced	placenta: 110.4	0.0205544	Diabetes	0.291	0.44	0.057
TNXB		Tissue enhanced	adrenal gland: 91.6	0.00536388	Diabetes	0.252	0.352	0.014
DAG1				0.0244607	Diabetes	0.232	0.331	0
GSS				0.0453615	Diabetes	0.234	0.328	0
GK		Tissue enhanced	kidney: 111.0	0.0132527	Diabetes	0.269	0.312	0.011
ARHGEF1				0.0038766	DKD	3.85	0	0.285
IMPDH2				0.042554	DKD	3.84	0	0.284
PARVG		Tissue enhanced	spleen: 38.4	0.0126583	DKD	3.66	0	0.266
CLIC6		Tissue enhanced	stomach: 79.1	0.0126583	DKD	3.63	0	0.263
GCLM				0.0126583	DKD	3.59	0	0.259
ENO2		Tissue enriched	cerebral cortex: 431.0	0.042554	DKD	3.57	0	0.257
PTX3		Tissue enhanced	adipose tissue: 164.6;appendix: 54.2	0.042554	DKD	3.54	0	0.254
OAS2				0.042554	DKD	3.5	0	0.25
LOC101060714				0.0126583	DKD	3.49	0	0.249
SULT1A3				0.0126583	DKD	3.49	0	0.249
SULT1A4		Tissue enhanced	duodenum: 173.4;small intestine: 131.0	0.0126583	DKD	3.49	0	0.249
CORO7				0.0038766	DKD	3.48	0	0.248
SKAP2				0.042554	DKD	3.46	0	0.246
STX11		Tissue enhanced	bone marrow: 100.8	0.042554	DKD	3.42	0	0.242
STK4				0.042554	DKD	3.37	0	0.237
LOC100653194				0.0126583	DKD	3.36	0	0.236
RASSF2		Tissue enhanced	cerebral cortex: 148.5	0.042554	DKD	3.34	0	0.234
THEMIS2		Tissue enhanced	bone marrow: 137.5	0.042554	DKD	3.34	0	0.234
CORO7-PAM16				0.0038766	DKD	3.08	0	0.208
ARAP1				0.0038766	DKD	3.07	0	0.207
KCNAB2		Tissue enhanced	cerebral cortex: 145.9	0.0126583	DKD	3.05	0	0.205
RASGRP2		Tissue enhanced	lymph node: 122.0;spleen: 107.0	0.042554	DKD	3.04	0	0.204
MBTPS1				0.00280323	Diabetes	0.244	0.309	0
ARSB				0.033291	Diabetes	0.253	0.295	0
APLP2				0.00713166	Diabetes	0.28	0.257	0
LTBP2				0.0007886	Diabetes	0.287	0.249	0
ENPP3		Tissue enhanced	cervix, uterine: 45.4;small intestine: 49.9	0.033291	Diabetes	0.31	0.223	0
LRRC15				0.033291	Diabetes	0.313	0.219	0
