# Supplementary material for: Urine proteomics identifies biomarkers for diabetic kidney disease at different stages
Source: Clin Proteomics. 2021 Dec 29;18:32. doi: 10.1186/s12014-021-09338-6 (PMC8903606; doi:10.1186/s12014-021-09338-6)
Supplement: Supplementary file 6 — Additional file 6: Table S4. Differentially excreted proteins between DKD stage 3 and DKD stage 4. Sheet 1: differentially excreted proteins between DKD stage 3 and DKD stage 4 in Batch 1. Sheet 2: differentially excreted proteins between DKD stage 3 and DKD stage 4 in Batch 2. [file 12014_2021_9338_MOESM6_ESM.xlsx]

## Sheet: DEPs_Batch 1_DKD 3 vs DKD 4
Symbol	Detected_frequency_DKD 3	Detected_frequency_DKD 4	Mean_DKD 3	Mean_DKD 4	Wilcoxon_P	Max_index	Ratio
AQP2	1	0.167	250.523	4.62	0.0162095	DKD 3	0.019
HPGD	1	0.167	47.983	2.253	0.0162095	DKD 3	0.049
SECTM1	1	0.167	62.33	0.375	0.0162095	DKD 3	0.008
DHRS2	1	0.333	37.647	4.246	0.0218895	DKD 3	0.115
RAB35	1	0.5	33.048	6.673	0.0256011	DKD 3	0.204
CLU	1	0.667	112.874	23.974	0.0275319	DKD 3	0.213
HIST1H2BA	1	0.667	52.788	5.344	0.0275319	DKD 3	0.103
A2M	0.333	1	1.157	37.472	0.0275319	DKD 4	29.89
TPP1	1	0.667	76.905	28.199	0.0275319	DKD 3	0.367
ANXA7	1	1	75.548	18.424	0.0281858	DKD 3	0.245
CAPG	1	0.167	21.126	1.499	0.0338949	DKD 3	0.075
HSPG2	1	0.333	4.362	0.733	0.0431144	DKD 3	0.187
SLC44A4	1	0.333	17.032	2.773	0.0431144	DKD 3	0.168
VPS4A	1	0.333	14.29	2.305	0.0431144	DKD 3	0.167
CA2	1	0.5	101.06	20.932	0.0488846	DKD 3	0.208
ACTN2	0.333	1	0.629	11.394	0.0518218	DKD 4	15.767
APOD	1	1	2969.37	468.224	0.0528075	DKD 3	0.158
HIST1H2BB	1	1	42.725	8.656	0.0528075	DKD 3	0.204
HIST1H2BJ	1	1	42.725	8.656	0.0528075	DKD 3	0.204
HIST1H2BO	1	1	42.725	8.656	0.0528075	DKD 3	0.204
HIST2H2BE	1	1	42.725	8.656	0.0528075	DKD 3	0.204
PDCD6IP	1	1	73.751	15.007	0.0528075	DKD 3	0.205
ACTN4	1	1	6.899	33.363	0.0528075	DKD 4	4.781
EGF	1	0.333	85.265	18.392	0.0796158	DKD 3	0.217
GSTM3	1	0.333	53.584	5.622	0.0796158	DKD 3	0.107
AHSG	1	0.5	113.854	14.52	0.0878251	DKD 3	0.128
CHMP2A	1	0.5	87.695	26.536	0.0878251	DKD 3	0.303
HP	0.333	0.833	2.595	106.851	0.0878251	DKD 4	39.685
HIST3H2BB	1	0.667	40.759	6.55	0.091925	DKD 3	0.163
SLC12A1	1	0.667	62.896	16.641	0.091925	DKD 3	0.266
GPRC5C	1	0.833	240.628	34.603	0.09329	DKD 3	0.144
KRT8	1	0.833	179.053	41.528	0.09329	DKD 3	0.232
MUC1	1	1	464.206	120.605	0.09329	DKD 3	0.26
ARF4	0.667	0.833	3.604	15.536	0.119782	DKD 4	4.221
KRT18	1	0.333	185.781	50.151	0.138011	DKD 3	0.27
CANX	1	0.5	103.434	18.148	0.148635	DKD 3	0.176
CD14	1	0.667	56.835	8.016	0.153854	DKD 3	0.143
PIGR	1	1	198.171	7.876	0.15558	DKD 3	0.04
KRT9	1	0.833	799.061	74.178	0.15558	DKD 3	0.093
C3	1	1	11.655	81.26	0.15558	DKD 4	6.921
VPS4B	1	0.833	26.342	4.752	0.15558	DKD 3	0.183
C4B	0.667	1	2.986	15.407	0.15558	DKD 4	5.025
C4B_2	0.667	1	2.986	15.407	0.15558	DKD 4	5.025
C4A	0.667	1	3.035	15.471	0.15558	DKD 4	4.967
MGAM	1	1	10.412	41.218	0.15558	DKD 4	3.931
PFN1	1	1	39.051	120.465	0.15558	DKD 4	3.079
TSPO	0.333	0.667	6.312	459.64	0.224916	DKD 4	71.7
SERPINA7	0.333	0.667	0.342	15.033	0.224916	DKD 4	34.238
C9	0.333	0.667	0.788	23.79	0.224916	DKD 4	26.903
SERPINA6	0.333	0.667	1.452	41.621	0.224916	DKD 4	26.882
ELANE	0.333	0.667	3.732	76.495	0.224916	DKD 4	19.988
CLTCL1	0.333	0.667	0.151	0.85	0.224916	DKD 4	3.785
CHMP2B	1	0.5	105.526	11.497	0.237302	DKD 3	0.11
PEBP1	1	0.5	123.366	25.588	0.237302	DKD 3	0.208
AMBP	1	0.667	511.602	117.284	0.243305	DKD 3	0.229
GM2A	1	0.667	136.225	24.281	0.243305	DKD 3	0.179
HSP90B1	1	0.667	61.923	8.416	0.243305	DKD 3	0.137
SDCBP	1	1	252.754	70.225	0.245278	DKD 3	0.278
GNA11	0.667	0.5	3.59	0.623	0.280713	DKD 3	0.196
FGG	0.333	0.667	1.242	37.374	0.345231	DKD 4	27.924
PPP2R1A	0.333	0.667	1.387	11.558	0.345231	DKD 4	7.84
BST1	0.333	0.667	0.905	5.355	0.345231	DKD 4	5.428
GLUD1	0.333	0.667	0.891	5.037	0.345231	DKD 4	5.184
PGD	0.667	0.667	1.603	33.934	0.35802	DKD 4	19.985
ABCB1	1	0.5	15.788	81.761	0.35802	DKD 4	5.152
CP	1	1	41.523	191.729	0.366157	DKD 4	4.609
MYH11	0.667	0.5	2.214	0.481	0.418492	DKD 3	0.251
AGT	0.333	0.667	1.242	11.411	0.500184	DKD 4	8.577
FTL	0.333	0.667	27.544	88.174	0.500184	DKD 4	3.193
S100A11	1	0.833	53.671	367.587	0.518605	DKD 4	6.838
ALB	1	1	4633.53	21435.6	0.518605	DKD 4	4.626
SERPINA1	1	0.833	404.77	1559.75	0.518605	DKD 4	3.853
CLTC	1	0.833	2.03	7.07	0.518605	DKD 4	3.366
FAM151A	0.667	0.5	14.25	4.033	0.589639	DKD 3	0.288
IQGAP1	0.667	0.5	48.176	11.925	0.589639	DKD 3	0.249
KRT77	0.667	0.5	41.797	10.926	0.589639	DKD 3	0.263
PYGL	0.667	0.5	21.886	5.694	0.589639	DKD 3	0.264
TKT	0.667	0.5	83.844	16.369	0.589639	DKD 3	0.196
AKR1A1	0.667	0.833	37.203	259.452	0.604066	DKD 4	6.958
HSPA5	0.667	0.667	2.569	23.322	0.693641	DKD 4	8.776
LRP2	0.667	0.667	6.7	34.455	0.693641	DKD 4	5.082
PGLYRP1	1	0.667	201.683	51.343	0.697334	DKD 3	0.255
A1BG	1	0.833	92.115	513.583	0.698535	DKD 4	5.57
PGAM1	1	0.833	256.62	66.789	0.698535	DKD 3	0.261
HSPA8	1	1	24.5	93.016	0.698535	DKD 4	3.785
IGLL5	1	0.833	1051.18	316.051	0.698535	DKD 3	0.301
CLIC4	0.667	0.5	5.18	75.479	0.787406	DKD 4	14.314
SLC9A3R1	0.667	0.5	12.296	70.1	0.787406	DKD 4	5.663
PDZK1	0.667	0.5	15.778	88.295	0.787406	DKD 4	5.567
SFN	0.667	0.5	7.666	29.23	0.787406	DKD 4	3.777
ALDH1A1	0.667	0.5	1.233	4.552	0.787406	DKD 4	3.49
VCP	0.333	0.667	16.21	2.056	0.892738	DKD 3	0.132
P4HB	0.667	0.667	2.384	25.699	0.895533	DKD 4	10.386
ATP5F1	0.667	0.667	35.679	10.679	0.895533	DKD 3	0.301
UPK1A	1	0.667	72.765	285.187	0.896851	DKD 4	3.915
HBD	1	0.667	2398.95	203.68	0.896851	DKD 3	0.085
HBA1	1	0.833	4799.77	457.152	0.897279	DKD 3	0.095
HBA2	1	0.833	4799.77	457.152	0.897279	DKD 3	0.095
HBB	1	0.833	4134.67	532.213	0.897279	DKD 3	0.129
S100A9	1	1	2535	15813.4	0.897279	DKD 4	6.238
S100A8	1	0.833	1382.36	6626.8	0.897279	DKD 4	4.794
MYH9	1	1	59.447	15.321	0.897279	DKD 3	0.259
PGAM2	0.667	0.833	203.436	43.66	1	DKD 3	0.215
DDC	0.667	0.5	7.28	27.26	1	DKD 4	3.707

## Sheet: DEPs_Batch 2_DKD 3 vs DKD 4
Symbol	Detected_frequency_DKD 3	Detected_frequency_DKD 4	Wilcoxon_P	Mean_DKD 3	Mean_DKD 4	Max_index	Ratio
UMOD	1	1	1.74684e-06	30830.2	5896.91	DKD 3	0.191
S100A9	0.658	0.333	0.0386695	2806.94	221.941	DKD 3	0.079
APOD	1	1	2.07875e-06	1891.71	374.632	DKD 3	0.198
S100A8	0.579	0.222	0.0226774	919.496	103.038	DKD 3	0.112
MASP2	1	1	0.00671765	913.226	285.792	DKD 3	0.313
KRT13	0.974	0.889	0.00965641	843.153	188.957	DKD 3	0.224
KRT4	1	0.778	0.00459956	840.085	113.008	DKD 3	0.135
IGLL5	1	1	0.000291423	718.17	2296.23	DKD 4	3.197
SPP1	0.711	0.389	0.00914927	440.98	31.995	DKD 3	0.073
ANPEP	1	1	0.000145724	423.649	123.514	DKD 3	0.292
UBB	1	1	3.19459e-06	355.655	57.85	DKD 3	0.163
ACTB	1	1	6.5732e-05	314.511	90.251	DKD 3	0.287
ACTG1	1	1	7.07694e-05	313.917	90.251	DKD 3	0.288
EEF1A1	1	1	0.000192952	309.288	88.394	DKD 3	0.286
RPS27A	1	1	3.19459e-06	296.379	48.208	DKD 3	0.163
UBA52	1	1	3.19459e-06	296.379	48.208	DKD 3	0.163
UBC	1	1	3.19459e-06	296.379	48.208	DKD 3	0.163
EEF1A2	0.947	0.556	0.000545962	289.374	81.264	DKD 3	0.281
ANXA1	1	0.722	0.00744281	257.998	82.863	DKD 3	0.321
SERPINA5	0.974	0.889	7.85508e-07	253.518	25.512	DKD 3	0.101
MUC1	1	0.889	2.6477e-05	234.793	61.449	DKD 3	0.262
MME	1	1	0.000291423	232.101	71.072	DKD 3	0.307
VASN	1	0.889	4.87135e-06	215.961	24.12	DKD 3	0.112
KRT15	0.947	0.833	0.0136725	206.101	60.163	DKD 3	0.292
GAPDH	1	1	1.30271e-05	205.596	54.27	DKD 3	0.264
ABHD14B	0.974	0.833	0.00030075	197.185	21.552	DKD 3	0.11
CD9	0.842	0.222	1.70311e-05	192.776	19.439	DKD 3	0.101
TMEM256	0.447	0.111	0.00905686	184.064	11.05	DKD 3	0.061
DPP4	1	1	3.09086e-05	166.721	41.448	DKD 3	0.249
SPRR3	0.474	0.111	0.0190804	166.486	29.198	DKD 3	0.176
OLFM4	0.974	0.944	8.49841e-05	141.111	33.737	DKD 3	0.24
GPRC5B	1	0.722	2.24866e-06	137.323	20.63	DKD 3	0.151
KRT9	0.974	0.722	0.0109158	133.672	27.719	DKD 3	0.208
LDHA	0.921	0.611	4.82168e-05	129.01	10.25	DKD 3	0.08
KRT19	0.921	0.5	0.00054922	125.764	12.825	DKD 3	0.103
ACTA1	1	1	0.000126418	122.862	39.331	DKD 3	0.321
ACTC1	1	1	0.000126418	122.862	39.331	DKD 3	0.321
ENO1	1	0.889	2.26574e-06	119.962	18.754	DKD 3	0.157
ACTG2	1	1	0.000156387	117.95	37.95	DKD 3	0.322
EGF	1	0.722	2.67146e-06	115.537	17.685	DKD 3	0.154
ACTA2	1	1	0.000167781	111.777	36.104	DKD 3	0.324
ACPP	0.921	0.778	0.00482504	110.952	18.183	DKD 3	0.165
ALDOB	1	0.833	0.000435166	107.837	31.504	DKD 3	0.293
LDHB	1	1	3.78582e-06	104.646	20.997	DKD 3	0.201
GLB1	1	1	0.000333583	104.053	31.924	DKD 3	0.307
GPRC5C	1	0.889	1.10869e-05	97.697	22.056	DKD 3	0.227
ASS1	0.974	0.833	0.000185873	96.478	20.86	DKD 3	0.217
YWHAZ	1	0.944	0.00040764	90.314	15.387	DKD 3	0.171
HPX	0.974	1	1.20218e-05	89.641	407.145	DKD 4	4.538
C3	1	1	2.26664e-06	82.709	554.611	DKD 4	6.699
VDAC1	1	0.833	1.02749e-06	79.497	8.199	DKD 3	0.104
KRT18	0.816	0.5	0.00626258	79.077	18.307	DKD 3	0.232
ADH5	0.447	0	0.0010111	75.283	0	DKD 3	0.001
AQP2	0.553	0.056	0.000571683	75.09	3.328	DKD 3	0.046
ALDH6A1	0.658	0.222	0.00101658	73.771	0.489	DKD 3	0.008
AQP1	0.737	0.333	0.00149022	70.586	17.244	DKD 3	0.245
PCK1	0.658	0.278	0.00201341	70.342	10.853	DKD 3	0.155
GATM	0.526	0.167	0.0159702	68.458	1.423	DKD 3	0.022
ANXA4	1	1	0.000145724	67.762	22.006	DKD 3	0.326
GSTA1	0.895	0.444	1.02596e-05	65.95	6.108	DKD 3	0.094
SDCBP	0.974	0.667	8.06801e-05	64.651	11.478	DKD 3	0.179
LTF	0.711	0.667	0.0472558	64.628	9.892	DKD 3	0.154
CD63	0.789	0.278	0.000118963	63.757	10.516	DKD 3	0.166
GSTA2	0.921	0.444	5.9473e-06	63.283	5.781	DKD 3	0.093
KRT8	0.974	0.722	0.000543779	62.103	10.722	DKD 3	0.174
PGLS	0.947	0.5	7.15423e-05	61.786	13.213	DKD 3	0.215
PPIB	0.605	0.056	0.000297063	60.464	4.89	DKD 3	0.082
FGG	0.921	1	0.00460374	59.912	182.352	DKD 4	3.04
CST3	0.763	0.722	0.0402574	58.867	14.409	DKD 3	0.246
PKM	0.974	0.778	0.00293274	58.48	15.482	DKD 3	0.266
GSTM3	0.816	0.167	1.93261e-06	57.171	0.356	DKD 3	0.008
KRT73	0.737	0.278	0.0058713	56.425	8.187	DKD 3	0.147
YWHAE	0.974	0.722	0.000139363	56.076	8.315	DKD 3	0.15
KRT3	0.947	0.5	0.00497227	55.003	16.049	DKD 3	0.293
TUBB	0.921	0.778	0.00245189	54.518	14.546	DKD 3	0.268
SLC12A1	1	0.833	1.34043e-06	54.087	5.936	DKD 3	0.111
KRT7	0.868	0.444	0.00101627	51.818	5.198	DKD 3	0.102
TKT	0.526	0.222	0.0259395	51.501	10.738	DKD 3	0.21
GGH	0.895	0.611	0.000575742	50.692	6.71	DKD 3	0.134
LOC100996820	1	0.889	0.000117664	48.083	14.12	DKD 3	0.295
CYSTM1	0.526	0.111	0.00209558	47.512	4.449	DKD 3	0.096
PODXL	0.974	0.444	8.72512e-06	47.511	11.076	DKD 3	0.235
ANXA11	0.974	0.667	0.000523893	46.704	11.852	DKD 3	0.255
ATP5A1	0.947	0.778	0.000996749	45.75	14.308	DKD 3	0.314
ANXA6	0.947	0.611	0.000131497	43.282	8.902	DKD 3	0.208
FGA	1	1	0.0191753	42.95	138.108	DKD 4	3.21
ACTBL2	1	0.778	0.000464215	42.632	13.917	DKD 3	0.328
A2M	0.921	1	8.18677e-05	42.607	132.54	DKD 4	3.106
BHMT	0.895	0.667	0.000663219	41.849	7.794	DKD 3	0.188
ATP5B	0.947	0.778	0.00019125	41.811	8.954	DKD 3	0.216
PGK1	1	0.778	2.68196e-06	40.936	7.357	DKD 3	0.182
ANXA3	0.447	0.167	0.0448319	39.936	3.755	DKD 3	0.096
NAPSA	0.947	0.722	0.000115934	38.948	9.523	DKD 3	0.246
GSTA3	0.868	0.444	1.16379e-05	38.028	4.095	DKD 3	0.11
MAN1A1	0.895	0.778	5.52789e-05	37.885	7.27	DKD 3	0.194
FGB	0.921	1	0.00106732	37.56	163.426	DKD 4	4.342
SECTM1	0.789	0.611	0.0025255	35.968	9.442	DKD 3	0.265
CHMP1B	0.737	0.222	0.000247806	35.739	6.353	DKD 3	0.18
SLC3A2	0.947	0.722	5.57192e-05	35.637	5.846	DKD 3	0.166
UPK1A	0.711	0.222	0.00221207	35.618	4.123	DKD 3	0.118
CNDP2	0.947	0.667	0.000202511	35.32	7.325	DKD 3	0.21
CAP1	0.474	0.167	0.0187386	32.742	0.967	DKD 3	0.032
PGAM1	0.842	0.389	8.29872e-06	32.467	1.895	DKD 3	0.061
TPI1	1	0.667	0.000252132	32.129	10.15	DKD 3	0.318
QPRT	0.289	0.056	0.0476905	31.787	0.355	DKD 3	0.014
PEBP1	0.868	0.444	3.26744e-05	31.606	5.131	DKD 3	0.165
ACAT1	0.711	0.222	0.000228633	31.579	0.452	DKD 3	0.017
PFKL	0.553	0.278	0.0432399	31.311	0.594	DKD 3	0.022
GGT1	0.974	0.722	0.000149594	30.645	9.777	DKD 3	0.321
CKB	0.737	0.5	0.000742499	30.386	0.834	DKD 3	0.031
C19orf77	0.789	0.556	0.00438444	29.738	6.926	DKD 3	0.235
PRDX6	0.947	0.778	8.5858e-06	29.439	7.746	DKD 3	0.266
PDCD6IP	0.974	0.667	3.12606e-06	28.7	3.798	DKD 3	0.135
VCP	0.579	0.278	0.00883809	28.588	1.432	DKD 3	0.053
ATP1A1	0.974	0.889	0.00163641	28.37	8.413	DKD 3	0.299
IGJ	0.421	0.167	0.0267754	27.25	1.443	DKD 3	0.056
HIST1H4A	0.947	0.778	0.00346898	27.002	8.337	DKD 3	0.311
HIST1H4B	0.947	0.778	0.00346898	27.002	8.337	DKD 3	0.311
HIST1H4C	0.947	0.778	0.00346898	27.002	8.337	DKD 3	0.311
HIST1H4D	0.947	0.778	0.00346898	27.002	8.337	DKD 3	0.311
HIST1H4E	0.947	0.778	0.00346898	27.002	8.337	DKD 3	0.311
HIST1H4F	0.947	0.778	0.00346898	27.002	8.337	DKD 3	0.311
HIST1H4H	0.947	0.778	0.00346898	27.002	8.337	DKD 3	0.311
HIST1H4I	0.947	0.778	0.00346898	27.002	8.337	DKD 3	0.311
HIST1H4J	0.947	0.778	0.00346898	27.002	8.337	DKD 3	0.311
HIST1H4K	0.947	0.778	0.00346898	27.002	8.337	DKD 3	0.311
HIST1H4L	0.947	0.778	0.00346898	27.002	8.337	DKD 3	0.311
HIST2H4A	0.947	0.778	0.00346898	27.002	8.337	DKD 3	0.311
HIST2H4B	0.947	0.778	0.00346898	27.002	8.337	DKD 3	0.311
HIST4H4	0.947	0.778	0.00346898	27.002	8.337	DKD 3	0.311
RDX	1	0.889	8.81385e-05	26.596	7.814	DKD 3	0.296
YWHAB	0.974	0.778	0.000125746	26.043	5.95	DKD 3	0.231
IDH1	0.974	0.667	4.38775e-06	25.612	4.51	DKD 3	0.179
PTER	0.211	0	0.0392778	25.525	0	DKD 3	0.004
CRYL1	0.711	0.611	0.019425	25.439	4.768	DKD 3	0.191
VTN	0.921	1	0.00163641	24.723	77.158	DKD 4	3.112
XPNPEP2	0.921	0.611	0.000331845	24.651	6.897	DKD 3	0.283
PNP	0.579	0.167	0.00451757	24.598	2.882	DKD 3	0.121
CLIC1	0.868	0.333	5.57105e-05	24.478	4.868	DKD 3	0.202
BASP1	0.921	0.611	0.000235948	24.139	5.656	DKD 3	0.237
PRDX5	0.684	0.167	0.000481785	23.628	3.123	DKD 3	0.136
ANGPTL2	0.842	0.333	0.000335453	23.551	2.485	DKD 3	0.109
MYH9	0.816	0.611	0.00700654	22.67	6.267	DKD 3	0.28
VTA1	0.842	0.278	0.000177399	22.658	6.462	DKD 3	0.288
SLC25A3	0.763	0.222	8.90415e-05	22.484	1.676	DKD 3	0.079
DPP7	0.737	0.278	0.000793772	22.208	4.456	DKD 3	0.204
HSPD1	0.737	0.333	0.00168728	22.005	3.969	DKD 3	0.184
CBR1	0.921	0.444	1.5859e-05	21.749	3.138	DKD 3	0.148
HSPA2	0.974	0.778	0.000777177	21.696	6.624	DKD 3	0.308
KRT74	0.447	0.167	0.0367919	21.224	2.863	DKD 3	0.139
ACTR2	0.553	0.167	0.00399296	21.141	2.409	DKD 3	0.118
ATP5C1	0.342	0.056	0.0210467	21.081	0.272	DKD 3	0.018
RHOA	0.737	0.111	9.91464e-05	20.998	2.796	DKD 3	0.137
SMIM5	0.316	0	0.00859057	20.717	0	DKD 3	0.005
CMBL	0.737	0.333	0.00168728	20.469	4.538	DKD 3	0.225
ATP1B1	0.789	0.278	8.84201e-05	20.449	1.64	DKD 3	0.085
POTEE	1	1	9.48081e-05	19.68	5.998	DKD 3	0.308
AHCY	0.816	0.5	0.000135337	19.484	2.606	DKD 3	0.138
PROM1	0.974	0.889	3.88329e-05	19.372	4.464	DKD 3	0.234
PSAT1	0.342	0	0.00573506	19.209	0	DKD 3	0.005
POTEF	1	1	0.000109542	19.077	5.888	DKD 3	0.312
GPI	0.868	0.444	0.0001501	18.683	3.938	DKD 3	0.215
AKR7A2	0.421	0.056	0.00458649	18.677	0.096	DKD 3	0.01
GSTA5	0.711	0.278	0.000192634	18.59	1.768	DKD 3	0.1
RAB5C	0.921	0.278	7.70078e-06	18.295	2.634	DKD 3	0.149
CAPN1	0.342	0.056	0.0197947	18.266	0.192	DKD 3	0.016
YWHAG	0.895	0.556	0.000531532	17.998	3.551	DKD 3	0.202
SOD3	0.605	0.278	0.00323622	17.914	1.047	DKD 3	0.064
RAB11B	0.711	0.222	0.000850335	17.908	5.751	DKD 3	0.325
CDC42	0.868	0.5	4.76566e-05	17.876	2.976	DKD 3	0.171
MDH1	0.868	0.278	6.9202e-06	17.686	1.518	DKD 3	0.091
PROZ	0.816	0.444	0.000336515	16.918	2.268	DKD 3	0.139
VPS4B	0.816	0.333	4.3282e-05	16.905	0.771	DKD 3	0.051
GNB2	0.868	0.222	2.13497e-05	16.86	2.419	DKD 3	0.149
ANXA7	0.737	0.444	0.00523398	16.7	5.401	DKD 3	0.327
SORD	0.895	0.389	5.60772e-07	16.526	0.676	DKD 3	0.047
DDC	0.763	0.556	0.00342174	16.263	2.928	DKD 3	0.185
ZG16B	0.711	0.278	0.00488317	16.064	4.958	DKD 3	0.313
GNB1	0.842	0.389	0.000385452	15.935	3.084	DKD 3	0.199
RAC1	0.711	0.167	4.03729e-05	15.865	0.953	DKD 3	0.066
HSP90AA1	0.974	0.778	2.84362e-05	15.823	3.354	DKD 3	0.217
HSPA1A	0.974	0.722	8.418e-05	15.653	3.432	DKD 3	0.224
HSPA1B	0.974	0.722	8.418e-05	15.653	3.432	DKD 3	0.224
ALDOA	0.842	0.222	3.22484e-05	15.505	2.984	DKD 3	0.198
CPVL	0.947	0.556	4.64307e-05	15.447	3.051	DKD 3	0.203
POTEI	1	0.889	0.000117664	15.428	4.531	DKD 3	0.298
GAA	0.974	0.722	0.000477058	15.415	4.407	DKD 3	0.29
C4A	0.974	1	3.09086e-05	15.372	66.736	DKD 4	4.32
PGAM2	0.579	0.056	0.000263451	15.326	0.22	DKD 3	0.021
SLC44A2	0.789	0.056	2.02328e-06	15.32	0.298	DKD 3	0.026
KRT76	0.921	0.444	0.00119735	15.232	4.058	DKD 3	0.271
DHRS2	0.526	0.167	0.00644343	15.176	0.993	DKD 3	0.072
COL6A1	0.947	0.444	6.65216e-06	15.102	2.146	DKD 3	0.148
RAB10	0.842	0.222	1.22855e-05	14.789	2.711	DKD 3	0.189
IDH2	0.947	0.722	0.000190235	14.646	3.032	DKD 3	0.212
C4B	0.974	1	3.6028e-05	14.478	63.16	DKD 4	4.339
C4B_2	0.974	1	3.6028e-05	14.478	63.16	DKD 4	4.339
MPST	0.684	0.278	0.000463024	13.77	0.526	DKD 3	0.045
ABCB1	0.947	0.556	1.56587e-05	13.737	2.069	DKD 3	0.157
RAP1A	0.789	0.333	8.09742e-05	13.446	1.313	DKD 3	0.104
PDCD6	0.711	0.222	0.000969922	13.113	2.13	DKD 3	0.169
RAB7A	0.868	0.333	1.47243e-05	13.08	1.417	DKD 3	0.115
ISLR	0.789	0.5	0.000848941	12.988	2.172	DKD 3	0.174
KLK3	0.368	0.056	0.0113442	12.628	0.224	DKD 3	0.025
TUBB4B	0.947	0.778	3.84673e-05	12.457	2.728	DKD 3	0.225
CA4	0.658	0.056	6.7321e-05	12.438	0.492	DKD 3	0.047
FTCD	0.526	0.056	0.000725518	12.437	0.066	DKD 3	0.013
C9	0.816	1	3.70576e-06	12.372	71.46	DKD 4	5.738
SLC2A5	0.684	0.056	2.19542e-05	12.347	0.254	DKD 3	0.028
FAM151A	0.921	0.5	5.82739e-05	12.306	2.164	DKD 3	0.182
BROX	0.763	0.222	4.45884e-05	12.294	0.989	DKD 3	0.088
SLC3A1	0.711	0.278	0.000391546	12.216	0.953	DKD 3	0.085
PLAU	0.684	0.222	0.000426979	12.095	0.655	DKD 3	0.062
F2	0.816	1	0.000559193	12.029	38.941	DKD 4	3.219
TSG101	0.763	0.111	2.27071e-05	11.963	0.644	DKD 3	0.062
AKR7A3	0.579	0.222	0.00410491	11.543	0.601	DKD 3	0.06
ACP2	0.842	0.389	0.0024147	11.454	2.931	DKD 3	0.262
YWHAQ	0.868	0.222	6.76885e-06	11.422	0.926	DKD 3	0.089
PRCP	0.737	0.389	0.00042539	11.351	0.744	DKD 3	0.074
RAB7L1	0.211	0	0.0392778	11.326	0	DKD 3	0.009
ALDH1A1	0.789	0.389	0.000235423	11.279	1.677	DKD 3	0.156
GPD1	0.711	0.056	1.74976e-05	11.259	0.158	DKD 3	0.023
POTEJ	0.895	0.556	0.000407988	11.09	2.891	DKD 3	0.267
ARHGDIA	0.579	0.111	0.000596799	10.882	0.387	DKD 3	0.044
CHMP4B	0.763	0.222	0.000173337	10.877	1.472	DKD 3	0.143
HSPA1L	0.974	0.722	0.000774592	10.81	2.861	DKD 3	0.271
ATP6V1A	0.842	0.389	8.72655e-05	10.807	1.125	DKD 3	0.112
DCXR	0.711	0.111	2.92134e-05	10.692	0.183	DKD 3	0.026
WDR1	0.816	0.389	0.000108094	10.681	1.074	DKD 3	0.109
DDAH2	0.658	0.111	0.000150451	10.669	0.415	DKD 3	0.048
CNP	0.816	0.333	1.97072e-05	10.635	0.705	DKD 3	0.075
RAB21	0.395	0	0.00246958	10.483	0	DKD 3	0.009
CPNE3	0.711	0.333	0.00150812	10.449	1.886	DKD 3	0.188
RAP1B	0.789	0.333	9.39977e-05	10.431	1.497	DKD 3	0.152
RAB35	0.421	0.056	0.00524461	10.349	0.514	DKD 3	0.059
GNG12	0.368	0.056	0.0146106	10.301	1.18	DKD 3	0.123
ARF1	0.816	0.278	2.44489e-05	10.138	1.48	DKD 3	0.154
ARF3	0.816	0.278	2.44489e-05	10.138	1.48	DKD 3	0.154
HPGD	0.5	0.167	0.0270922	10.135	2.738	DKD 3	0.277
QPCT	0.711	0.167	0.00146915	10.107	2.351	DKD 3	0.24
HEXA	0.316	0.056	0.0250344	10.071	0.004	DKD 3	0.01
AOC1	0.816	0.333	0.00190313	10.041	3.061	DKD 3	0.312
CPN2	0.816	0.389	0.000292469	10.022	2.386	DKD 3	0.246
LGALS3	0.605	0.056	0.000344983	9.827	0.894	DKD 3	0.1
PROM2	0.632	0.111	0.000501013	9.694	0.906	DKD 3	0.103
KHK	0.632	0.278	0.00603258	9.648	1.849	DKD 3	0.2
GPRC5A	0.342	0.056	0.0186082	9.229	0.546	DKD 3	0.069
CHMP2B	0.553	0.167	0.00311131	9.049	0.781	DKD 3	0.096
EHD1	0.684	0.056	1.70227e-05	9.006	0.006	DKD 3	0.012
KLK1	0.342	0	0.00573506	8.949	0	DKD 3	0.011
TUBB4A	0.895	0.667	6.26689e-05	8.945	1.749	DKD 3	0.204
RAB1A	0.684	0.222	0.000525629	8.907	0.938	DKD 3	0.115
BBOX1	0.737	0.333	0.000564579	8.801	1.143	DKD 3	0.14
ARF4	0.763	0.167	0.000154752	8.797	1.722	DKD 3	0.205
EHD4	0.763	0.167	3.34143e-05	8.71	0.587	DKD 3	0.078
GDI2	0.816	0.389	0.00038448	8.67	1.659	DKD 3	0.201
DNASE1	0.658	0.222	0.00298373	8.511	2.108	DKD 3	0.256
ACTR3	0.5	0.167	0.0151316	8.421	0.846	DKD 3	0.111
ARPC2	0.395	0.111	0.021687	8.389	0.97	DKD 3	0.126
UGP2	0.368	0.111	0.0255208	8.281	0.143	DKD 3	0.029
TUBA1B	0.947	0.833	0.000252996	8.153	1.985	DKD 3	0.253
TUBA1C	0.947	0.833	0.000331939	8.042	1.985	DKD 3	0.256
ARPC4	0.368	0.111	0.0356057	7.904	0.78	DKD 3	0.11
C1RL	0.553	0.222	0.00573507	7.782	0.642	DKD 3	0.094
GNB4	0.474	0.056	0.00424373	7.708	1.107	DKD 3	0.155
DSTN	0.342	0	0.00573506	7.707	0	DKD 3	0.013
RAB5B	0.447	0.056	0.00458357	7.545	0.315	DKD 3	0.054
GNAI2	0.684	0.278	0.00152201	7.458	0.932	DKD 3	0.137
CLEC3B	0.342	0	0.00573506	7.406	0	DKD 3	0.013
PHPT1	0.421	0.056	0.00490558	7.384	0.07	DKD 3	0.023
COX4I1	0.316	0.056	0.0318713	7.382	0.48	DKD 3	0.078
GC	0.842	1	5.22967e-06	7.369	50.012	DKD 4	6.709
NCSTN	0.316	0.056	0.0300271	7.344	0.166	DKD 3	0.036
GNAS	0.789	0.111	1.54281e-05	7.189	0.686	DKD 3	0.108
TUBA1A	0.947	0.778	0.000125244	7.166	1.555	DKD 3	0.228
FBP1	0.816	0.444	0.000440979	7.133	1.038	DKD 3	0.157
ARSF	0.842	0.222	1.22855e-05	7.1	0.744	DKD 3	0.117
ITM2B	0.658	0.278	0.00189163	7.091	0.745	DKD 3	0.118
RAB1B	0.658	0.167	0.000559101	7.055	0.536	DKD 3	0.089
MVP	0.526	0.222	0.0105343	7.033	0.248	DKD 3	0.049
CD47	0.421	0.167	0.0330404	6.999	0.666	DKD 3	0.108
CAPN7	0.684	0.056	5.01374e-05	6.783	0.401	DKD 3	0.073
SCARB2	0.737	0.167	0.00010934	6.654	0.721	DKD 3	0.122
LTA4H	0.368	0.111	0.0396484	6.652	0.407	DKD 3	0.075
VDAC3	0.526	0.111	0.00239328	6.582	0.532	DKD 3	0.095
RALB	0.684	0.111	0.000379617	6.548	1.449	DKD 3	0.233
HLA-DRA	0.474	0.111	0.00589831	6.539	0.456	DKD 3	0.084
ATP5F1	0.289	0.056	0.0424575	6.444	0.124	DKD 3	0.034
DAK	0.658	0.389	0.00272284	6.375	0.707	DKD 3	0.125
SLC44A4	0.684	0.278	0.000568646	6.335	1.143	DKD 3	0.193
SLC36A2	0.632	0.222	0.000815234	6.327	0.393	DKD 3	0.077
B4GALT1	0.711	0.278	0.00177594	6.269	1.194	DKD 3	0.203
UCHL1	0.237	0	0.0272014	6.229	0	DKD 3	0.016
MTHFD1	0.658	0.111	0.000188754	6.215	0.28	DKD 3	0.06
TUBA4A	0.921	0.778	0.00077137	6.192	1.482	DKD 3	0.251
PCYOX1	0.711	0.111	5.13944e-05	6.117	0.312	DKD 3	0.066
ACO1	0.632	0.278	0.00402337	6.104	0.359	DKD 3	0.074
RAB14	0.5	0.056	0.00244762	6.042	0.901	DKD 3	0.163
ALDH4A1	0.553	0	0.000142678	6.035	0	DKD 3	0.016
KRT28	0.605	0.222	0.00706274	6.015	1.708	DKD 3	0.296
SLC4A4	0.711	0.111	6.51483e-05	5.946	0.212	DKD 3	0.052
VAT1	0.579	0.056	0.000330924	5.94	0.282	DKD 3	0.063
FLOT1	0.395	0.056	0.00726354	5.898	0.075	DKD 3	0.029
LOC101060439	0.684	0.222	0.000259933	5.845	0.473	DKD 3	0.096
GUSB	0.763	0.333	0.00042539	5.845	0.931	DKD 3	0.173
ALDH1L1	0.737	0.167	0.000117881	5.784	0.269	DKD 3	0.063
GAS6	0.605	0.056	0.000148895	5.738	0.137	DKD 3	0.041
TUBB3	0.842	0.444	0.000121457	5.64	1.188	DKD 3	0.224
BCAM	0.658	0.278	0.00156573	5.601	0.997	DKD 3	0.192
NPHS2	0.684	0.278	0.00337307	5.592	1.098	DKD 3	0.21
CAPZB	0.395	0.056	0.0106956	5.544	0.379	DKD 3	0.085
PGK2	0.553	0.111	0.000742368	5.534	0.158	DKD 3	0.046
VPS4A	0.684	0.111	0.000107646	5.524	0.334	DKD 3	0.077
CRYM	0.5	0.167	0.00963931	5.451	0.355	DKD 3	0.082
TUBB2A	0.895	0.778	0.000487622	5.415	1.28	DKD 3	0.25
TUBB2B	0.895	0.778	0.000487622	5.415	1.28	DKD 3	0.25
EEF2	0.842	0.333	9.68189e-05	5.243	0.601	DKD 3	0.131
ITIH2	0.5	0.944	1.50765e-05	5.24	29.133	DKD 4	5.474
EPS8L2	0.711	0.056	3.69358e-05	5.227	0.355	DKD 3	0.085
CLTC	0.789	0.444	0.00443051	5.084	1.199	DKD 3	0.251
YWHAH	0.5	0.222	0.0197578	5.035	0.754	DKD 3	0.166
SLC23A1	0.579	0.333	0.0205525	5.028	1.46	DKD 3	0.304
GPX3	0.237	0.556	0.0163084	4.94	15.359	DKD 4	3.067
CRYZ	0.579	0	8.40533e-05	4.917	0	DKD 3	0.02
HADHA	0.632	0.333	0.00674556	4.91	0.444	DKD 3	0.109
ARF5	0.526	0.167	0.00538042	4.889	0.579	DKD 3	0.136
MYH10	0.553	0.222	0.0119951	4.843	0.227	DKD 3	0.066
GLUD1	0.763	0.222	0.000173337	4.817	0.654	DKD 3	0.153
ARF6	0.368	0.056	0.0106365	4.734	0.097	DKD 3	0.041
RAB27B	0.368	0	0.00378594	4.697	0	DKD 3	0.021
QDPR	0.289	0	0.0127336	4.673	0	DKD 3	0.021
COX2	0.342	0.111	0.046396	4.656	0.438	DKD 3	0.113
GNA13	0.605	0.056	0.000117513	4.644	0.109	DKD 3	0.044
B3GNT1	0.553	0.167	0.00646703	4.634	0.759	DKD 3	0.181
C11orf52	0.342	0	0.00573506	4.602	0	DKD 3	0.021
PCK2	0.579	0.056	0.000643051	4.567	0.644	DKD 3	0.159
DPYS	0.421	0	0.00159071	4.542	0	DKD 3	0.022
GRHPR	0.316	0.056	0.0318713	4.465	0.117	DKD 3	0.048
COL15A1	0.816	0.444	0.000135218	4.453	0.535	DKD 3	0.139
NDRG1	0.526	0.222	0.00889322	4.395	0.464	DKD 3	0.125
ATRN	0.553	0.111	0.00237332	4.356	0.262	DKD 3	0.081
TUBA3C	0.816	0.778	0.00510918	4.343	1.051	DKD 3	0.259
TUBA3D	0.816	0.778	0.00510918	4.343	1.051	DKD 3	0.259
SAMM50	0.342	0	0.00573506	4.308	0	DKD 3	0.023
ALDH9A1	0.579	0.111	0.000688386	4.284	0.152	DKD 3	0.057
PLS3	0.289	0.056	0.0450099	4.271	0.118	DKD 3	0.05
CEACAM1	0.263	0	0.0186929	4.232	0	DKD 3	0.023
ECHS1	0.289	0	0.0127336	4.181	0	DKD 3	0.023
FGL2	0.553	0.056	0.000948667	4.168	0.426	DKD 3	0.123
BAIAP2	0.474	0	0.000633792	4.117	0	DKD 3	0.024
PGM1	0.605	0	4.8677e-05	4.064	0	DKD 3	0.024
MYO6	0.605	0.167	0.00126956	4.041	0.221	DKD 3	0.078
DDAH1	0.395	0	0.00246958	4.008	0	DKD 3	0.024
BDH2	0.368	0.056	0.0186795	3.978	0.461	DKD 3	0.138
EHD3	0.421	0.056	0.00428632	3.977	0.002	DKD 3	0.025
COL6A3	0.553	0.167	0.0050958	3.973	0.414	DKD 3	0.126
TUBA3E	0.789	0.778	0.00884235	3.971	0.923	DKD 3	0.251
HRG	0.421	0.889	2.14365e-05	3.942	40.252	DKD 4	9.983
SLC22A6	0.526	0.056	0.000674037	3.935	0.069	DKD 3	0.042
PBLD	0.526	0.222	0.0138734	3.89	0.682	DKD 3	0.196
STXBP2	0.684	0.056	6.90986e-05	3.877	0.339	DKD 3	0.11
ACO2	0.711	0.111	2.92134e-05	3.876	0.118	DKD 3	0.055
UQCRC2	0.447	0.111	0.0154041	3.861	0.267	DKD 3	0.093
SLC22A8	0.316	0.056	0.0250344	3.823	0.031	DKD 3	0.033
GNAI3	0.684	0.111	0.000157517	3.792	0.42	DKD 3	0.134
CAPN2	0.289	0	0.0127336	3.766	0	DKD 3	0.026
GDPD3	0.5	0.056	0.00121875	3.667	0.122	DKD 3	0.059
SLC47A1	0.316	0	0.00859057	3.639	0	DKD 3	0.027
UBA1	0.789	0.222	2.7872e-05	3.539	0.195	DKD 3	0.081
SLC22A2	0.211	0	0.0392778	3.477	0	DKD 3	0.028
GNA11	0.711	0.111	2.69129e-05	3.323	0.078	DKD 3	0.052
SUSD2	0.658	0.111	0.000365981	3.322	0.682	DKD 3	0.229
THBS1	0.342	0.056	0.0197947	3.29	0.041	DKD 3	0.042
RALA	0.342	0	0.00573506	3.271	0	DKD 3	0.03
RAB13	0.342	0	0.00573506	3.262	0	DKD 3	0.03
HADHB	0.447	0.167	0.0367919	3.244	0.49	DKD 3	0.176
GOT2	0.474	0.111	0.00589831	3.173	0.29	DKD 3	0.119
PTGR1	0.368	0	0.00378594	3.155	0	DKD 3	0.031
TUBB8	0.789	0.5	0.000614001	3.137	0.554	DKD 3	0.202
SLC5A2	0.474	0.111	0.00905203	3.112	0.498	DKD 3	0.186
FCGBP	0.5	0.167	0.00909617	3.106	0.125	DKD 3	0.07
CCT2	0.421	0.111	0.0205254	3.104	0.422	DKD 3	0.163
PTPRO	0.474	0.222	0.0250874	3.091	0.158	DKD 3	0.081
SLC22A12	0.395	0.056	0.0088317	3.002	0.101	DKD 3	0.065
C8B	0.316	0.944	8.68036e-08	2.992	42.396	DKD 4	13.744
CPQ	0.526	0.167	0.0151294	2.962	0.777	DKD 3	0.286
GSTK1	0.237	0	0.0272014	2.91	0	DKD 3	0.033
SERPIND1	0.526	0.944	2.50338e-05	2.892	37.254	DKD 4	12.485
ATP6V1E1	0.368	0	0.00378594	2.89	0	DKD 3	0.033
PHGDH	0.605	0.111	0.000227256	2.82	0.019	DKD 3	0.041
MAN2A1	0.395	0.111	0.0355714	2.703	0.54	DKD 3	0.228
ITIH1	0.421	0.944	4.40129e-06	2.662	32.477	DKD 4	11.795
LAP3	0.421	0.056	0.00428632	2.659	0.006	DKD 3	0.038
HEXB	0.579	0.167	0.00200273	2.637	0.189	DKD 3	0.106
MYO1C	0.579	0.111	0.00137592	2.61	0.351	DKD 3	0.166
GLUD2	0.711	0.222	0.00142849	2.573	0.617	DKD 3	0.268
BSG	0.237	0	0.0272014	2.563	0	DKD 3	0.038
STX3	0.289	0	0.0127336	2.518	0	DKD 3	0.038
GNAQ	0.553	0	0.000142678	2.477	0	DKD 3	0.039
NPEPPS	0.342	0.056	0.0164206	2.448	0.008	DKD 3	0.042
BGN	0.342	0.056	0.0301042	2.408	0.511	DKD 3	0.244
RAB3D	0.289	0	0.0127336	2.382	0	DKD 3	0.04
HSPA6	0.868	0.5	6.93741e-05	2.377	0.462	DKD 3	0.227
STK24	0.237	0	0.0272014	2.326	0	DKD 3	0.041
CR1	0.763	0.278	0.000388707	2.303	0.314	DKD 3	0.172
PPP2R1A	0.5	0.167	0.0114462	2.277	0.248	DKD 3	0.146
SLC13A3	0.237	0	0.0272014	2.27	0	DKD 3	0.042
RAB2A	0.316	0.056	0.0318713	2.264	0.252	DKD 3	0.149
NNT	0.237	0	0.0272014	2.217	0	DKD 3	0.043
MMRN2	0.447	0.111	0.00624416	2.191	0.041	DKD 3	0.062
ARPC1B	0.237	0	0.0272014	2.189	0	DKD 3	0.044
CTSH	0.316	0	0.00859057	2.165	0	DKD 3	0.044
PGAM4	0.211	0	0.0392778	2.165	0	DKD 3	0.044
PTPRJ	0.368	0	0.00378594	2.125	0	DKD 3	0.045
ARPC1A	0.289	0	0.0127336	2.11	0	DKD 3	0.045
PHB	0.316	0	0.00859057	2.098	0	DKD 3	0.045
FRK	0.395	0	0.00246958	2.094	0	DKD 3	0.046
ACAA2	0.368	0.056	0.0106365	2.078	0.003	DKD 3	0.047
IGFBP2	0.211	0	0.0392778	2.049	0	DKD 3	0.047
SRC	0.342	0	0.00573506	2.018	0	DKD 3	0.047
RAB8B	0.263	0	0.0186929	1.985	0	DKD 3	0.048
EPS8	0.368	0	0.00378594	1.958	0	DKD 3	0.049
PRSS8	0.211	0	0.0392778	1.957	0	DKD 3	0.049
ETFA	0.316	0	0.00859057	1.95	0	DKD 3	0.049
CALB1	0.211	0	0.0392778	1.883	0	DKD 3	0.05
OTUB1	0.289	0	0.0127336	1.87	0	DKD 3	0.051
ROBO4	0.316	0	0.00859057	1.865	0	DKD 3	0.051
GDI1	0.5	0.222	0.0168518	1.858	0.134	DKD 3	0.12
TOLLIP	0.237	0	0.0272014	1.808	0	DKD 3	0.052
CAPZA1	0.211	0	0.0392778	1.783	0	DKD 3	0.053
TM7SF3	0.237	0	0.0272014	1.723	0	DKD 3	0.055
GNAI1	0.342	0	0.00573506	1.699	0	DKD 3	0.056
ATP6AP2	0.316	0	0.00859057	1.691	0	DKD 3	0.056
COL18A1	0.605	0.222	0.00290669	1.645	0.183	DKD 3	0.162
PYGB	0.289	0	0.0127336	1.595	0	DKD 3	0.059
ATP6V0A1	0.421	0	0.00159071	1.573	0	DKD 3	0.06
PDXK	0.237	0	0.0272014	1.543	0	DKD 3	0.061
CHMP1A	0.211	0	0.0392778	1.5	0	DKD 3	0.062
GIPC2	0.237	0	0.0272014	1.436	0	DKD 3	0.065
CAB39	0.368	0	0.00378594	1.433	0	DKD 3	0.065
TUBB6	0.5	0.333	0.0367292	1.423	0.286	DKD 3	0.253
NAPA	0.316	0.056	0.0250344	1.404	0.025	DKD 3	0.083
ACADVL	0.237	0	0.0272014	1.379	0	DKD 3	0.068
ATP6V1H	0.447	0.056	0.00266298	1.372	0.006	DKD 3	0.072
FASN	0.447	0.056	0.0032746	1.365	0.006	DKD 3	0.072
C2	0.184	0.889	7.53474e-07	1.343	18.561	DKD 4	12.932
ATP6V1B1	0.237	0	0.0272014	1.335	0	DKD 3	0.07
GBE1	0.237	0	0.0272014	1.335	0	DKD 3	0.07
SLC13A2	0.263	0	0.0186929	1.323	0	DKD 3	0.07
ITGAV	0.368	0.056	0.0165354	1.257	0.105	DKD 3	0.151
ACSM2B	0.289	0	0.0127336	1.22	0	DKD 3	0.076
EPHX2	0.342	0	0.00573506	1.211	0	DKD 3	0.076
RNH1	0.421	0.167	0.0447693	1.2	0.279	DKD 3	0.292
ACSM2A	0.289	0	0.0127336	1.187	0	DKD 3	0.078
TMPRSS2	0.316	0	0.00859057	1.169	0	DKD 3	0.079
MPP5	0.263	0	0.0186929	1.138	0	DKD 3	0.081
C5	0.421	0.944	7.72712e-08	1.124	23.615	DKD 4	19.375
ARPC4-TTLL3	0.263	0	0.0186929	1.074	0	DKD 3	0.085
LBP	0.342	0.778	0.000254197	1.054	8.596	DKD 4	7.536
CORO1B	0.316	0	0.00859057	1.042	0	DKD 3	0.088
TUBB1	0.395	0.167	0.0467363	1.029	0.193	DKD 3	0.26
SQRDL	0.237	0	0.0272014	0.993	0	DKD 3	0.091
UQCRC1	0.368	0.056	0.0186795	0.987	0.132	DKD 3	0.213
HSPA9	0.474	0.056	0.00347969	0.954	0.06	DKD 3	0.152
RAB2B	0.211	0	0.0392778	0.92	0	DKD 3	0.098
IGSF8	0.211	0	0.0392778	0.898	0	DKD 3	0.1
ABCB4	0.474	0	0.000633792	0.894	0	DKD 3	0.101
MYO1D	0.368	0	0.00378594	0.874	0	DKD 3	0.103
CDHR2	0.211	0	0.0392778	0.858	0	DKD 3	0.104
RPN2	0.211	0	0.0392778	0.835	0	DKD 3	0.107
PFKP	0.263	0	0.0186929	0.832	0	DKD 3	0.107
HADH	0.211	0	0.0392778	0.831	0	DKD 3	0.107
CCT7	0.395	0.056	0.0106956	0.822	0.066	DKD 3	0.18
OGDH	0.263	0	0.0186929	0.781	0	DKD 3	0.114
GALE	0.263	0	0.0186929	0.778	0	DKD 3	0.114
DYNC1H1	0.316	0.056	0.0300271	0.753	0.037	DKD 3	0.161
GPC4	0.263	0	0.0186929	0.711	0	DKD 3	0.123
SMPDL3B	0.263	0	0.0186929	0.673	0	DKD 3	0.129
COPB2	0.289	0	0.0127336	0.663	0	DKD 3	0.131
C8G	0.132	0.778	1.47733e-06	0.632	12.938	DKD 4	17.811
SCPEP1	0.211	0	0.0392778	0.581	0	DKD 3	0.147
DNM2	0.316	0.056	0.0282752	0.55	0.008	DKD 3	0.166
ENPP6	0.237	0	0.0272014	0.519	0	DKD 3	0.162
PYGM	0.211	0	0.0392778	0.5	0	DKD 3	0.167
CAPZA2	0.211	0	0.0392778	0.463	0	DKD 3	0.178
MEGF8	0.211	0	0.0392778	0.442	0	DKD 3	0.185
CLTCL1	0.395	0.111	0.0271345	0.44	0.054	DKD 3	0.285
CFH	0.184	0.833	2.36952e-06	0.43	4.172	DKD 4	8.06
ATP1A4	0.289	0	0.0127336	0.402	0	DKD 3	0.199
GPC1	0.211	0	0.0392778	0.397	0	DKD 3	0.201
ATP4A	0.289	0	0.0127336	0.384	0	DKD 3	0.207
UGT2B7	0.211	0	0.0392778	0.349	0	DKD 3	0.223
C7	0.132	0.833	9.14243e-08	0.312	6.933	DKD 4	17.07
MYO1B	0.211	0	0.0392778	0.222	0	DKD 3	0.311
C8A	0.079	0.667	2.41727e-06	0.153	4.88	DKD 4	19.684
PON1	0.053	0.333	0.00412457	0.095	3.999	DKD 4	21.021
F12	0.026	0.278	0.00547954	0.081	0.908	DKD 4	5.569
CPB2	0	0.222	0.00301333	0	1.475	DKD 4	15.75
HABP2	0	0.111	0.0407447	0	0.468	DKD 4	5.68
VCAM1	0	0.111	0.0407447	0	0.209	DKD 4	3.09
