# Supplementary material for: Urine proteomics identifies biomarkers for diabetic kidney disease at different stages
Source: Clin Proteomics. 2021 Dec 29;18:32. doi: 10.1186/s12014-021-09338-6 (PMC8903606; doi:10.1186/s12014-021-09338-6)
Supplement: Supplementary file 7 — Additional file 7: Table S5. Differentially excreted proteins of diabetes and DKD stage 3. Sheet 1: differentially excreted proteins between diabetes and DKD stage 3 in Batch 1. Sheet 2: differentially excreted proteins between diabetes and DKD stage 3 in Batch 2. [file 12014_2021_9338_MOESM7_ESM.xlsx]

## Sheet: Batch1_D VS DKD3
Symbol	Detected_Diabetes	Detected_DKD 3	Detected_frequency_Diabetes	Detected_frequency_DKD 3	Mean_Diabetes	Mean_DKD 3	Max_index	Ratio
MNDA	1	2	0.048	0.667	0.272	16.97	DKD 3	45.887
PYGL	6	2	0.286	0.667	0.699	21.886	DKD 3	27.517
CORO1A	6	2	0.286	0.667	1.428	32.694	DKD 3	21.462
TKT	13	2	0.619	0.667	4.679	83.844	DKD 3	17.565
FLNA	0	2	0	0.667	0	1.254	DKD 3	13.54
ALB	21	3	1	1	445.746	4633.53	DKD 3	10.393
LTF	14	3	0.667	1	29.454	306.193	DKD 3	10.364
SERPINC1	7	2	0.333	0.667	2.983	30.283	DKD 3	9.855
LTA4H	10	2	0.476	0.667	1.984	19.339	DKD 3	9.328
CPVL	15	2	0.714	0.667	5.303	48.272	DKD 3	8.953
MPO	11	2	0.524	0.667	12.897	113.793	DKD 3	8.763
ORM1	4	2	0.19	0.667	5.147	43.893	DKD 3	8.384
IGLL5	20	3	0.952	1	139.452	1051.18	DKD 3	7.533
HBA1	18	3	0.857	1	644.725	4799.77	DKD 3	7.444
HBA2	18	3	0.857	1	644.725	4799.77	DKD 3	7.444
HBD	18	3	0.857	1	322.236	2398.95	DKD 3	7.443
PLG	15	3	0.714	1	10.927	80.72	DKD 3	7.329
TF	20	3	0.952	1	38.384	247.935	DKD 3	6.445
CYBB	5	2	0.238	0.667	1.626	10.626	DKD 3	6.214
PIGR	21	3	1	1	32.098	198.171	DKD 3	6.158
AQP2	13	3	0.619	1	44.23	250.523	DKD 3	5.654
CAMP	10	3	0.476	1	14.399	81.476	DKD 3	5.626
PGLYRP1	17	3	0.81	1	36.533	201.683	DKD 3	5.508
ACE	18	3	0.857	1	10.719	59.475	DKD 3	5.507
ANXA3	17	2	0.81	0.667	43.209	236.397	DKD 3	5.461
FLG2	2	2	0.095	0.667	0.056	0.704	DKD 3	5.154
CP	14	3	0.667	1	8.199	41.523	DKD 3	5.015
KRT9	21	3	1	1	160.948	799.061	DKD 3	4.962
IQGAP1	14	2	0.667	0.667	9.703	48.176	DKD 3	4.925
CANX	12	3	0.571	1	22.369	103.434	DKD 3	4.608
HBB	19	3	0.905	1	914.796	4134.67	DKD 3	4.519
HIST3H2BB	19	3	0.905	1	9.114	40.759	DKD 3	4.434
MYH9	20	3	0.952	1	13.743	59.447	DKD 3	4.302
MYH11	10	2	0.476	0.667	0.451	2.214	DKD 3	4.2
CHMP2B	20	3	0.952	1	25.818	105.526	DKD 3	4.075
SQRDL	5	2	0.238	0.667	1.892	7.772	DKD 3	3.952
HIST1H2BB	20	3	0.952	1	11.088	42.725	DKD 3	3.828
HIST1H2BJ	20	3	0.952	1	11.088	42.725	DKD 3	3.828
HIST1H2BO	20	3	0.952	1	11.088	42.725	DKD 3	3.828
HIST2H2BE	20	3	0.952	1	11.088	42.725	DKD 3	3.828
HIST1H2BA	15	3	0.714	1	14.962	52.788	DKD 3	3.511
HIST1H2BL	20	3	0.952	1	12.778	43.857	DKD 3	3.413
HIST1H2BC	20	3	0.952	1	12.804	43.857	DKD 3	3.406
HIST1H2BD	20	3	0.952	1	12.804	43.857	DKD 3	3.406
HIST1H2BE	20	3	0.952	1	12.804	43.857	DKD 3	3.406
HIST1H2BF	20	3	0.952	1	12.804	43.857	DKD 3	3.406
HIST1H2BG	20	3	0.952	1	12.804	43.857	DKD 3	3.406
HIST1H2BH	20	3	0.952	1	12.804	43.857	DKD 3	3.406
HIST1H2BI	20	3	0.952	1	12.804	43.857	DKD 3	3.406
HIST1H2BK	20	3	0.952	1	12.804	43.857	DKD 3	3.406
HIST1H2BM	20	3	0.952	1	12.804	43.857	DKD 3	3.406
HIST1H2BN	20	3	0.952	1	12.804	43.857	DKD 3	3.406
HIST2H2BF	20	3	0.952	1	12.004	41.116	DKD 3	3.405
PGAM2	19	2	0.905	0.667	61.695	203.436	DKD 3	3.294
ARPC1B	4	2	0.19	0.667	1.63	5.596	DKD 3	3.292
PRCP	6	2	0.286	0.667	0.968	3.41	DKD 3	3.287
ACTR2	17	2	0.81	0.667	17.083	56.224	DKD 3	3.278
PGAM1	20	3	0.952	1	86.96	256.62	DKD 3	2.949
CALR	11	2	0.524	0.667	5.387	15.977	DKD 3	2.93
OLFM4	21	3	1	1	81.619	238.466	DKD 3	2.919
MVP	7	2	0.333	0.667	3.763	9.99	DKD 3	2.612
FLG	5	2	0.238	0.667	0.295	0.923	DKD 3	2.59
CPNE3	21	3	1	1	15.614	40.237	DKD 3	2.567
KRT17	21	3	1	1	39.872	99.513	DKD 3	2.492
AGRN	7	2	0.333	0.667	0.477	1.334	DKD 3	2.485
GM2A	13	3	0.619	1	54.875	136.225	DKD 3	2.48
ANXA6	21	3	1	1	78.824	191.177	DKD 3	2.424
TSPAN3	2	2	0.095	0.667	3.003	7.414	DKD 3	2.422
KRT28	14	2	0.667	0.667	7.54	18.322	DKD 3	2.411
PEBP1	20	3	0.952	1	52.75	123.366	DKD 3	2.336
F2	11	2	0.524	0.667	2.01	4.825	DKD 3	2.334
LAMP1	16	3	0.762	1	15.256	34.913	DKD 3	2.28
VNN1	5	2	0.238	0.667	0.82	1.994	DKD 3	2.276
DSP	15	2	0.714	0.667	68.297	153.809	DKD 3	2.25
HIST1H4A	20	3	0.952	1	19.527	43.915	DKD 3	2.243
HIST1H4B	20	3	0.952	1	19.527	43.915	DKD 3	2.243
HIST1H4C	20	3	0.952	1	19.527	43.915	DKD 3	2.243
HIST1H4D	20	3	0.952	1	19.527	43.915	DKD 3	2.243
HIST1H4E	20	3	0.952	1	19.527	43.915	DKD 3	2.243
HIST1H4F	20	3	0.952	1	19.527	43.915	DKD 3	2.243
HIST1H4H	20	3	0.952	1	19.527	43.915	DKD 3	2.243
HIST1H4I	20	3	0.952	1	19.527	43.915	DKD 3	2.243
HIST1H4J	20	3	0.952	1	19.527	43.915	DKD 3	2.243
HIST1H4K	20	3	0.952	1	19.527	43.915	DKD 3	2.243
HIST1H4L	20	3	0.952	1	19.527	43.915	DKD 3	2.243
HIST2H4A	20	3	0.952	1	19.527	43.915	DKD 3	2.243
HIST2H4B	20	3	0.952	1	19.527	43.915	DKD 3	2.243
HIST4H4	20	3	0.952	1	19.527	43.915	DKD 3	2.243
GNAI2	21	3	1	1	16.486	35.962	DKD 3	2.174
SDCBP	21	3	1	1	117.475	252.754	DKD 3	2.151
ANXA7	21	3	1	1	36.857	75.548	DKD 3	2.047
STOM	21	3	1	1	71.572	144.331	DKD 3	2.015
APOE	21	2	1	0.667	78.971	39.152	Diabetes	0.496
MGAM	21	3	1	1	21.081	10.412	Diabetes	0.496
CTSA	14	2	0.667	0.667	8.348	4.083	Diabetes	0.495
ARSF	19	2	0.905	0.667	17.636	8.561	Diabetes	0.488
ACP2	18	2	0.857	0.667	10.27	4.953	Diabetes	0.487
KRT3	21	3	1	1	78.238	37.956	Diabetes	0.486
MXRA8	21	2	1	0.667	34.555	16.537	Diabetes	0.48
PSAP	20	2	0.952	0.667	33.069	15.79	Diabetes	0.479
KRT71	21	3	1	1	32.324	15.372	Diabetes	0.477
KRT75	21	3	1	1	65.088	30.973	Diabetes	0.477
VPS4A	21	3	1	1	30.24	14.29	Diabetes	0.474
HSPA1L	21	3	1	1	23.749	11.178	Diabetes	0.473
ACAT1	19	2	0.905	0.667	55.875	26.348	Diabetes	0.472
CBR1	21	2	1	0.667	54.202	25.426	Diabetes	0.47
ENO1	21	3	1	1	202.073	93.16	Diabetes	0.461
PPIA	21	3	1	1	330.674	150.731	Diabetes	0.456
CUBN	21	2	1	0.667	20.028	9.071	Diabetes	0.456
VTA1	21	2	1	0.667	51.711	23.499	Diabetes	0.455
SPRR3	19	3	0.905	1	441.441	199.998	Diabetes	0.453
KRT76	21	3	1	1	32.149	14.467	Diabetes	0.452
KRT15	21	3	1	1	403.432	181.812	Diabetes	0.451
GNAI1	20	2	0.952	0.667	13.027	5.784	Diabetes	0.448
SERPINA5	21	2	1	0.667	220.814	98.613	Diabetes	0.447
PHB2	13	2	0.619	0.667	13.689	6.044	Diabetes	0.446
GNAS	18	2	0.857	0.667	11.869	5.232	Diabetes	0.445
CD9	20	3	0.952	1	368.326	160.231	Diabetes	0.435
GNAI3	21	2	1	0.667	12.772	5.498	Diabetes	0.435
EHD3	17	2	0.81	0.667	4.681	1.956	Diabetes	0.43
ACY1	18	2	0.857	0.667	75.866	32.384	Diabetes	0.428
EHD4	19	3	0.905	1	17.552	7.399	Diabetes	0.425
GFAP	9	2	0.429	0.667	30.779	13.006	Diabetes	0.424
PRDX1	21	3	1	1	37.002	15.242	Diabetes	0.414
AQP1	18	2	0.857	0.667	65.434	26.932	Diabetes	0.412
KRT6C	21	3	1	1	326.538	134.152	Diabetes	0.411
BROX	21	2	1	0.667	35.197	14.37	Diabetes	0.41
KRT6A	21	3	1	1	376.727	150.618	Diabetes	0.4
DHRS2	14	3	0.667	1	94.618	37.647	Diabetes	0.399
PFN1	20	3	0.952	1	98.186	39.051	Diabetes	0.398
TUFM	19	2	0.905	0.667	14.167	5.52	Diabetes	0.394
ABHD14B	19	3	0.905	1	96.607	37.918	Diabetes	0.393
PDIA3	15	3	0.714	1	41.222	16.01	Diabetes	0.39
SLC9A3R1	17	2	0.81	0.667	32.015	12.296	Diabetes	0.386
VASN	21	3	1	1	221.02	84.932	Diabetes	0.385
CLU	21	3	1	1	293.232	112.874	Diabetes	0.385
KRT4	21	3	1	1	1744.57	667.635	Diabetes	0.383
ITIH4	21	3	1	1	56.14	21.133	Diabetes	0.378
ACO2	17	2	0.81	0.667	11.814	4.356	Diabetes	0.374
FBP1	12	2	0.571	0.667	7.054	2.565	Diabetes	0.373
FGA	19	3	0.905	1	14.442	5.289	Diabetes	0.371
KRT73	21	3	1	1	92.738	34.182	Diabetes	0.369
ATP5A1	21	3	1	1	127.851	46.79	Diabetes	0.366
LMAN2	18	2	0.857	0.667	88.303	31.852	Diabetes	0.361
KRT74	19	3	0.905	1	29.259	10.387	Diabetes	0.357
MPST	17	2	0.81	0.667	18.084	6.255	Diabetes	0.349
HSPA1A	21	2	1	0.667	35.283	12.222	Diabetes	0.348
HSPA1B	21	2	1	0.667	35.283	12.222	Diabetes	0.348
MDH1	20	2	0.952	0.667	35.768	12.367	Diabetes	0.348
B4GALT1	13	2	0.619	0.667	5.661	1.901	Diabetes	0.347
ETFB	8	2	0.381	0.667	8.569	2.893	Diabetes	0.345
GGH	18	2	0.857	0.667	33.985	11.463	Diabetes	0.339
APOC3	13	2	0.619	0.667	27.006	9.09	Diabetes	0.339
HADHA	20	2	0.952	0.667	50.352	16.959	Diabetes	0.338
EEF1G	8	2	0.381	0.667	9.852	3.169	Diabetes	0.328
ARF4	18	2	0.857	0.667	11.314	3.604	Diabetes	0.325
KRT13	21	3	1	1	1766.17	573.74	Diabetes	0.325
ATP1A3	20	2	0.952	0.667	17.286	5.474	Diabetes	0.321
KRT19	21	3	1	1	255.73	80.929	Diabetes	0.317
CLTC	16	3	0.762	1	6.626	2.03	Diabetes	0.317
NPHS2	16	2	0.762	0.667	7.495	2.292	Diabetes	0.315
HSPA5	15	2	0.714	0.667	8.504	2.569	Diabetes	0.31
BHMT	21	2	1	0.667	73.484	22.646	Diabetes	0.309
S100A11	19	3	0.905	1	174.548	53.671	Diabetes	0.308
KNG1	21	3	1	1	271.551	82.776	Diabetes	0.305
SORD	19	2	0.905	0.667	43.396	13.055	Diabetes	0.302
EHD1	21	2	1	0.667	15.355	4.519	Diabetes	0.299
PHGDH	17	2	0.81	0.667	7.545	2.183	Diabetes	0.299
ARHGDIA	20	2	0.952	0.667	27.232	8.029	Diabetes	0.297
AKR1B1	16	2	0.762	0.667	20.331	5.96	Diabetes	0.297
NCCRP1	6	2	0.286	0.667	9.379	2.625	Diabetes	0.287
P4HB	9	2	0.429	0.667	8.748	2.384	Diabetes	0.281
CR1	10	2	0.476	0.667	3.142	0.811	Diabetes	0.281
S100A16	14	3	0.667	1	86.86	23.94	Diabetes	0.276
SERPINA3	19	3	0.905	1	82.355	22.383	Diabetes	0.273
CLIC4	13	2	0.619	0.667	19.284	5.18	Diabetes	0.272
DDC	18	2	0.857	0.667	27.514	7.28	Diabetes	0.267
ACTN1	18	3	0.857	1	17.278	4.402	Diabetes	0.259
ATP1A2	20	2	0.952	0.667	14.681	3.677	Diabetes	0.256
KRT72	9	2	0.429	0.667	16.324	4.024	Diabetes	0.251
EEF2	19	2	0.905	0.667	19.751	4.846	Diabetes	0.249
SERPING1	21	2	1	0.667	75.972	18.668	Diabetes	0.247
TSG101	20	2	0.952	0.667	23.108	5.548	Diabetes	0.243
SLC2A5	18	2	0.857	0.667	19.005	4.408	Diabetes	0.236
CMBL	19	2	0.905	0.667	29.108	5.821	Diabetes	0.203
DAK	19	2	0.905	0.667	14.93	2.896	Diabetes	0.199
SLC25A3	21	2	1	0.667	64.257	12.19	Diabetes	0.191
DCXR	17	2	0.81	0.667	19.383	3.579	Diabetes	0.189
ACTN4	21	3	1	1	37.287	6.899	Diabetes	0.187
ALDH1A1	13	2	0.619	0.667	7.657	1.233	Diabetes	0.172
PGD	15	2	0.714	0.667	10.425	1.603	Diabetes	0.162
LRG1	13	2	0.619	0.667	37.635	5.441	Diabetes	0.147
AHNAK	15	2	0.714	0.667	9.682	1.302	Diabetes	0.143
KRT12	21	2	1	0.667	123.79	16.243	Diabetes	0.132
CLIC1	19	3	0.905	1	124.983	16.142	Diabetes	0.13
EVPL	13	3	0.619	1	15.393	1.894	Diabetes	0.129
PPIB	15	2	0.714	0.667	41.388	4.898	Diabetes	0.12
AKR7A2	12	2	0.571	0.667	7.023	0.704	Diabetes	0.113
SFN	15	2	0.714	0.667	74.663	7.666	Diabetes	0.104
PPL	15	3	0.714	1	36.901	3.568	Diabetes	0.099
PCYOX1	15	2	0.714	0.667	96.896	6.222	Diabetes	0.065
ATP5C1	13	2	0.619	0.667	58.173	3.626	Diabetes	0.064
ALDH2	12	2	0.571	0.667	13.232	0.554	Diabetes	0.049

## Sheet: Batch2_D VS DKD3
Symbol	Wilcoxon_P	Max_index	Ratio_DKD 3	Mean_Diabetes	Mean_DKD 3
ALB	2.08994e-13	DKD 3	13.127	1748.9	22959
TF	1.83821e-13	DKD 3	9.385	85.034	798.898
CP	1.34072e-11	DKD 3	7.108	47.159	335.835
ABHD14B	0.0066838	DKD 3	5.483	35.882	197.185
A1BG	1.90766e-07	DKD 3	4.311	78.547	338.909
HP	1.95431e-07	DKD 3	4.142	29.607	122.94
SERPINA1	4.76909e-09	DKD 3	3.86	331.726	1280.82
SERPINC1	2.29302e-08	DKD 3	3.715	8.004	30.008
A2M	2.1365e-09	DKD 3	3.545	11.946	42.607
SERPINA6	3.598e-08	DKD 3	3.303	11.861	39.406
AZGP1	3.90148e-10	DKD 3	3.032	43.283	131.425
DPEP1	2.46414e-07	DKD 3	2.797	284.496	795.883
PLG	8.34268e-07	DKD 3	2.796	12.902	36.255
IGLL5	5.60254e-11	DKD 3	2.642	271.812	718.17
SERPINA7	6.09937e-05	DKD 3	2.634	14.742	38.989
CRYAB	0.0316961	DKD 3	2.457	69.102	169.923
C4A	3.30905e-06	DKD 3	2.369	6.431	15.372
SERPINA3	5.31142e-07	DKD 3	2.354	110.361	259.889
C4B	3.97938e-06	DKD 3	2.342	6.125	14.478
C4B_2	3.97938e-06	DKD 3	2.342	6.125	14.478
C3	7.51046e-06	DKD 3	2.33	35.433	82.709
ANXA3	0.0253043	DKD 3	2.187	18.21	39.936
HPX	2.63327e-05	DKD 3	2.114	42.35	89.641
HBD	0.00829204	DKD 3	2.09	257.821	538.995
C9	0.000103004	DKD 3	2.087	5.876	12.372
PTGDS	0.000186417	DKD 3	2.049	48.661	99.798
TSG101	0.000323975	Diabetes	0.497	24.166	11.963
ARSF	0.00905961	Diabetes	0.495	14.441	7.1
CHMP2A	0.000252482	Diabetes	0.494	348.034	172.014
PROM1	3.81408e-05	Diabetes	0.493	39.412	19.372
SFN	0.0122696	Diabetes	0.492	30.534	14.962
SUCLG2	0.0390864	Diabetes	0.491	7.017	3.397
KRT17	0.0209303	Diabetes	0.49	52.494	25.657
ANXA7	0.0430575	Diabetes	0.489	34.247	16.7
GNA11	0.0047752	Diabetes	0.488	6.921	3.323
ITM2B	0.0136217	Diabetes	0.483	14.802	7.091
GNAQ	0.0202346	Diabetes	0.481	5.256	2.477
PBLD	0.0465	Diabetes	0.472	8.355	3.89
GNAI1	0.00329411	Diabetes	0.45	3.899	1.699
SERPINA5	2.61984e-05	Diabetes	0.447	567.418	253.518
CCT2	0.0185665	Diabetes	0.441	7.173	3.104
MVB12A	0.000115794	Diabetes	0.438	4.873	2.077
CAPN7	0.000211075	Diabetes	0.432	15.826	6.783
C11orf52	0.0442235	Diabetes	0.428	10.888	4.602
KRT18	0.000591658	Diabetes	0.425	186.239	79.077
COL18A1	0.00274067	Diabetes	0.423	4.029	1.645
SLC44A2	0.000309151	Diabetes	0.419	36.696	15.32
KRT28	0.0291035	Diabetes	0.415	14.637	6.015
VTA1	7.64753e-06	Diabetes	0.402	56.45	22.658
PDCD6	1.93907e-06	Diabetes	0.395	33.385	13.113
ACP2	1.11532e-05	Diabetes	0.375	30.701	11.454
NUTF2	0.00315437	Diabetes	0.375	30.322	11.321
BROX	3.60934e-06	Diabetes	0.37	33.423	12.294
PCYOX1	0.00268741	Diabetes	0.369	16.756	6.117
ACPP	0.0189872	Diabetes	0.362	306.97	110.952
CHMP2B	1.32455e-05	Diabetes	0.345	26.44	9.049
KLK1	0.000118681	Diabetes	0.34	26.533	8.949
VPS4A	4.8201e-06	Diabetes	0.339	16.513	5.524
SUSD2	0.0302858	Diabetes	0.333	10.169	3.322
VPS37D	0.000508695	Diabetes	0.323	3.356	1.015
DNASE1	0.0107051	Diabetes	0.32	26.838	8.511
PLAU	5.52124e-06	Diabetes	0.306	39.728	12.095
B3GNT1	1.39745e-06	Diabetes	0.303	15.515	4.634
ARSA	0.00833689	Diabetes	0.286	13.776	3.871
CEL	0.00510416	Diabetes	0.271	6.6	1.718
TMPRSS2	8.45453e-06	Diabetes	0.256	4.864	1.169
IGFBP2	1.62022e-05	Diabetes	0.255	8.34	2.049
HYAL1	1.70632e-07	Diabetes	0.247	6.8	1.607
DDAH1	0.00154896	Diabetes	0.217	18.843	4.008
BGN	7.64647e-05	Diabetes	0.19	13.105	2.408
PRSS8	2.29438e-07	Diabetes	0.164	12.423	1.957
KIF12	5.66813e-06	Diabetes	0.156	7.722	1.12
CPM	0.00538673	Diabetes	0.127	11.392	1.363
