# Supplementary material for: Urine proteomics identifies biomarkers for diabetic kidney disease at different stages
Source: Clin Proteomics. 2021 Dec 29;18:32. doi: 10.1186/s12014-021-09338-6 (PMC8903606; doi:10.1186/s12014-021-09338-6)
Supplement: Supplementary file 9 — Additional file 9: Table S7. Data information of the 13 follow-up patients. Sheet1: Sample information of the 13 patients. Sheet2: a list of 2549 proteins and their relative abundances (iFOT). Sheet3: clinical information of the samples. [file 12014_2021_9338_MOESM9_ESM.xlsx]

## Sheet: sheet1
Firmiana ID	Sample ID	ClinicalID	Disease	prediction Disease	Date
Exp078766	10130355	3024057	Diabetes without nephropathy	Diabetes	2020.07.27
Exp079354	10130358	3041010	Diabetes without nephropathy	Diabetes	2020.07.28
Exp078495	10130353	6082199	Diabetes without nephropathy	Diabetes	2020.07.21
Exp081509	10130359	6084517	Diabetes without nephropathy	DKD3	2020.08.13
Exp078768	10130357	8056824	Diabetes without nephropathy	DKD3	2020.07.27
Exp078371	10130352	8073510	Diabetes without nephropathy	DKD3	2020.07.20
Exp078767	10130356	8078682	Diabetes without nephropathy	Diabetes	2020.07.27
Exp078765	10130354	8078934	Diabetes without nephropathy	Diabetes	2020.07.27
MEI00108408-60ZYT	10130362	8078934	Diabetes without nephropathy	Diabetes	2021.05.27
MEI00107893-PP41C	10130361	0248915	Diabetes without nephropathy	Diabetes	2021.05.12
MEI00108410-C3G06	10130364	0359150	Diabetes without nephropathy	DKD3	2021.05.28
MEI00108409-R6A11	10130363	0364756	Diabetes without nephropathy	DKD3	2021.05.27
MEI00107892-Z5073	10130360	8056824	Diabetes without nephropathy	DKD3	2021.05.12

## Sheet: Sheet2
Symbol	Exp078371	Exp078495	Exp078765	Exp078766	Exp078767	Exp078768	Exp079354	Exp081509	MEI00107892-Z5073	MEI00107893-PP41C	MEI00108408-60ZYT	MEI00108409-R6A11	MEI00108410-C3G06
A1BG	2857.18	60.638	0	90.888	167.518	69.472	49.863	425.883	335.28	147.93	21.861	238.446	149.431
A2M	16.413	0	30.311	0	4.636	0	0	0	1.586	5.519	140.612	32.033	293.288
A2ML1	3.284	0	0.948	0	0	0	0	0	0	0	3.519	0	0
AARS	0	0	0	1.795	0	0	0	0	19.121	0	0.14	0	0
ABAT	0	0	0	4.757	0	0	0	0	0	0	6.33	0	0
ABCB1	0.16	2.443	1.12	31.595	37.502	14.768	9.439	4.112	12.481	8.875	6.799	7.447	6.536
ABCB11	0	0	0	0	0	0	0	0	0	0	0	0.384	0
ABCB4	0	0	0.328	5.737	5.497	0	1.437	1.731	1.913	1.886	0.363	1.33	1.562
ABCC4	0	0	0	2.96	0	0	0	0	0	0	0	0	0
ABCD3	0	0	0	1.327	0	0	0	0	0	0	6.212	0	0
ABCF1	0	0	0	0	0	0	0	0	0	0	2.743	0	0
ABHD10	0	0	0	0	0	0	0	0	0	0	0.374	0	0
ABHD11	0	0	0	0	0	0	0	0	0	0	2.423	0	0
ABHD14B	28.992	27.635	12.39	36.999	47.11	12.598	35.935	94.438	136.927	64.354	39.868	11.458	67.106
ABHD17B	0	0	0	0	0	0	0	0	1.779	0	0	0	0
ABI3BP	0	0	0	0	0	0	0.636	0	0	0	0	0	0
ACAA1	0	0	0	16.086	0	0	0	0	0	0	18.885	0	0
ACAA2	6.748	0	4.294	289.63	7.586	8.261	0	0	4.515	5.242	10.996	1.325	4.926
ACAD8	0	0	0	0	0	0	0	0	0	0	5.302	0	0
ACAD9	0	0	0	0	0	0	0	0	0	0	4.363	0	0
ACADM	1.515	0	1.334	44.214	0	3.783	0.971	0	0	0	22.691	1.363	3.381
ACADS	0	0	0.15	50.812	0	0	0	0	0	0	9.272	0	8.1
ACADSB	0	0	0	0	0	0	0	0	0	0	15.249	0.25	0
ACADVL	0.419	0	1.603	44.575	0	16.68	2.038	0	1.215	0	54.577	1.386	5.44
ACAT1	1.43	0	9.819	223.834	79.394	80.265	17.834	10.061	3.361	26.849	12.592	4.243	24.281
ACAT2	0	0	0	0	0	0	0	0	72.104	0	4.082	0	0
ACE	0.166	0	2.139	26.555	28.852	71.655	8.857	1.025	17.994	40.452	2.371	15.845	4.936
ACE2	1.539	0	4.632	60.63	30.082	10.691	7.494	0	6.961	7.691	0	31.386	1.229
ACLY	0.201	0	0	1.894	0	0	0.371	0	30.221	0	25.134	0.665	4.433
ACO1	0.792	0	0.294	6.502	13.57	19.206	4.268	0	18.126	2.438	6.439	2.882	0
ACO2	3.321	0	2.103	29.305	1.787	14.893	1.617	0	22.515	0.345	26.02	3.684	33.795
ACOT1	0	0	0	1.579	0	0	0	0	0	0	1.079	0	0
ACOT11	0	0	0	0	0	0	0	0	0	0	1.914	0	0
ACOT2	0	0	0	1.316	0	0	0	0	0	0	0.9	0	0
ACOT9	0	0	0	0	0	0	0	0	0	0	3.032	0	0
ACOX1	0	0	0	2.375	0	0	0	0	0	0	18.289	0	0
ACOX3	0	0	0	0	0	0	0	0	0	0	2.51	0	0
ACP1	0	0	0	0	0	0	0	0	8.687	0	0	0	0
ACP2	0.542	16.14	2.313	26.692	39.199	18.171	29.255	7.109	12.52	32.329	7.589	14.681	4.925
ACPP	1.118	7.659	1.155	64.358	355.142	26.536	87.597	9.301	2050.68	207.412	0	2.797	37.509
ACSF2	0	0	0	18.007	0	0	0	0	0	0	15.303	0.817	0
ACSL1	1.387	0	0.278	14.46	0	0	0	0	0.165	0	14.118	0	1.1
ACSL4	0	0	0	0	0	0	0	0	0	0	0	0	1.305
ACSL5	0	0	0	0	0	0	0	0	0	0	13.092	0	0
ACSM2A	0.587	0	0	19.529	0.746	0	1.335	0	1.96	1.5	0	2.764	0
ACSM2B	0.469	0	0	24.162	0	0	1.154	0	1.904	1.811	0	3.179	0
ACSM3	0	0	0	0.84	0	0	0	0	0	0	0	0	0
ACTA1	39.267	67.081	76.696	322.134	325.414	156.248	49.569	48.588	111.552	88.552	181.993	48.335	175.179
ACTA2	34.251	60.478	68.242	275.387	306.579	145.307	45.969	44.309	103.664	84.627	169.239	44.926	161.517
ACTB	111.618	168.575	250.952	1347.91	822.828	367.727	119.191	109.521	257.17	205.393	477.704	120.543	529.347
ACTBL2	18.682	29.741	29.548	109.501	112.924	46.886	15.918	12.65	35.576	30.83	67.352	25.021	77.676
ACTC1	39.267	67.081	76.696	322.134	325.414	156.248	50.298	48.588	111.552	88.552	181.993	48.335	175.179
ACTG1	103.77	161.878	250.952	1362.69	813.752	357.74	111.532	109.521	256.709	204.374	477.704	120.543	522.948
ACTG2	36.14	63.375	72.037	294.164	325.135	153.354	48.485	47.062	109.125	89.779	179.033	47.044	170.864
ACTN1	6.872	0	6.982	26.53	3.694	2.359	5.84	0.436	49.85	16.36	17.024	3.323	56.13
ACTN2	1.933	0	2.115	10.624	2.098	1.982	5.697	0	14.4	19.835	5.269	0.622	3.767
ACTN3	0	0	1.678	1.442	0	0	0	0	2.691	0	0	0.243	1.069
ACTN4	32.808	5.135	9.371	80.597	24.459	12.375	74.189	6.017	60.479	22.436	41.58	14.609	61.328
ACTR1A	0	0	0	0	0	0	0	0	3.408	0	11.733	0	0
ACTR1B	0	0	0	0	0	0	0	0	1.014	0	0	0	0
ACTR2	21.438	0	17.941	44.699	41.68	0	30.201	0	25.297	9.762	60.463	11.013	67.285
ACTR3	3.568	1.826	5.697	10.054	22.241	0	2.901	0	13.523	7.046	30.681	10.624	26.452
ACY1	11.29	96.34	30.649	113.402	59.248	49.54	43.831	21.721	67.785	37.636	10.665	26.249	7.003
ADAM10	0	0	0	0	0	0	0	0	0	0	0	0	2.748
ADAM9	0	0	0	0	0	0	0	0	1.012	0	0	0	0
ADAMTS1	0	0	0	0	0	0	0	0	0.283	0	0	0	0
ADD1	0	0	0	0	0	0	0	0	0	0	0	0	0
ADH5	3.146	0	0.966	22.644	18.565	10.299	10.287	0	423.877	854.789	79.125	2.665	3.43
ADH6	0	0	0	3.45	0	0	0	0	0	0	0	0	0
ADIRF	0	0	0	0	0	0	8.068	0	0	0	0	0	0
ADSS	0	0	0	0	0	0	0	0	0	0	0	0	2.341
AFG3L2	0	0	0	0	0	0	0	0	0	0	212.678	0	0
AFM	11.255	0	0.218	0	0	0	0	0	0	0	0	4.437	0.175
AGMAT	0	0	0	0	0	0	0	0	0	0	0	0.422	0
AGR2	0	0	0	0	0	0	2.809	0	0	0	44.303	0	0
AGRN	1.681	1.432	0	14.332	2.392	5.919	5.74	9.317	14.172	11.034	1.91	11.988	7.657
AGT	8.234	14.286	9.683	5.626	4.185	21.336	9.383	33.199	32.856	14.956	33.678	27.822	18.505
AGXT2	0	0	0	1.252	0	0	0	0	0	0	0	0	0
AHCY	7.114	12.787	5.78	41.521	27.137	6.468	11.012	2.282	55.966	5.06	7.806	7.445	11.009
AHCYL1	0	0	0	3.922	0	0	0.67	0	8.891	0	0	0.37	0.789
AHCYL2	0	0	0	0	0	0	0.393	0	2.431	0	0	0.336	0.716
AHNAK	15.685	0	0.298	0	0	0	0	0	0	0	0.834	0	0.194
AHSG	71.413	117.56	9.734	156.53	105.669	1437.11	341.164	212.58	284.3	198.912	72.5	48.878	242.326
AIFM1	0	0	0	10.652	0	0	0	0	0	0	216.993	0	0
AIM1	0.277	0	0	0	0	0	0	0	0	0	0	0	0
AIMP2	0	0	0	0	0	0	0	0	0	0	3.392	0	0
AK2	0	0	0	0	0	0	0	0	0	0	2.41	0	0
AK3	0	0	0	11.15	0	0	0	0	0	0	26.684	0	0
AK4	0	0	0	14.213	0	0	0	0	0	0	5.839	0	0
AKAP4	0	0	0	0	0	0	0	0	0	0.649	0	0	0
AKAP7	0	0	0	0	0	0	0	0	33.106	0	0	0	0
AKR1A1	318.342	0	5.654	149.154	206.439	78.813	31.079	0	155.812	89.72	11.224	362.645	5.153
AKR1B1	2.566	12.87	1.972	372.568	32.425	0	15.084	18.533	60.712	14.445	33.988	30.457	7.983
AKR1B10	9.7	0	0	0	0	0	0	0	0	0	0.929	0	0
AKR1B15	0.438	0	0	0	0	0	0	0	0	0	0	0	0
AKR1C1	0	0	0	26.071	5.075	0	1.269	0	1.825	1.76	18.326	1.337	0.289
AKR1C2	0	0	0	12.857	0	0	0.403	0	0	0	13.929	0	0
AKR1C3	2.229	0	0	34.62	6.018	0	25.771	0	15.774	25.861	18.409	5.586	0.287
AKR1C4	0	0	0	11.074	4.525	0	1.09	0	1.395	1.684	8.453	1.079	0
AKR7A2	0.968	0	0	94.095	14.431	3.68	14.475	0	150.831	6.706	31.153	4.535	6.816
AKR7A3	0.29	3.565	2.704	45.967	36.952	10.684	57.95	0	18.556	5.089	4.65	19.044	2.395
ALAD	0	0	0	1.54	1.136	0	0.42	0	7.152	0	0	0	0
ALB	32137.4	441.888	585.601	2647.39	2669.27	6993.76	264.468	1841.62	3581.38	1658.32	1021.1	55787.1	8305.68
ALDH16A1	0	0	0	0	0	0	0	0	0	0	4.727	0	1.334
ALDH18A1	0	0	0	0	0	0	0	0	0	0	61.883	0	0
ALDH1A1	27.51	27.103	17.929	32.609	10.114	6.463	8.611	0	14.62	5.92	17.338	10.784	3.217
ALDH1A3	0	0	0	0	0	0	0	0	30.609	0	1.656	0	0
ALDH1B1	0	0	0	7.796	0	0	0	0	0	0	2.051	0.08	0.11
ALDH1L1	0.726	69.904	0.58	43.797	9.66	10.608	3.967	0	47.326	4.31	7.032	5.599	3.928
ALDH1L2	0	0	0	0	0	0	0	0	0.695	0	1.021	0	0
ALDH2	1.475	0	21.566	75.164	58.306	1.442	1.518	0	1.563	1.374	14.752	1.394	1.396
ALDH3A1	0	0	0	0	0	0	0	0	0	0	13.038	0	0
ALDH3A2	0.097	0	0	0	0	0	0	0	0	0	39.875	0	0
ALDH3B1	0	0	0.606	0	0	0	0	0	0	0	0	0	2.745
ALDH4A1	0.924	0	2.65	73.408	10.237	13.895	5.891	2.879	6.885	0.915	56.295	20.87	15.546
ALDH5A1	0	0	0	0	0	0	0	0	0	0	14.569	0	0
ALDH6A1	10.806	0	2.495	80.179	29.458	43.642	5.688	0	7.994	6.805	3.897	11.202	10.418
ALDH7A1	0.496	0	1.578	27.925	0	0	1.467	0	20.491	0.93	17.273	1.185	0.308
ALDH8A1	0	0	0	0	0	0	0	0	0	0	0	2.389	0
ALDH9A1	8.326	0	1.88	49.816	14.799	12.95	6.462	0	33.063	4.228	8.008	2.384	101.895
ALDOA	16.019	0	7.238	145.96	111.655	105.354	20.606	2.916	94.528	26.552	73.614	8.372	23.029
ALDOB	36.284	98.459	42.242	289.626	247.851	292.178	99.579	52.282	166.78	121.826	40.067	92.923	61.723
ALDOC	9.81	0	0	9.966	0	0	0	0	11.228	0	4.954	0	0
ALOX12	4.149	0	0	0	0	0	0	0	0	0	0	0	0
ALOX15	0	0	0	0	0	0	0	0	0	0	0	0	366.443
ALOX15B	0	0	0	0	0	0	0	0	19.007	0	0	0	0
ALOX5	0	0	0	0	0	0	0	0	0	0	20.18	0	7.371
ALPL	0	0	0	0	0	0	1.489	0	0	0	0	0	0
AMBP	268.346	253.564	197.124	88.162	519.004	686.627	708.765	2685.43	1104.08	1507.47	286.746	1076.32	946.991
AMICA1	0	0	0	0	0	0	0	0	0	0	0	0.368	3.79
AMN	0	0	0	0	0	0	4.995	0	0	0	0	0	0
AMPD3	0	0	0	0	0	0	0	0	0	0	0	0	0.532
AMY1A	7.331	8.563	12.371	4.354	2.763	9.107	7.302	2.278	14.56	9.732	3.384	2.839	6.964
AMY1B	7.331	8.563	12.371	4.354	2.763	9.107	7.302	2.278	14.56	9.732	3.384	2.839	6.964
AMY1C	7.331	8.563	12.371	4.354	2.763	9.107	7.302	2.278	14.56	9.732	3.384	2.839	6.964
AMY2A	11.825	8.559	17.517	5.243	4.894	9.107	8.851	4.182	17.11	17.719	4.02	4.005	7.393
AMY2B	7.63	6.697	12.212	3.74	2.763	9.107	8.188	1.924	14.084	9.907	3.12	2.755	6.363
ANG	0	0	0	0	32.603	43.719	72.899	0	21.041	7.449	0	1.258	5.535
ANGPTL2	72.2	22.176	1.277	2.628	5.326	1.629	3.63	14.47	21.583	4.356	0	3.854	1.887
ANGPTL3	0	0	0	0	0	0	0.579	0	0	0	0	0	0
ANGPTL6	0	0	0	0	0	0	4.978	0	0	0	0	0.412	0
ANK1	0	0	0	0	0	0	0	0	0	0	10.67	0	0
ANKFY1	0	0	0	0	0	0	0	0	2.598	0	2.464	0	0
ANKRD22	0	0	0	0	0	0	0	0	0	0	14.883	0	0
ANO6	0	0	0.713	4.841	0	0	1.143	0	0	0	0	0	0
ANO7	0	0	0	0	0	0	0	0	25.519	0	0	0	0
ANPEP	63.679	150.421	106.146	1261.05	844.233	555.967	353.044	175.415	1076.74	309.022	116.577	226.353	221.994
ANTXR1	6.376	0	0	0	0	0	1.925	8.704	9.254	3.219	0	0	0
ANXA1	447.073	31.31	96.242	7.726	18.654	5.826	8.714	7.583	131.884	5.001	421.898	15.291	177.226
ANXA10	0	0	0	0	0	0	2.508	0	0	0	14.477	0	0
ANXA11	14.453	74.334	101.789	93.589	30.952	59.836	43.092	23.445	41.718	74.22	114.304	7.864	249.46
ANXA13	0	0	0	1.127	0	0	0	0	0	0	0	0	0
ANXA2	58.084	31.122	20.838	160.174	63.24	66.081	22.958	17.579	73.859	17.744	303.242	33.868	68.73
ANXA3	6.023	0	18.076	12.069	4.586	2.71	4.589	0	66.184	0	316.851	6.362	182.995
ANXA4	5.373	21.888	69.714	47.714	68.95	86.633	16.886	13.688	33.401	13.95	150.922	20.947	38.631
ANXA5	5.219	16.792	23.738	67.632	55.406	30.585	27.04	15.474	108.424	20.81	87.655	30.242	35.912
ANXA6	18.776	1.774	19.33	33.19	20.897	13.214	13.204	1.868	27.013	10.733	61.598	11.394	33.628
ANXA7	9.674	4.477	3.36	29.563	20.436	9.174	13.05	4.866	12.605	12.667	27.42	6.139	12.748
ANXA8	0.913	0	0	0	0	0	0	0	0	0	35.347	0	0
ANXA8L1	0.874	0	0	0	0	0	0	0	0	0	35.095	0	0
ANXA8L2	0.874	0	0	0	0	0	0	0	0	0	35.095	0	0
ANXA9	1.189	0	0	0	0	0	0	0	0	0	4.673	0	0
AOC1	6.305	0	0	21.442	8.522	5.002	4.722	17.346	22.326	3.811	0	0.535	0.923
AOC3	0	0	0	0	0	0	1.318	0	0	0	0	0	0
AOX1	0	0	0	0.48	0	0	0	0	1.636	0.039	0	0.479	0
AP1B1	0	0	0.269	0	0	0	0	0	5.67	0	5.676	0	0.968
AP1G1	0	0	0	0	0	0	0	0	11.614	0	7.35	0	0
AP1G2	0	0	0	0	0	0	0	0	0	0	28.098	0	0
AP1M1	0	0	0	0	0	0	0	0	0	0	2.747	0	1.044
AP1M2	0	0	0	0	0	0	0	0	2.281	0	6.726	0	0
AP1S1	0	0	0	0	0	0	0	0	0	0	2.114	0	0
AP2A1	0	0	0	0	0	0	0	0	0.395	0	2.908	0	0
AP2A2	0	0	0	0	0	0	0	0	1.501	0	1.923	0	0
AP2B1	0	0	0.265	0	0	0	0	0	4.37	0	2.695	0	0.955
AP2M1	0	0	0	0	0	0	0	0	0.781	0	3.485	0	0
AP2S1	0	0	0	0	0	0	0	0	1.622	0	0	0	0
AP3B1	0	0	0	0	0	0	0	0	0	0	4.593	0	0
AP3D1	0	0	0	0	0	0	0	0	0	0	1.437	0	0
AP3M1	0	0	0	0	0	0	0	0	0	0	0.82	0	0
APCS	78.31	10.346	126.383	84.452	180.038	54.883	34.61	66.47	68.641	48.262	22.152	52.748	39.367
APEH	0	0	0.298	0	0	0	0.557	0	3.575	0	10.504	1.764	0
APLP2	0	0	0	0	0	0	15.423	0	2.484	0	0	0	0
APMAP	0	0	8.126	0	0	0	0	0	0	0	29.231	0	25.551
APOA1	158.375	19.927	4.869	57.465	251.088	317.239	167.254	17.482	104.938	98.829	450.51	154.478	363.956
APOA2	0	0	0	0	0	0	9.887	0	0	5.8	48.366	0	19.149
APOA4	12.266	0	2.029	12.161	288.494	350.302	304.021	38.338	158.277	165.986	127.661	187.011	87.434
APOA5	0	0	0	0	94.871	14.096	27.736	0	279.266	65.801	0	0	0
APOB	3.923	0	0	0	0	0	0	0	0	0	38.317	0	84.016
APOC1	17.717	0	0	0	0	0	1.538	0	0	0	146.626	112.087	107.637
APOC2	0	0	0	0	0	0	22.09	0	0	0	0	0	0
APOC3	0	0	0	0	0	99.994	41.309	0	0	13.614	40.191	13.336	26.578
APOD	1071.77	2193.26	1599.68	1730.32	3187.85	3114.82	3548.27	1907.64	1965.74	2912.07	1253.15	1423.5	2621.95
APOE	11.693	47.271	4.828	58.16	84.855	198.093	130.036	6.497	71.96	93.543	45.142	20.508	67.513
APOH	0	0	1.036	0	23.321	1.918	7.388	0	0	4.243	0	6.663	0
APOL1	0	0	0	0	0	0	0	0	0	0	10.292	0	2.514
APOL2	0	0	0	0	0	0	0	0	0	0	25.445	0	0
APP	0	0	0	0	0	0	11.622	0	7.115	0	0	0	0
APPL2	0	0	0	0	0	0	0	0	5.047	0	0	0	0
APRT	18.564	0	0	88.043	117.698	0	2.055	0	96.999	135.193	21.39	1.014	62.708
AQP1	4.382	0	8.424	449.461	128.977	112.954	58.835	0	24.018	61.27	0	18.491	0
AQP2	9.469	0	24.538	79.612	117.764	0	24.905	120.447	73.049	59.264	53.859	29.183	37.247
ARCN1	1.477	0	0	0	0	0	0	0	5.886	0	9.6	0	0.455
ARF1	7.261	12.852	11.925	25.662	12.933	12.09	7.036	0	37.384	6.263	83.577	4.521	17.947
ARF3	7.261	12.852	11.925	25.662	12.933	12.09	7.036	0	37.384	6.263	83.577	4.521	17.947
ARF4	0.929	7.849	6.198	14.106	14.596	0	3.784	0	47.773	6.343	76.597	2.969	11.654
ARF5	1.442	6.818	4.944	10.314	0	0	4.589	0	17.18	0	59.668	2.225	10.884
ARF6	1.69	7.732	0	19.577	0	0	0	1.627	28.075	0	17.941	0	12.851
ARFGEF1	0	0	0	0	0	0	0	0	0	0	3.901	0	0
ARFIP1	0	0	0	0	0	0	0	0	0	0	12.461	0	0
ARG1	0	0	0	0	0	0	0	0	0	0	0	0	0.871
ARHGAP1	0.322	0	0.138	1.888	0	0	0.408	0	6.627	0	11.979	0	3.008
ARHGAP9	0	0	0	0	0	0	0	0	0	0	0	0	1.624
ARHGDIA	4.26	0	36.465	83.129	0	16.542	10.637	7.78	105.412	50.918	62.692	61.237	124.349
ARHGDIB	5.427	0	18.612	0	0	0	0	0	0	0	24.521	0	70.896
ARHGEF1	0	0	0	0	0	0	0	0	0	0	0	0	0.102
ARHGEF10L	0.175	0	0.06	0.398	0.495	0	0.496	0	0	0	0.7	0.438	0
ARL1	0	0	0	0	0	0	0	0	5.222	0	22.127	0	0
ARL13B	0	0	0	0.814	0	0	0	0	0	0	0	0	0
ARL3	0	0	0	0	0	0	0	0	2.648	0	0	0	0
ARL6IP5	0	0	0	0	0	0	0	0	0	0	0	0	4.141
ARL8A	0	0	0	0	0	0	0	0	0	0	0	4.956	0
ARL8B	0.929	0	0	0	0	0	3.709	0	3.549	11.201	17.862	12.004	9.01
ARMC10	0	0	0	0	0	0	0	0	0	0	3.292	0	0
ARPC1A	10.372	0	0	3.212	11.005	0	0.528	0	3.269	0	135.749	0.354	4.641
ARPC1B	0.813	0	0.387	5.284	0	0	0.375	0	1.116	0	23.406	0.777	31.212
ARPC2	1.815	0	2.461	11.897	8.364	0	4.242	0	13.593	4.301	52.343	11.202	29.637
ARPC3	11.142	0	4.816	13.116	0	0	0	0	34.372	0	32.659	17.998	91.04
ARPC4	2.981	0	0	0	0	0	4.104	0	21.629	1.758	50.959	4.695	42.485
ARPC4-TTLL3	0	0	0	0	0	0	0	0	3.233	0.505	8.642	1.065	5.133
ARPC5	0	0	4.617	16.743	0	0	0	0	0	0	14.348	0	15.328
ARRB1	0	0	0	0	0	0	0	0	0	0	1.83	0	0
ARRDC1	0	0	0	0	0	0	0	0	19.188	0	0	0	2.35
ARSA	0	8.502	8.546	0	4.791	0	1.46	0	5.616	6.411	10.732	1.241	3.887
ARSE	0	0	0	0	0	0	0	0	0	0	0	0.861	0
ARSF	0.838	9.279	3.731	4.974	12.557	17.72	2.826	2.364	10.257	17.409	5.12	0.234	4.274
ART3	0	0	0	0	0	0	0	0	0	0	0	8.069	0
ASAH1	14.74	59.615	185.73	141.951	55.887	26.63	80.355	35.411	80.741	38.899	148.988	48.774	17.047
ASL	0	0	0	0	0	0	0	0	1.806	0	0	0.124	0
ASNA1	0	0	0	0	0	0	0	0	0	0	15.317	0	0
ASPH	0	0	0	0	0	0	0	0	0	0	14.129	0	0
ASRGL1	0	0	0	0	0	0	0	0	0.918	0	0	0	0
ASS1	11.123	56.113	12.605	187.532	129.78	76.989	36.319	16.551	46.583	33.026	238.843	25.721	18.317
ATAD3A	0	0	0	0	0	0	0	0	0	0	6.792	0	0
ATAD3B	0	0	0	0	0	0	0	0	0	0	2.001	0	0
ATG7	0	0	0	0	0	0	0	0	0	0	1.755	0	0
ATIC	0.302	0	0	2.221	0	0	1.509	0	5.692	0	13.978	0.223	0.64
ATL3	0	0	0	0	0	0	0	0	0	0	4.018	0	0
ATP12A	0.096	0	0.19	0	2.072	2.596	0.439	0	0.602	0	1.562	0.467	0.312
ATP1A1	3.097	21.404	9.066	44.892	28.691	128.439	18.459	44.382	16.633	7.716	13.163	41.817	11.25
ATP1A2	1.52	0	3.249	17.511	5.581	56.168	1.642	0.518	2.094	1.096	2.799	1.958	1.229
ATP1A3	1.919	0	3.512	20.515	5.818	60.434	2.525	1.16	3.478	2.583	4.086	2.977	1.679
ATP1A4	0.193	0	0.205	1.165	2.523	3.518	0.525	0	1.046	0.536	2.056	0.879	0.706
ATP1B1	6.334	0	0	15.254	12.298	86.42	19.623	11.003	22.18	10.981	8.271	16.932	7.533
ATP2A1	0	0	0	0	0	0	0	0	0	0	2.774	0	0
ATP2A2	0.246	0	0	0	0	0	0	0	0	0	7.262	0	0
ATP2A3	0	0	0	0	0	0	0	0	0	0	0	0	0.134
ATP4A	0.098	0	0.323	1.041	0	2.368	0.365	0	0.612	0	1.738	0.291	0.283
ATP5A1	15.513	29.742	41.972	206.497	23.903	45.315	26.835	12.109	27.071	9.903	355.148	23.644	40.99
ATP5B	47.119	46.801	49.676	170.38	40.45	110.514	12.163	11.293	38.906	11.221	461.945	25.957	50.689
ATP5C1	3.801	0	22.32	197.278	0	22.842	35.467	0	4.281	2.524	147.426	4.14	5.49
ATP5D	0	0	0	10.431	0	0	0.935	0	0	0	24.482	0	0
ATP5F1	0	0	9.412	15.415	0	15.998	0.294	0	0	1.128	79.62	2.154	4.147
ATP5H	3.738	0	0	34.524	0	46.854	0	0	0	0	76.986	6.118	2.987
ATP5I	0	0	0	57.571	0	0	0	0	0	0	101.224	0	21.835
ATP5J	0	0	0	0	0	0	0	0	0	0	0	0	0
ATP5L	0.844	0	0	38.674	0	30.01	0	0	0	0	68.384	0	0
ATP5O	1.296	0	0	33.411	0	26.244	9.13	0	8.048	0	85.074	2.352	10.149
ATP6	0	0	0	0	0	0	0	0	0	0	26.127	0	0
ATP6AP1	0	0	0	0	0	0	1.445	0	2.771	0	7.321	3.31	3.017
ATP6AP2	0	5.411	0	7.226	10.895	7.436	13.699	0	12.179	0	10.997	3.175	0.847
ATP6V0A1	0	0	0	3.244	0	0	0.788	0	2.284	0.89	0	3.728	0
ATP6V0A4	0	0.538	0	0	0	0	0	0	1.329	0	0	0	0
ATP6V0D1	0	0	0	18.743	0	0	4.075	0	18.412	0	11.122	15.173	0
ATP6V1A	5.467	23.982	7.838	35.677	24.475	13.823	6.688	3.626	40.637	2.802	5.031	8.941	5.43
ATP6V1B1	0	16.448	0	8.49	22.602	15.584	1.424	0.768	9.175	1.245	0	2.529	0.547
ATP6V1B2	0.481	0	0.478	19.122	4.523	9.031	2.988	0	14.899	2.238	2.299	6.188	1.287
ATP6V1C1	0	0	0	1.931	0	0	0.781	0	3.061	0	1.356	1.986	0
ATP6V1D	0	2.393	0	13.901	0	0	0.386	0	7.57	0	0	0.231	0
ATP6V1E1	0	14.274	2.259	11.132	0	0	9.272	0	33.329	1.242	4.487	9.762	1.703
ATP6V1E2	0	0	0	0	0	0	0	0	1.604	0	0	1.257	0
ATP6V1G1	0	0	0	0	0	0	0	0	37.512	0	0	18.316	0
ATP6V1H	0	13.921	0	4.676	0	0	5.226	0	29.38	0	0.862	1.514	0.653
ATP8A1	0	0	0	0	0	0	0	0	14.797	0	0	0	0
ATP9A	0	0	0	0	0	0	0	0	43.582	0	0	0	0
ATP9B	0	0	0	0	0	0	0	0	0.984	0	0	0	0
ATRN	0	0	4.18	0	0	0	5.469	0	0	0	0	5.098	9.042
AXL	0	0	1.509	0	0	0	0.78	3.82	0	0	0	0.202	0
AZGP1	125.657	0	11.734	0	14.744	22.502	7.468	32.521	94.063	100.454	0	98.944	23.231
AZU1	22.701	0	47.138	0	0	0	0	0	0	0	0	0	48.522
B2M	0	49.956	0	0	0	0	139.412	0	148.373	88.699	93.343	3781.32	21.24
B3GNT1	3.62	21.3	0	14.578	24.538	14.884	20.409	15.736	25.331	3.609	3.065	0	2.202
B3GNT2	0	0	0	0	0	0	6.227	0	5.951	0	0	0	0
B3GNT3	0	0	0	0	0	0	0	0	0	0	1.855	0	0
B4GALT1	0	15.722	0	35.129	19.668	0	21.691	0	24.083	10.99	14.813	2.491	8.301
BACE2	0	0	0	0	0	0	0	0	21.604	0	0	0	0
BAG6	0	0	0	0	0	0	0	0	0	0	0.319	0	0
BAIAP2	0	0	3.903	40.742	5.835	0	1.127	0	12.771	0.386	0	0.624	1.277
BAIAP2L1	0	0	0	0	0	0	0	0	0.57	0	0	0	0
BAK1	0	0	0	0	0	0	0	0	0	0	4.79	0	0
BASP1	0	1.03	6.909	7.441	16.49	0	7.517	0	68.788	5.613	12.816	1.251	7.561
BAX	0	0	0	0	0	0	0	0	4.054	0	4.281	0.564	9.658
BBOX1	1.256	0	0	35.013	13.514	7.595	3.271	0	4.729	9.445	0	2.238	0.298
BCAM	1.951	17.618	0	0	7.205	0	3.144	0.811	2.67	1.393	0	0.768	0.109
BCAP29	0	0	0	0	0	0	0	0	0	0	1.423	0	0
BCAP31	8.038	0	0	5.425	0	0	0	0	0	0	34.301	0	6.658
BCAS1	0	0	0	0	0	0	0	0	13.229	0	0	0	0
BCAT2	0	0	0	0	0	0	0	0	0	0	26.648	0	0
BCKDHA	0	0	0	2.647	0	0	0	0	0	0	8.539	0	0
BDH1	0	0	0	0	0	0	0	0	0	0	7.718	0	0
BDH2	2.13	0	70.226	35.651	7.354	9.607	7.113	0	9.439	8.633	32.848	0.969	2.297
BGN	0	3.553	0	48.712	19.1	15.484	18.776	0	9.767	2.58	0	0	0
BHMT	18.516	35.489	26.46	207.348	93.06	95.537	16.348	19.04	53.461	40.012	0	22.86	10.513
BHMT2	3.819	9.325	0	64.722	28.847	21.175	1.47	5.451	18.91	8.998	0	2.21	0
BID	0	0	0	0	0	0	0	0	0	0	0	0	0.849
BLVRA	0.536	0	0	0	0	0	0	0	11.328	0	0	0	0
BLVRB	4.573	5.654	4.239	42.59	40.896	0	14.228	18.919	79.591	17.155	24.704	3.909	8.179
BPGM	0	0	0	0	0	0	0	0	0	0	17.13	0	0
BPHL	0	0	0	40.129	0	0	0	0	0	0	0.946	0	0
BPI	0.118	0	11.056	0	0	0	0	0	0	0	30.812	0	85.041
BPIFB1	0	0	0	0	0	0	13.475	0	48.446	0	0	0	0
BPIFB2	0	0	0	0	0	0	149.28	0	151.804	0	0	0	0
BPNT1	0.726	0	0	0	0	0	9.091	0	8.208	5.968	1.469	2.383	0
BRI3	0	0	0	0	0	0	0	0	0	0	0	4.995	0
BROX	0	20.538	11.702	68.442	26.354	13.854	22.013	0	12.342	9.247	8.141	1.459	3.196
BSG	0	0	0	0	0	0	1.718	0	0	0	0	0	0
BST1	0	0	0	0	0	0	0	0	0	1.293	9.958	1.749	10.6
BTD	2.01	0.991	0	0	0	0	0	0	2.241	0	0	0	0
BUB3	0	0	0	0	0	0	0	0	0	0	2.543	0	0
BZW1	0	0	0	0	0	0	0	0	14.576	0	5.11	0	0
BZW2	0	0	0	0	0	0	0	0	0	0	0.34	0	0
C11orf52	0	0	0	5.841	0	0	4.61	0	4.502	1.578	0	0	0.612
C11orf54	0.512	0	0.544	7.458	0	0	67.234	0	9.673	0	0	0	0
C12orf75	0	0	0	0	0	0	0	0	0	0	0	0	0
C14orf159	0	0	0	0	0	0	0	0	0	0	1.426	0	0
C14orf166	0	0	0	0	0	0	0	0	0	0	0.948	0	0
C14orf2	0	0	0	0	0	0	0	0	0	0	368.35	0	0
C15orf48	0	0	0	0	0	0	0	0	0	0	29.303	0	0
C16orf89	0	0	0	0	12.644	0	3.096	0	0	0	0	0	0
C19orf10	0	0	0	0	0	0	0	4.653	0	0	0	0	0
C19orf59	0	0	6.189	0	0	0	0	0	0	0	7.308	0	4.133
C19orf77	0	0	0	31.728	0	16.298	5.593	0	7.527	9.018	0	7.988	5.313
C1QA	0	0	0	0	0	0	0	0	0	0	0	0	9.437
C1QB	0	0	0	0	0	0	0	0	0	0	0	3.352	21.063
C1QBP	0	0	0	0	0	0	0	0	0	0	22.753	0	0.968
C1QC	1.24	0	0	0	0	0	0	0	0	0	7.624	1.579	30.762
C1R	0	0	0	0	0	0	0	0	0	0	0	0	2.891
C1RL	11.904	34.958	0	11.471	14.781	7.074	16.657	19.798	24.567	17.138	9.149	0.851	19.647
C1orf123	0	0	0	0	0	0	0	0	0	0	0	1.319	0
C1orf85	0	0	0	0	0	0	0	0	0	0	0	0.752	0
C2	1.593	0	0	0	0	0	0	0	1.963	0	0	2.893	21.31
C21orf33	0	0	0	13.426	0	0	0	0	0	0	22.769	1.009	3.734
C2orf47	0	0	0	0	0	0	0	0	0	0	7.077	0	0
C2orf54	4.785	0	0	0	0	0	0	0	0	0	0	0	0
C3	47.884	12.778	27.062	72.295	31.996	24.148	6.726	29.446	58.761	36.254	181.593	81.763	427.31
C4A	7.233	9.556	2.533	12.289	58.872	21.563	4.736	12.25	15.058	7.551	11.228	18.808	44.696
C4B	6.472	7.67	2.439	12.88	55.292	18.937	4.982	10.311	14.203	7.186	11.846	17.263	42.611
C4BPA	12.725	0	0	0	0	0	0	0	0	0	0	13.525	122.129
C4B_2	6.472	7.67	2.439	12.88	55.292	18.937	4.982	10.311	14.203	7.186	11.846	17.263	42.611
C5	0	0	0.275	2.125	0	0	0	0	0	0	4.329	2.121	34.06
C5AR1	0	0	0	0	0	0	0	0	0	0	0	0	6.432
C6	0	0	0	0	0	0	0	0	0	0	0	0.6	2.799
C6orf211	0	0	0	0	0	0	0	0	1.843	0	0	0	0
C7	9.734	0	0	2.153	0	0	0	0	0.152	0	0.571	3.566	12.802
C8A	6.781	0	0	0	0	0	0	0	0	0	5.439	0.942	31.96
C8B	3.93	0	0	5.647	0	2.71	0	0	2.758	2.256	13.076	8.132	26.886
C8G	1.259	0	2.247	5.976	0	0	1.449	0	5.601	0	5.451	4.173	13.942
C9	16.922	0	1.129	9.932	11.578	26.94	8.821	14.59	21.884	13.561	34.062	75.201	67.377
CA1	53.951	0	5.061	0	8.276	0	0	0	23.579	20.711	28.452	18.928	18.642
CA12	0	0	0	0	0	0	2.241	0	0	0	0	0.941	0
CA2	12.484	65.406	30.836	152.13	126.043	61.927	25.437	40.687	89.588	25.128	29.791	27.303	27.962
CA4	0	0	0	27.662	14.233	0	12.47	0	5.428	6.088	0	1.167	22.25
CAB39	0	0	0.446	7.27	4.107	0	1.433	0	10.392	0	7.074	0.137	2.832
CAB39L	0	0	0	0	0	0	0	0	13.398	0	9.851	0.414	0
CACNA2D1	0	0	0	0.363	10.001	0	0	0	0	0	0	0	0
CADPS2	0	0	0	0	0	0	0	0	0.468	0	0	0	0
CALB1	0	0	1.076	0	3.621	0	3.473	0	14.467	0	0	0	0
CALM1	0	0	1.282	0	6.103	0	0	0	5.636	1.633	0	0	0
CALM2	0	0	1.282	0	6.103	0	0	0	5.636	1.633	0	0	0
CALM3	0	0	1.282	0	6.103	0	0	0	5.636	1.633	0	0	0
CALML3	8.936	0	414.011	0	0	0	0	0	0	0	0	0	0
CALR	11.19	0	23.147	18.943	1.44	11.359	3.336	0	2.346	0	68.167	4.192	19.782
CAMK1	0	0	0	0	0	0	0	0	0.131	0	0	0	0
CAMK2D	0	0	0	0	0	0	0	0	0.76	0	4.517	0	0
CAMP	0	0	37.243	0	0	0	0	0	0	0	28.757	0	54.023
CAND1	0	0	0	0.128	0	0	0	0	3.263	0	10.975	0	0.445
CANX	1.177	0	9.711	3.922	0	0	0.555	0	0	0	106.543	0	13.969
CAP1	2.868	0	4.741	10.95	4.645	2.295	2.291	0	22.67	3.006	318.529	2.178	576.473
CAPG	4.439	4.262	0	33.234	12.31	10.344	15.6	4.72	11.556	0	12.99	3.695	12.559
CAPN1	0.935	0	1.377	6.279	0	0	2.773	0	54.22	0	52.135	1.561	3.843
CAPN2	2.247	0	0	6.302	2.468	0	0	0	75.058	0	2.209	0	0.926
CAPN5	0	0	0	3.472	34.834	0	0	0	7.411	0	1.28	0	0.366
CAPN7	0	8.237	1.451	25.056	9.196	2.705	6.195	0	1.784	1.205	2.321	0	0.545
CAPNS1	0.64	0	0	14.792	0	0	1.645	0	9.001	3.38	11.233	0.414	4.91
CAPS	0	0	0	0	3.652	0	0.978	0	2.156	3.89	0	0	0
CAPZA1	1.524	0	0	0	0	0	0	0	4.464	0	12.194	2.364	8.308
CAPZA2	0	0	0	6.09	8.737	7.836	12.175	0	13.276	4.502	7.003	2.647	6.008
CAPZB	21.598	0	4.151	13.442	20.353	15.997	9.011	0	55.757	16.573	35.14	1.93	25.219
CASP8	0	0	0	0	0	0	0	0	0	0	0.56	0	0
CAT	0.579	0	2.075	12.146	0	0	6.263	0	0.097	0	65.563	5.741	9.874
CBR1	10.241	39.521	9.349	93.377	79.321	36.112	39.012	9.03	120.419	27.519	76.176	18.28	16.022
CCBL2	0	0	0	0	0	0	0	0	0	0	1.75	0	0
CCT2	2.353	0	0	22.141	0	0	2.487	0	23.211	0	19.999	2.392	4.692
CCT3	3.232	0	0.65	12.039	9.282	0	1.916	0	24.127	19.213	24.156	3.645	9.522
CCT4	0.453	0	0.564	9.324	1.991	0	0.326	0	13.639	0	11.974	1.474	2.565
CCT5	5.498	0	0	10.258	0	0	0.201	0	54.282	0	16.145	0	0.778
CCT6A	0.449	0	0	0.729	0	0	1.042	0	8.52	0	19.912	0.674	2.945
CCT7	0.425	0	0	6.471	1.465	0	1.442	0	11.695	1.484	30.933	5.185	6.404
CCT8	1.397	0	0.152	11.998	1.422	1.417	0.812	0	23.615	0.361	21.761	0.819	1.889
CD14	87.345	101.54	5.053	36.854	177.945	400.275	243.851	409.961	348.814	519.226	55.096	102.022	186.496
CD151	0	0	0	0	11.104	0	2.748	0	16.576	0	0	0	1.091
CD177	0	0	0	0	0	0	7.804	0	91.412	0	0	0	16.794
CD248	0.617	0	0.816	0	0	0	8.523	0	0.448	3.004	0	0.558	0
CD2AP	0	0	0	0	0	0	1.917	0	0	0	0	0	0
CD38	0	0	0	0	0	0	0	0	54.435	0	0	0	0
CD44	0	0	6.272	0	0	0	9.617	0	0	0	0	0	2.325
CD47	1.79	0	0	0	0	0	0	0	92.877	0	36.732	0	0
CD55	0	0	0	0	7.233	0	0.598	0	1.398	9.462	0	0	5.06
CD59	17.949	126.058	0	231.002	370.743	0	131.059	64	93.563	58.69	0	47.482	59.166
CD5L	0	0	0	0	0	0	0	0	0	0	0	2.08	0
CD63	0	39.449	55.152	0	0	0	23.747	0	307.136	42.684	58.892	54.157	33.049
CD74	0	0	0	0	0	0	0	0	0	0	29.167	0	0
CD81	1.713	0	0	0	28.363	14.795	15.212	0	27.845	6.512	0	0	0
CD82	0	0	3.101	40.984	0	0	0	0	3.275	0	3.506	0	1.067
CD84	0	0	0	0	0	0	0	0	2.111	0	0	0	0
CD9	18.073	377.062	0	750.776	841.999	242.645	212.955	255.732	808.099	0	92.707	37.39	173.135
CDC37	0	0	0	0	0	0	0	0	1.861	0	8.313	0	0
CDC42	6.563	12.916	0	127.329	132.178	23.71	37.831	9.095	102.709	25.203	24.191	10.255	38.566
CDH1	14.045	0	0	0	0	0	1.491	0	3.894	0	0	0	0
CDH11	0	0	0	0	42.82	0	1.303	12.434	10.044	3.594	0	0	0
CDH13	0	0	0	0	0	0	16.169	1.945	0	13.23	0	0	0
CDH15	0	0	0	0	0	4.325	1.873	0	4.177	0	0	0	0
CDH16	0	0	0	0.972	0	1.021	0.995	0	1.863	0	0	0	0
CDHR2	0	0	0	0	0	0	0.895	0.144	0.671	0.999	0	0.209	0.654
CDHR5	0	0	0	0.643	0	0	0	0	0	0	0	1.038	0
CDIPT	0	0	0	0	0	0	0	0	0	0	13.977	0	0
CDK5RAP3	0	0	0	0	0	0	0	0	0	0	0.394	0	0
CEACAM1	2.147	0	3.18	0	0	0	0	0	0	0	13.615	0	7.405
CEACAM5	4.144	0	0	0	0	0	0	0	0	0	0	0	0
CEACAM6	0	0	4.02	0	0	0	0	0	0	0	0	0	3.746
CEACAM7	4.306	0	0	0	0	0	0	0	0	0	119.58	0	0
CEACAM8	0	0	3.508	0	0	0	0	0	0	0	0	0	8.141
CECR5	0	0	0	0	0	0	0	0	0	0	9.644	0	0
CEL	0.16	61.032	0.79	8.914	7.891	8.087	14.004	3.602	5.182	7.035	3.555	0	0
CES2	0	0	0	5.678	0	0	0	0	0	0	0	0	0
CETP	33.726	14.087	0.825	38.866	94.107	104.287	62.334	53.108	68.313	71.359	17.324	24.117	66.495
CFB	4.587	0	0	15.796	14.396	2.76	6.693	0	9.734	4.51	5.077	8.516	31.363
CFD	0	0	0	0	207.803	303.685	204.021	0	104.87	96.539	74.194	31.859	31.361
CFH	11.144	0	0	0	1.382	0	1.18	0	0.459	0.491	0	1.279	1.879
CFHR1	1.694	0	0	0	0	0	0	0	0	0	0	2.415	0
CFHR2	0	0	0	0	0	0	0	0	0	0	0	2.314	0
CFHR3	0	0	0	0	0	0	0	0	0	0	0	1.18	0
CFI	3.479	50.128	3.281	13.203	8.567	2.875	4.486	1.394	5.81	3.533	7.926	1.384	2.825
CFL1	23.486	8.216	30.164	87.22	67.628	48.399	26.232	17.534	160.593	35.107	74.432	14.919	108.587
CFL2	0	0	0	0	0	0	0	0	225.308	0	0	0	0
CHDH	0	0	0	9.35	0	0	0	0	0	0	0	0.534	0
CHI3L1	0	0	1.519	0	0	0	0	0	0	0	0	13.655	0
CHID1	0	0	0	0	0	0	6.995	0	0	0	0	0	0
CHMP1A	0	0	0	0	0	0	2.272	0	3.655	0	0	0	0
CHMP1B	0	38.314	0	113.391	71.854	108.187	64.346	54.126	32.002	42.745	35.012	3.271	29.949
CHMP2A	0	52.13	23.759	151.213	33.294	26.074	185.199	23.099	42.24	27.669	29.448	8.771	12.471
CHMP2B	0	27.155	0	47.349	0	0	9.717	0	11.803	6.861	10.22	1.407	2.173
CHMP4A	0	0	0	0	0	0	0	0	2.859	0	0	0	0
CHMP4B	0.96	16.031	10.073	22.401	16.592	0	20.951	0	15.781	8.113	11.545	3.485	12.92
CHMP5	6.939	75.933	0.949	174.719	173.763	0	97.273	17.844	104.513	56.051	2.071	23.728	31.826
CHMP6	0	0	0	0	0	0	3.239	0	2.267	0	0	0	0
CIB1	0	0	0	0	0	0	0	0	5.001	0	0	0	0
CILP2	0	0	0	0	0	0	6.33	1.496	0	3.174	0	0	0
CKAP4	0.748	0	0	0	0	0	0	0	0	0	14.805	0	0
CKAP5	0	0	0	0	0	0	0	0	2.012	0	0	0	0
CKB	1.622	13.598	4.416	25.502	112.64	36.55	50.187	5.7	740.017	45.328	0	5.14	23.359
CKMT1A	0	0	0	0	0	0	0	0	0	0	27.437	0	0
CKMT1B	0	0	0	0	0	0	0	0	1.778	0	29.586	0	0
CLC	0	0	0	0	0	0	0	0	0	0	0	0	42.846
CLCA1	0.139	0	0	0	0	0	0	0	0	0	0	0	0
CLCA4	59.534	0	0	0	0	0	0	0	0	0	0	0	0
CLCN5	0	0	0	0	0	0	0	0	0	0	0	28.317	0
CLCN7	0	0	0	0	0	0	0	0	0	0	0	0.307	0
CLEC3B	0	45.022	0	6.64	8.922	25.039	34.833	3.505	19.483	8.024	0	0.422	2.649
CLIC1	7.358	2.253	5.546	50.554	30.928	0	18.223	6.712	70.846	121.637	47.766	17.923	38.374
CLIC3	6.308	0	0	0	0	0	0	0	0	0	0	0	0
CLIC4	0.853	0	20.131	202.042	14.442	18.096	10.976	0	21.89	170.199	0	39.284	12.97
CLIC6	0	0	0	0	0	0	0	0	0	0	12.742	0	0
CLN5	0	0	0	0	0	0	0	0	33.271	0	0	14.445	1.167
CLPP	0	0	0	0	0	0	0	0	0	0	13.828	0	0
CLRN3	0	0	0	0	0	0	0	0	0	0.968	0	21.841	0
CLSTN1	0	0	0	0	0	0	0	0	4.197	0	0	0	0
CLTC	2.33	0	1.787	14.02	2.213	2.008	0.869	0	14.541	0.355	41.613	1.86	10.356
CLTCL1	0.257	0	0.412	4.636	1.164	0	0.298	0	6.688	0	2.425	0	2.852
CLU	52.808	128.819	34.015	96.146	119.533	192.647	173.735	77.818	127.099	119.602	77.556	45.351	47.602
CMAS	0	0	0	0	0	0	0	0	0	0	5.453	0	0
CMBL	7.603	0	4.557	17.107	6.407	19.035	19.451	0	43.204	20.583	20.277	6.634	7.571
CMPK1	5.169	0	0	10.13	0	0	1.664	0	32.939	0	9.644	1.447	0
CNDP1	1.429	0	0	0	0	0	0	0	0	0	0	0	0
CNDP2	5.297	21.811	4.035	156.765	75.324	48.113	42.672	8.997	133.449	28.682	41.606	19.715	10.307
CNN2	0	0	0	0	0	0	0	0	0	0	0	0	1.289
CNP	0.468	0	1.239	35.15	19.48	6.661	14.462	1.855	40.514	8.007	10.018	2.548	3.865
CNTFR	0	21.125	0	0	0	0	0	17.949	20.425	0	0	0	0.984
CNTN1	0	3.726	0	0	0	0	1.715	0	1.354	0	0	0	0
CNTNAP2	0	0	0	0	0	0	0	0	1.511	0	0	0	0
COA3	0	0	0	0	0	0	0	0	0	0	8.357	0	0
COASY	0	0	0	0	0	0	0	0	0	0	10.382	0	0
COL15A1	2.003	49.623	1.668	10.068	10.546	0	31.688	26.613	28.626	12.636	14.695	0.859	9.889
COL18A1	3.311	5.894	0	0	10.978	1.319	9.405	4.244	19.315	4.834	1.049	0.263	0.64
COL1A1	0	0	0	0	0	0	0.275	0	0	0	0	0	0
COL4A2	0.798	0	0	0	0	0	0.513	0	0	0	0	0	0
COL6A1	11.334	135.68	6.781	41.282	35.874	44.278	30.078	63.034	69.137	16.211	15.742	2.645	14.709
COL6A2	0	0	0	0	0	0	1.397	0	0	0	0	0	0
COL6A3	0.102	1.106	0	1.813	1.76	0	1.449	2.644	1.702	1.316	4.71	0.768	5.745
COMP	0.502	0	0	0	0	0	0	0	0	0	0	0	0
COMT	3.001	0	0	8.946	0	0	0	0	44.655	0	13.49	0	1.396
COPA	0.237	0	0	0	0	0	0	0	5.722	0	14.245	0	0.316
COPB1	0	0	0.33	0	0	0	0	0	3.179	0	16.441	0	0.281
COPB2	2.797	0	0	0	2.756	0	1.285	0	16.499	0	13.068	5.965	1.963
COPE	0	0	0	0	0	0	0	0	13.305	0	0	0	0
COPG1	0	0	0	0	0	0	0	0	4.458	0	12.962	0	4.542
COPG2	0	0	0	0	0	0	0	0	0	0	0.554	0	0
CORO1A	2.603	0	15.45	0	0	0	0	0	0	0	10.887	0	38.665
CORO1B	0	0	0	22.002	18.774	0	1.586	0	13.454	0.882	6.042	2.217	1.797
CORO1C	0	0	0	0	0	0	0	0	0	0	0	0	0.911
COTL1	0	0	0	37.033	19.154	0	20.417	0	189.205	0	47.216	136.637	114.071
COX2	3.455	0	5.156	22.921	0	25.879	0	0	0	3.756	19.641	4.332	8.906
COX4I1	0	0	0	21.019	0	10.954	0.757	0	0	0	94.351	3.259	7.947
COX5A	0.245	0	0	0	0	0	0	0	0	0	21.795	0	0
COX5B	0	0	0	0	0	0	0	0	0	0	70.076	0	4.881
COX6C	0	0	0	0	0	0	0	0	0	0	84.149	4.609	7.115
COX7A2	0	0	5.266	0	0	0	0	0	0	0	0	13.141	84.759
COX7C	0	0	0	0	0	0	0	0	0	0	33.481	0	0
CP	391.102	21.389	22.131	44.486	79.964	75.625	6.121	89.31	181.354	38.108	14.411	101.249	82.254
CPB2	0	0	0	0	0	0	0	0	0	0	0	0.463	1.793
CPE	0	6.172	0	18.77	9.197	0	20.157	0	264.605	4.914	0	0	2.051
CPM	0.576	2.933	0	0	1.853	0	8.633	0.341	20.669	0	0	0.103	0.511
CPN1	1.452	0	0	0	0	0	0	0	0	0	0	0	0
CPN2	9.058	64.836	0	37.893	15.92	36.566	67.379	38.79	59.675	15.517	32.087	17.673	31.3
CPNE1	0	0	0	0	0	0	0	0	0	0	5.577	0	1.505
CPNE2	0	0	0.128	0	0	0	0	0	0	0	0	0	2.355
CPNE3	2.313	4.714	7.25	62.644	37.725	39.838	7.081	0.109	11.468	8.2	13.331	3.075	11.089
CPNE6	0	0	0	16.121	0	0	0	0	0	0	0	0	0
CPNE8	0	0	0	0	0	0	1.228	0	0.449	1.018	0	0	0
CPPED1	0.265	0	0	0	0	0	0	0	2.53	0	0	0	0
CPQ	0	2.107	2.009	1.68	1.409	0	0.965	1.041	2.303	3.074	5.047	1.827	3.919
CPT1A	0	0	0	0.491	0	0	0	0	0	0	2.428	0	0
CPT2	0	0	3.05	11.936	0	0	0	0	0	0	13.694	0	0
CPVL	0	10.309	33.015	12.452	8.948	3.742	6.804	20.443	11.718	9.369	16.036	10.65	14.12
CPXM2	0	0	0	0	0	0	2.369	0	0	0	0	0	0
CR1	4.024	0.999	0	1.629	12.722	5.3	4.194	2.323	8.719	2.201	0	3.648	0.899
CRABP2	24.094	0	0	0	0	0	0	0	4.613	0	42.876	0	0
CRAT	0	0	0	7.579	0	0	0	0	0	0	13.295	0	0
CRHBP	0	0	0	0	0	0	0	0	0	0	0	0.569	0
CRIP2	0	0	0	4.42	2.679	0	0	0	0	0	0	0	0
CRK	0	0	0	0	0	0	0	0	5.048	0	0	0	0
CRMP1	0	0	0	0	0	0	0	0	0	0	0	0	0.11
CRNN	67.422	0	10.856	0	0	0	0	0	0	0	3.245	0	2.732
CROT	0	0	0	0	0	0	0	0	0	0	3.217	0	0
CRP	0	0	7.173	0	0	0	0	0	0	0	0	11.378	0
CRYAA	0	0	0	0	40.083	0	0	0	0	0	0	1.34	0
CRYAB	30.493	22.023	18.097	101.135	92.42	39.697	31.176	12.855	37.432	32.71	27.439	110.12	20.38
CRYL1	3.936	0	12.457	124.383	22.058	24.021	10.456	3.642	69.015	13.052	20.99	17.251	10.463
CRYM	0	0	0	15.05	32.24	0	2.11	4.699	43.222	11.81	7.14	0.893	0.497
CRYZ	2.714	22.486	11.856	35.717	24.798	13.838	32.465	3.433	23.2	3.036	101.588	5.777	297.833
CS	1.611	0	10.585	8.051	2.779	4.719	0	0	0	0	72.01	1.337	14.027
CSE1L	0	0	0	0	0	0	0	0	0	0	3.553	0	0
CSF1	0.408	0	0	0	0	0	1.15	0	0	0	0	0	0
CSPG4	0	8.777	0.096	0.716	0.512	0	1.533	1.38	2.902	1.39	0	0	1.081
CSRP1	0	0	0	0	0	0	0	0	2.127	0	0	0	0
CST3	0.752	282.058	19.715	59.625	99.988	89.969	138.279	55.876	112.757	55.91	15.493	83.887	1.845
CST6	0	0	0	0	0	30.494	2.096	23.668	15.87	24.265	0	22.443	9.794
CSTB	178.863	0	45.11	16.504	20.581	0	12.362	0	88.469	8.723	127.809	21.015	8.34
CTBS	0.475	0	0	0	0	0	0	0	0	2.984	0	18.763	0
CTNNA1	24.906	0	0	0	0	0	0	0	0	0	42.648	0	0
CTNNB1	2.623	0	0	0	0	0	0	0	0.64	0	3.974	0	0
CTNND1	1.901	0	0	0.852	0	0	0	0	0	0	2.714	0	0
CTPS1	0	0	0	0	0	0	0	0	0	0	10.938	0	0
CTSA	2.359	14.068	3.007	15.731	32.091	10.374	10.27	30.928	46.705	22.568	33.377	18.114	12.554
CTSB	1.374	0	0	0	0	0	11.539	0	0	0	6.552	3.381	2.685
CTSC	0	18.276	1.77	10.336	10.043	0	5.546	28.46	13.697	119.936	5.758	22.593	16.981
CTSD	36.496	33.926	27.935	31.173	19.337	0	5.663	16.078	24.701	18.462	35.757	25.089	44.775
CTSG	42.415	2.019	165.759	0	8.686	0	0	0	0	4.118	79.12	0	43.848
CTSH	0	0	0	0	0	0	7.4	0	40.195	4.076	3.392	3.731	0
CTSL	0	0	0	0	0	0	0	0	0	0	0	0.623	0
CTSZ	21.685	0	0	0	2.312	0	3.414	14.014	8.061	4.571	0	27.788	16.501
CTTN	13.224	0	0	0	0	0	0	0	0	0	0	0	0
CUBN	5.687	17.606	16.066	63.779	44.071	28.638	36.122	27.681	17.678	29.216	37.594	12.634	14.583
CUL2	0	0	0	0	0	0	0	0	0	0	1.961	0	0
CUL3	0	0	0	0	0	0	0	0	0	0	1.031	0	0
CXCL12	2.522	25.877	0.604	22.075	42.095	43.571	60.882	24.346	12.019	13.9	0	0.608	0
CYB561	0	0	0	0	0	0	0	0	11.68	0	0	0	0
CYB5A	0	0	0	63.356	0	0	0.382	0	0	0	52.156	0	0
CYB5B	0	0	0	0	0	0	0	0	0	0	12.727	0	0
CYB5R1	0	0	0	4.033	0	6.295	0	0	0	0	12.8	0	0
CYB5R3	0	0	0	3.054	0	0	0	0	0	0	16.079	0	0
CYBA	0	0	0	0	0	0	0	0	0	0	26.939	0	26.824
CYBB	0	0	1.019	0	0	0	0	0	0	0	15.515	0	19.193
CYBRD1	0	4.382	0	8.259	29.913	0	2.715	0	6.065	0	0	1.907	1.721
CYC1	0	0	0	0	0	0	0	0	0	0	11.753	0	0
CYFIP1	0	0	0	0	0	0	0	0	5.78	0	0.506	0	14.499
CYFIP2	0	0	0.186	0	0	0	0	0	1.342	0	0	0	11.533
CYP4F2	0	0	0	0	0	0	0	0	0	0	2.453	0	1.297
CYP4F3	0	0	0	0	0	0	0	0	0	0	4.934	0	2.953
CYSTM1	0	44.415	0	121.993	0	0	37.227	30.398	43.192	26.52	54.618	18.994	24.88
DAB2	0	0	0	4.599	0	0	0.2	0	0	0	0	0	0
DAD1	0	0	0	0	0	0	0	0	0	0	24.136	0	9.895
DAG1	0	0	0	0	0	0	1.818	0	0.617	0	0	0	0
DAK	2.042	0	4.365	38.725	10.057	4.616	9.693	1.635	16.133	10.952	7.89	2.771	1.714
DAP3	0	0	0	0	0	0	0	0	0	0	1.44	0	0
DARS	0	0	0	5.61	0	0	0	0	16.677	0	21.129	0	0.737
DARS2	0	0	0	0	0	0	0	0	0	0	6.132	0	0
DBI	0	0	0	0	0	0	19.68	0	298.559	4.054	0	18.679	12.513
DBNL	7.399	0	1.002	0	0	0	0	0	3.39	0	25.373	0	5.642
DBT	0	0	0	0	0	0	0	0	0	0	11.788	0	0
DCD	0	18.101	0	11.888	11.372	16.269	51.151	0	7.405	2.287	0	10.642	0
DCTN1	0	0	0	0	0	0	0	0	1.236	0	0.697	0	0
DCTN2	0	0	0	0	0	0	0	0	1.709	0	0	0	0
DCXR	1.646	0	3.242	39.407	17.98	20.81	10.846	5.072	74.026	10.553	17.792	8.75	14.387
DDAH1	0.858	0	2.545	31.636	12.069	0	4.438	0	48.799	4.294	0	5.387	0.955
DDAH2	7.76	9.282	0	8.002	17.479	48.372	36.636	2.818	27.705	24.646	0	0.781	3.529
DDB1	0	0	0	0	0	0	0	0	3.21	0	0	0	0
DDC	10.79	25.228	6.011	23.917	15.899	22.348	5.733	1.151	18.241	12.357	4.766	27.156	6.688
DDOST	2.063	0	0.65	0	0	0	0	0	0	0	21.915	0	9.67
DDR1	0.824	1.363	0	2.962	0	0	1.769	1.671	11.25	0	0	0	0
DDT	1.274	5.48	0	15.583	0	0	7.494	0	54.872	0	0	3.3	0
DDTL	0	0	0	8.107	0	0	2.686	0	31.192	0	0	0.546	0
DDX1	0	0	0	0	0	0	0	0	0	0	1.726	0	0
DDX17	0.354	0	0	0	0	0	0	0	0	0	6.679	0	0.945
DDX39A	0.948	0	0	0	0	0	0	0	0	0	10.778	0	1.129
DDX39B	0.948	0	0	0	0	0	0	0	0	0	14.935	0	1.617
DDX3X	1.283	0.987	0	0	0	0	0	0	0.525	0	4.875	0	0.697
DDX3Y	1.077	0.955	0	0	0	0	0	0	0.508	0	2.802	0	0.675
DDX5	0	0	0	0	0	0	0	0	0	0	3.058	0	0.684
DDX60	0	0	0	0	0	0	0	0	0	0	1.104	0	0
DECR1	0.49	0	0	3.971	0	0	0.941	0	0	0	66.212	2.092	1.801
DEFA1	337.334	63.402	0	0	239.884	0	0	0	71.583	65.664	139.156	272.294	7948.09
DEFA1B	337.334	63.402	0	0	239.884	0	0	0	71.583	65.664	139.156	272.294	7948.09
DEFA3	337.334	63.402	0	0	239.884	0	0	0	71.583	65.664	139.156	274.246	7950.02
DEFB1	0	158.539	0	0	0	0	133.113	0	0	14.596	0	0	0
DES	0.651	0	0	0	0	0	6.09	0	0	0	0	0	1.303
DGUOK	0	0	0	0	0	0	0	0	0	0	0	0	0
DHCR7	0	0	0	0	0	0	0	0	0	0	5.886	0	0
DHRS1	0	0	0	0	0	0	0	0	0	0	0.634	0	0
DHRS2	7.776	0	13.401	223.681	56.544	146.422	14.479	3.086	0	17.956	754.186	13.131	26.441
DHRS4	0	0	0	6.986	0	0	0	0	0	0	0	0	0
DHRS7	0	0	0	0	0	0	0	0	0	0	6.334	0	0
DHX15	0	0	0	0	0	0	0	0	0	0	7.518	0	0
DHX9	1.517	0	0	0	0	0	0	0	0	0	9.528	0	5.176
DIAPH1	0	0	0	0	0	0	0	0	0	0	1.575	0	0
DLAT	0	0	0.124	2.45	0	0	0	0	0	0	6.55	0.078	0
DLD	0	0	0	57.158	0	0	0	0	0	0	29.852	1.431	3.076
DLST	0	0	0	2.854	0	0	0.651	0	0	0	23.736	0	0.71
DMGDH	0	0	0	0.968	0	0	0	0	0	0	0	0	0
DMXL1	0	0	0	0	0	0	0	0	1.571	0	0	0	0
DNAJA1	0	0	0	0	0	0	0	0	1.637	0	0	0	0
DNAJB1	0.892	0	0	0	0	0	0	0	0	0	0	0	0
DNAJB2	0	0	0	0	0	0	0	0	1.031	0	0	0	0
DNAJC13	0	0	0	0	0	0	0	0	0	0	1.061	0	0
DNAJC3	0	0	0	0	0	0	0	0	0	0	1.036	0	0
DNAJC5	0	0	0	0	0	0	0	0	25.61	0	0	3.005	16.002
DNASE1	1.789	19.511	14.318	20.083	24.202	0	7.609	0	22.402	0.498	10.853	8.694	0
DNM1	0	0	0	0.934	0	0	0	0	0	0	1.847	0	0
DNM1L	0	0	0	0	0	0	0	0	0	0	1.286	0	0
DNM2	0.431	0	0.452	2.071	0	0	0	0	1.411	0	9.922	0	1.06
DNM3	0.322	0	0	0	0	0	0	0	0	0	9.569	0	0
DNPH1	0	0	0	4.996	0	0	0	0	0	0	0	0	0
DOCK2	0	0	0	0	0	0	0	0	0	0	0	0	0.963
DOPEY2	0	0	0	0	0.344	0	0	0	34.832	0	0	0	0
DPEP1	317.879	93.873	0	586.881	421.924	226.192	167.228	134.682	226.304	239.35	37.759	287.782	253.226
DPP3	0	0	0	0	0	0	0	0	2.742	0	0	0	0
DPP4	7.01	97.951	88.991	635.534	457.898	188.544	235.715	84.262	393.075	73.37	61.163	91.73	91.038
DPP7	0	0	6.693	0	0	0	0	0	0	0.942	0	0	1.472
DPT	0	0	0	0	0	0	0	0	0	0	0	7.384	0
DPYS	0.216	0	0	9.071	3.751	0	0	0	1.976	0	0	1.999	0
DPYSL2	0	0	0	2.048	0	0	0	0	0	0	0	0	9.714
DSC2	1.447	0	0	0	0	0	0	0	1.798	0	0	0.35	0
DSC3	0	0	0	0	0	0	2.18	0	0	0	0	0	0
DSG1	0.874	0	0	0	0	0	4.377	0	0	0	0	0	0
DSG3	36.713	0	0	0	0	0	0	0	0	0	0	0	0
DSP	36.075	0	1.283	0	0	0	0	0	0	0	1.499	0	0.97
DSTN	3.76	0	0	13.908	0	0	11.224	0	40.713	6.017	0	3.983	0
DTYMK	0	0	0	0	0	0	0	0	0	0	13.143	0	0
DUOX1	0	0	0	0	0	0	0	0	0	0	2.643	0	0
DUOX2	0	0	0	0	0	0	0	0	0	0	13.329	0	0
DUOXA2	0	0	0	0	0	0	0	0	0	0	5.183	0	0
DUSP3	0	0	0	0	0	0	0	0	5.551	0	0	0	0
DYNC1H1	0.581	0	1.021	3.899	1.385	0	0.517	0	13.113	0.094	17.708	0.523	2.807
DYNC1I2	0	0	0	0	0	0	0	0	0	0	0	0	0
DYNLL1	7.772	0	0	0	0	0	0	0	12.361	0	0	0	0
DYNLL2	0	0	0	0	0	0	0	0	15.604	0	0	0	0
DYSF	0	0	0.007	0	0	0	0	0	0	0	1.693	0	0.335
ECH1	0	0	0	6.988	0	0	0	0	0	0	22.094	11.887	6.921
ECHDC1	0	0	0	10.089	0	0	0	0	3.998	0	36.458	0	0
ECHDC3	0	0	0	10.051	0	0	0	0	0	0	0	0	0
ECHS1	0.67	0	1.4	37.226	41.393	12.314	5.161	0	7.46	5.807	156.081	3.626	8.612
ECI2	0	0	0	6.31	0	0	0	0	0	0	0	0	0
ECM1	14.736	0	0	0	0	0	0	0	0	0	0	0	0
EEA1	0.023	0	0	0	0	0	0	0	0	0	0	0	0
EEF1A1	32.377	183.338	21.42	154.656	57.002	54.651	48.488	18.696	249.121	37.824	220.868	15.74	46.911
EEF1A2	19.718	171.226	10.672	88.636	29.408	40.483	16.558	11.041	114.55	18.402	106.289	8.357	17.464
EEF1B2	4.985	0	0	0	0	0	0	0	0	0	0	0	0
EEF1D	2.206	0	0	0	0	0	0	0	5.045	0	4.164	0	0.658
EEF1E1	0	0	0	0	0	0	0	0	0	0	3.731	0	0
EEF1G	5.911	0	2.211	7.87	0	4.765	5.139	0	11.632	0	36.536	0.741	6.274
EEF2	7.34	7.76	1.651	31.675	29.215	22.005	9.784	1.429	40.837	9.931	60.91	2.898	29.379
EFCAB4B	0	0	0	0	0	0	0	0	3.611	0	0	0	0
EFEMP1	98.251	90.62	28.196	43.787	263.513	181.895	206.704	261.986	108.659	269.815	41.303	49.419	129.929
EFEMP2	6.704	4.798	0	3.845	2.06	11.31	13.059	6.419	5.631	3.759	0	8.23	8.487
EFHD2	0	0	0	0	0	0	0	0	0	0	2.109	0	0
EFNB1	0	0	0	0	0	0	0	0	0	0	0	0.236	0
EFTUD2	0	0	0	0	0	0	0	0	0	0	0.903	0	0
EGF	40.569	466.829	27.32	238.195	109.255	243.44	184.239	227.139	274.525	93.317	29.183	2.894	19.477
EHD1	1.444	1.151	4.531	15.232	15.684	3.508	10.153	0	14.441	8.654	19.985	3.551	15.713
EHD3	0	0	0.456	7.084	3.266	0	1.569	0	2.704	6.876	4.51	0.499	5.118
EHD4	0	0	4.966	32.299	7.855	1.258	2.403	1.463	22.421	9.088	15.535	8.952	23.755
EHHADH	0	0	0	26.839	0	0	0	0	0	0	8.084	0	0
EIF2S1	0	0	0	0	0	0	0	0	5.7	0	9.23	0	0
EIF2S2	0	0	0	0	0	0	0	0	0	0	0.864	0	0
EIF2S3	0	0	0	0	0	0	0	0	2.408	0	13.794	0	0
EIF3A	0	0	0	0	0	0	0	0	0.244	0	12.005	0	0
EIF3B	0	0	0	0	0	0	0	0	1.99	0	6.482	0	0
EIF3C	0	0	0	0	0	0	0	0	0	0	3.486	0	0
EIF3CL	0	0	0	0	0	0	0	0	0	0	3.662	0	0
EIF3D	0	0	0	0	0	0	0	0	5.431	0	2.438	0	0
EIF3E	0	0	0	0	0	0	0	0	0	0	11.645	0	0
EIF3F	0	0	0	0	0	0	0	0	0	0	9.498	0	0
EIF3H	0	0	0	0	0	0	0	0	0	0	0.556	0	0
EIF3K	0	0	0	0	0	0	0	0	0	0	7.732	0	0
EIF3L	0	0	0	0	0	0	0	0	0	0	26.46	0	0
EIF3M	0	0	0	0	0	0	0	0	0	0	4.209	0	0
EIF4A1	9.706	0	2.491	8.627	4.482	0	1.692	0	15.61	3.133	35.109	0.663	8.608
EIF4A2	8.431	0	1.893	2.659	0	0	0	0	7.612	0	26.123	0.652	3.736
EIF4A3	0.075	0	0	0	0	0	0	0	0	0	5.794	0	0
EIF4G1	0	0	0	0	0	0	0	0	0.323	0	4.225	0	0
EIF4G2	0	0	0	0	0	0	0	0	0	0	1.132	0	0
EIF5A	0.85	0	0	7.403	0	0	0	0	23.513	0	0	0	0
EIF5A2	0	0	0	0	0	0	0	0	12.502	0	0	0	0
EIF5AL1	0	0	0	0	0	0	0	0	7.654	0	0	0	0
EIF6	0	10.145	0	0	31.734	0	38.498	0	5.071	0	11.997	0	3.448
ELANE	7.801	0	612.242	0	0	0	0	0	0	0	458.92	0	139.331
ELMO1	0	0	0	0	0	0	0	0	0	0	0	0	0.271
EML2	0	0	0	0	0	0	0	0	4.509	0	0	0	0
ENDOD1	1.034	0	0	0	0	0	0.263	0.989	0	0.471	0	0	0
ENO1	69.96	71.353	93.745	548.322	351.212	131.91	136.304	48.744	194.538	94.453	81.12	38.351	74.216
ENO2	0	0	0	23.877	0	7.535	0	0	0	0	0	0	0
ENO3	5.769	10.255	0	68.945	49.616	31.612	11.72	8.13	24.762	0	0	5.253	12.468
ENOPH1	0	0	0	0	0	0	0	0	4.716	0	0	0	0
ENPEP	62.528	11.967	5.316	40.344	45.081	29.561	27.056	17.026	28.626	22.064	6.36	31.368	38.113
ENPP3	0	0	0	21.249	0	0	0.047	0	0	0	0	0.346	0
ENPP6	0	0	0	0.36	0	0	5.537	0	3.173	4.32	0	9.332	0
ENTPD2	0	0	0	0	0	0	0	0	0.212	0	0	0	0
ENTPD5	0	0	0	0	0	0	0	0	0	0	8.635	0	0
EPB42	0	0	0	0	0	0	0	0	0	0	0.965	0	0
EPHA1	0	0	0	0	0	0	0.379	0	0.653	0	0	0	0
EPHA7	0	0	0	0	0	0	0.041	0.205	0.076	0	0	0	0
EPHB3	0	0	0	0	0	0	0.089	0	0	0	0	0	0
EPHB4	3.093	1.464	0	0	2.233	2.577	2.972	5.325	30.435	2.089	0	0	4.137
EPHB6	0	15.031	0	1.91	2.366	0	1.945	1.444	1.684	0	0	0	2.663
EPHX1	0	0	1.15	2.625	0	0	0	0	0	0	27.162	1.303	1.171
EPHX2	0	0	0	7.473	0	0	3.922	0	36.667	0	0	0	0.922
EPPK1	0.19	0	0	0	0	0	0	0	0	0	9.296	0	0.665
EPRS	0	0	0	0	0	0	0	0	0	0	19.425	0	0
EPS8	0	0	0	20.565	8.019	0	1.277	0	1.567	0.178	0	6.941	0
EPS8L1	2.853	0	0.458	4.228	0	0	0.155	0	0	0	2.109	0	0
EPS8L2	2.886	0	0.89	23.64	10.658	0	0.716	0	5.41	1.914	8.704	3.646	0.355
EPX	0	0	0	0	42.544	0	0	0	0	1.048	9.109	0	336.385
ERAP1	0	0	0	0	0	0	0	0	0	0	2.89	0	0
ERAP2	0	0	0	0	0	0	0	0	0	0	0.911	0	0
ERGIC1	0	0	0	0	0	0	0	0	0	0	17.289	0	0
ERLIN1	0	0	0	0	0	0	0	0	0	0	9.209	0	0
ERLIN2	0	0	0	0	0	0	0	0	0	0	28.753	0	0
ERMP1	0	0	0	0	0	0	0	0	0	0	52.567	0	0
ERO1L	6.667	0	1.371	0	0	0	0	0	0	0	30.266	0	0
ERP29	0	0	0	0	0	0	0	0	0	0	6.11	0	2.537
ERP44	0.268	0	0	0	0	0	0	0	0	0	28.04	0	0.295
ESD	0	0	0	10.295	0	0	2.888	0	15.141	0	0	0	0
ESYT1	0	0	0	0	0	0	0	0	0	0	4.825	0	3.103
ETF1	0	0	0	0	0	0	0	0	3.674	0	12.678	0	0
ETFA	2.34	0	4.364	49.364	0	27.855	1.528	0	1.175	0	33.984	8.447	17.377
ETFB	8.128	0	4.314	38.011	4.157	6.233	1.526	0	0	0	45.262	4.059	8.504
ETFDH	0	0	0	3.104	0	0	0	0	0	0	0	0	0
ETHE1	0	0	0.797	0	0	0	0	0	0	0	16.835	0	2.036
EVPL	22.014	0	0.928	0	0	0	0	0	0	0	2.484	0	0.21
EVPLL	4.549	0	0	0	0	0	0	0	0	0	0	0	0
EXOC2	0	0	0	0	0	0	0	0	0.241	0	0	0	0
EXOC4	0	0	0	0	0	0	0	0	0	0	0.7	0	0
EXOC5	0	0	0	0	0	0	0	0	1.471	0	0	0	0
EZR	20.015	62.205	41.45	352.62	202.387	81.158	65.904	35.282	144.068	72.253	107.45	94.619	96.35
F11	8.915	0	0	2.439	0	0	17.882	0	0	0	0	0	0
F12	5.047	0	0	0	0	0	0	0	0	0	0	0	2.889
F2	29.491	3.58	0	19.394	2.773	54.562	33.299	11.706	133.139	27.199	10.034	39.68	22.742
F7	0	0	0	0	0	0	0	0	0	0	3.878	0	0
F9	0	0	0	0	0	0	1.758	0	0	0	35.795	2.667	7.471
FABP1	0	0	0	14.235	0	0	2.965	0	6.909	2.348	0	13.464	0
FABP3	0	0	0	0	0	0	7.079	0	7.842	0	0	1.713	0
FABP4	0	0	0	0	0	0	0	0	0	0	30.695	0	0
FABP5	0	0	0	0	0	0	0	0	34.54	21.618	0	7.324	12.179
FAH	0	0	0	2.2	2.153	0	0	0	0	0	0	1.742	0
FAM120A	0	0	0	0	0	0	0	0	0	0	7.635	0	0
FAM129A	0	0	0	0	0	0	0	0	130.392	0	0	0	1.422
FAM129B	3.253	0	9.151	0	0	0	0	0	4.564	0	12.803	0	0
FAM151A	0.77	0	0	11.305	30.298	1.635	13.305	22.076	9.569	4.936	2.19	10.939	6.725
FAM162A	0	0	0	0	0	0	0	0	0	0	41.072	0	0
FAM177A1	0	0	0	0	0	0	0	0	3.043	0	0	0	0
FAM213A	0	0	0	0	0	0	0	0	0	0	12.391	0	0
FAM3C	0	0	0	0	0	0	3.321	0	1.677	0	7.222	6.456	0
FAM49B	0	0	0	0	0	0	0	0	0	0	3.345	0	8.427
FARSB	0	0	0	0	0	0	0	0	0	0	1.815	0	0
FASN	0.407	0	0	25.841	4.448	0	2.875	0	59.524	3.997	19.27	0.034	1.512
FAT4	0	0.368	0	0.988	0	0	1.088	0	0	0	0	0	0
FBL	0	0	0	0	0	0	0	0	0	0	2.05	0	0
FBLN1	11.902	7.219	0	0.766	0	0	1.924	5.638	5.851	7.581	4.136	6.972	14.478
FBLN2	0	0	0	0	0	0	0	0	0.845	0	0	0	0
FBLN5	0	0	1.751	0	1.061	0	0	7.576	2.352	5.994	6.349	0.801	30.745
FBLN7	0	2.82	0	0	0	0	3.071	0.566	10.141	3.064	0	0	0
FBP1	0.587	1.382	6.28	36.535	9.355	0	6.519	0	18.734	15.097	8.801	4.023	13.889
FBP2	0	0	0	23.667	0	0	10.557	0	4.614	4.347	3.165	0	0
FCER1G	0	0	0	0	0	0	0	0	0	0	0	0	173.671
FCGBP	4.018	0	0.079	0	0	0	3.203	0	4.56	1.285	7.394	0.388	0.516
FCGR3A	0	0	0	0	0	0	0	0	0	0	0	0	4.142
FCN1	0	0	0	0	0	0	0	0	0	0	10.08	0	4.065
FCN2	0	0	0	0	0	0	7.197	0	3.305	0	0	3.9	0
FCN3	0	0	0	0	0	0	0	0	0	0	0	0	6.985
FDFT1	0	0	0	0	0	0	0	0	0	0	14.91	0	0
FDPS	0	0	0	0	0	0	0	0	195.894	0	0	0	0
FDXR	0	0	0	0	0	0	0	0	0	0	5.673	0	0
FECH	0	0	0	0	0	0	0	0	0	0	2.721	0	0
FERMT3	0	0	8.944	0	0	0	0	0	0	0	27.744	0	17.16
FETUB	0	0	0	0	0	0	0	0	0	0	0	1.662	3.838
FGA	57.417	0	13.293	12.784	14.073	4.482	9.444	15.643	52.495	110.07	86.433	117.705	414.906
FGB	79.54	0.945	3.018	12.788	34.19	5.197	1.507	1.621	4.398	16.161	111.619	120.364	583.694
FGF9	0	0	0	0	0	0	0.614	0	0	0	0	0	0
FGG	53.025	0.818	5.151	22.17	23.4	8.385	0.788	16.992	19.693	27.438	149.629	110.106	701.725
FGL2	3.427	0	0	6.826	7.754	0	16.349	0	5.124	8.647	0	0	1.732
FGR	0	0	0	0	0	0	0	0	0	0	0	0	2.507
FH	0.628	0	3.583	8.928	1.693	4.686	0.848	0	2.645	0	30.035	0.778	12.14
FKBP1A	0	0	0	36.392	0	0	0	0	0	8.972	0	0	5.825
FKBP4	0	0	0	0	0	0	0	0	18.263	0	7.601	0	0
FLG	6.517	0	0	0	0	0	0	0	0	0	0	0	0
FLG2	0	0.475	0.447	0	0	0	0	0	0	0	0	0	0
FLII	0.126	0	0	0	0	0	0	0	0.182	0	0	0	0
FLNA	0.42	0	0	0	0	0	0.045	0	0	0	2.461	0	5.143
FLNB	0.073	0	0.236	2.002	0	0	0	0	4.539	0	4.701	0	0
FLNC	0.07	0	0	0	0	0	0	0	0	0	0	0	0
FLOT1	0	0	3.487	2.783	21.642	0	3.692	0	18.54	30.085	38.696	4.491	29.617
FLOT2	0	0	4.237	12.021	6.285	0	2.969	0	5.009	1.319	18.817	2.129	13.614
FMNL1	0	0	2.55	0	0	0	0	0	0	0	0	0	0.703
FMO1	0	0	0	10.541	0	0	0	0	0	0	0	0	0
FN1	3.541	2.692	1.922	1.69	3.921	1.616	6.263	2.337	8.597	17.456	3.415	0.717	14.885
FOLH1	0	0	0	0	0.598	0	2.194	0	127.042	15.055	0	0	0.786
FOLH1B	0	0	0	0	0	0	1.139	0	108.482	19.009	0	0	0.794
FOLR1	0	8.674	0	25.729	0	0	22.384	0	2.842	0	0	0	3.09
FREM2	0.199	1.891	0	2.419	0	0.602	3.853	0	1.621	0.133	0	0	0
FRK	0	0	0	7.777	2.112	0	0.619	0	0	0	0	0.451	0
FTCD	1.069	0	1.408	63.266	55.103	53.603	4.059	0	46.534	4.389	4.465	1.971	0.282
FTH1	0	0	8.58	0	0	0	0	0	6.4	0	23.04	92.359	2.35
FTL	20.872	0	35.159	0	65.325	22.953	20.638	23.516	41.406	58.541	10.761	176.05	44.325
FUCA1	1.865	0.443	1.024	6.794	0.986	0	3.966	4.254	8.063	1.026	4.718	1.753	2.464
FUCA2	0.425	0	0	0	0	0	0	0	2.247	0	0	1.947	0
FUT3	0	0	0	0	0	0	0.598	0	0	0	0	0	0
FUT5	0	0	0	0	0	0	0.629	0	0	0	0	0	0
FUT6	0	0	0	0	0	0	0.871	0	0	0	0	0	0
G6PD	0.764	5.761	1.991	0	2.07	0	0	0	1.904	0	25.271	0	33.646
GAA	1.449	0	14.68	10.435	14.711	0	4.8	2.993	4.543	3.846	10.559	8.462	2.221
GALC	0	0	0	1.392	2.376	0	0.271	1.064	2.661	1.432	0	0	1.098
GALE	0	0	0	13.831	0	0	0	0	3.56	0	10.617	0.354	0
GALK1	0	0	0	11.074	0	0	0	0	38.871	0	0	0.652	0
GALM	1.555	0	0	9.378	0	0	0	0	1.533	0.376	0	0	2.118
GALNS	0	0	0.424	0	0	0	0	0	2.223	0	0	0	0
GALNT1	0	0	0	0	0	0	0	0	0	0	7.413	0	0
GALNT18	0	0	0	1.241	0	0	18.196	3.62	0.758	0	0	0	0
GALNT2	0	0	0	0	0	0	0	0	0	0	6.239	0	0
GALNT3	0	0	0	0	0	0	0	0	0	0	0.176	0	0
GALNT7	0	0	0	0	0	0	0	0	3.151	0	4.518	0	0
GAMT	0	0	0	0	0	0	0	0	2.506	0	0	0	0
GANAB	6.593	0	2.164	8.785	0.724	2.164	4.366	0	12.438	1.845	34.18	2.104	14.248
GAPDH	126.193	178.102	76.09	535.611	485.763	396.082	95.582	61.618	343.624	153.565	408.073	87.539	271.833
GAPDHS	0	0	0	0	0	0	0	0	0	0	20.254	0	0
GARS	0	0	0	0	0	0	0	0	0.216	0	1.84	0	0
GART	0	0	0	0	0	0	0	0	5.54	0	3.326	0	0
GAS6	0	0	0	3.673	0	0	13.163	0	5.716	0	0	0	0
GATM	53.649	0	84.052	363.98	5.351	0	8.469	4.678	8.66	2.114	0	4.095	2.179
GBA	0	0	0	0	13.083	0	0.486	0	1.586	0	7.551	0.782	0
GBAS	0	0	0	0	0	0	0	0	0	0	3.199	0	0
GBE1	0	0	0	1.828	0	0	0	0	0.489	0	479.199	0	368.01
GBF1	0	0	0	0	0	0	0	0	0.397	0	0	0	0
GBP1	0	0	0	0	0	0	0	0	0	0	12.116	0	0
GBP2	0	0	0	0	0	0	0	0	0	0	6.293	0	0
GBP4	0	0	0	0	0	0	0	0	0	0	3.141	0	0
GBP6	18.681	0	0	0	0	0	0	0	0	0	0	0	0
GC	17.883	0	2.13	0.817	3.323	7.891	8.44	0	3.193	3.455	68.879	90.136	66.487
GCA	0	0	10.295	0	0	0	0	0	0	0	48.355	0	51.375
GCLC	0	0	0	0	0	0	0	0	0	0	27.166	0	0
GCLM	0	0	0	0	0	0	0	0	0	0	3.808	0	0
GCN1L1	0	0	0	0	0	0	0	0	0.618	0	12.566	0	0
GDA	0	0	0	0	2.706	0	0	0	0	0	0	2.375	0
GDF15	0	0	1.218	0	0	0	12.877	0	11.617	0	0	0	0
GDI1	1.474	0	0	7.081	4.406	0	3.688	0	24.206	0	2.5	0	1.27
GDI2	8.387	1.871	2.751	20.996	12.257	7.231	13.104	2.848	75.971	4.288	13.791	4.231	16.763
GDPD3	0	0	0	0	0	11.462	0	0	0	4.179	5.268	4.639	0
GFAP	52.733	0	0	0	0	0	0	0	0	0	0	0	4.116
GFPT1	0	0	0	7.324	0	0	0	0	11.955	0	14.524	0	0
GFPT2	0	0	0	0	0	0	0	0	2.355	0	1.201	0	0
GGACT	0	0	0	0	0	0	0	1.7	14.656	2.968	0	0	0
GGCT	0	0	0	0	0	0	0	0	1.854	0	0	0	0
GGH	38.795	90.42	237.592	160.759	179.768	163.547	62.597	0	13.781	8.188	95.327	29.183	60.569
GGT1	7.125	31.599	3.572	123.369	81.91	43.949	30.955	28.753	59.35	40.669	12.966	27.274	27.467
GGT2	3.915	19.303	3.674	55.554	25.412	21.934	12.723	14.97	31.736	26.465	6.264	11.82	14.292
GGT6	0.499	8.433	0	0	2.072	0	9.443	0	4.307	0	3.587	0	0.893
GHITM	0	0	0	0	0	0	0	0	0	5.365	11.874	1.453	0
GIPC1	0.151	0	0	9.078	0	0	0	0	0	0	0	0	0
GIPC2	0	0	0	339.87	0	0	0	0	0	0	0	0	0
GK	0	0	0	11.727	0	0	2.599	0	0	0	8.596	1.277	0
GLA	0.194	0	0	0	0	0	2.383	0	0	0	0	0	0
GLB1	7.902	81.863	14.222	50.078	168.055	55.921	35.835	98.825	135.019	85.254	101.308	37.207	46.601
GLG1	26.144	0	0	0	0	0	0	0	0	0	0	0	0
GLIPR2	0	0	0	2.775	5.987	0	0	0	175.687	0	0	0	9.863
GLO1	0	0	0	10.097	10.92	0	5.004	0	86.921	4.963	0	0	8.935
GLOD4	0	0	0	0.98	1.12	0	2.013	0	21.908	0	0	0	0
GLS	0	0	0	39.552	0	0	0	0	0	0	0.173	5.387	3.528
GLTP	2.083	0	0	0	0	0	3.818	0	11.174	0	0	0	0
GLUD1	1.748	0	2.569	59.301	3.667	10.161	1.89	0	2.874	0.487	37.997	2.142	6.783
GLUD2	0.658	0	0.852	39.184	2.537	4.654	1.358	0	1.726	0.487	17.199	1.453	2.514
GLUL	57.775	0	0	0	0	0	0	0	0	0	1.171	0	0
GLYAT	0	0	0	48.173	0	0	25.202	0	0	0	0	0.417	0
GLYATL1	0	0	0	2.864	0	0	0	0	0	0	0	0	0
GM2A	16.5	112.254	11.448	0	117.901	26.922	52.132	855.368	213.82	303.13	85.814	78.659	485.63
GMDS	0	0	0	0	0	0	0	0	4.898	0	7.267	0	0
GMFG	0	0	0	0	0	0	0	0	0	0	0	0	33.926
GMPPA	0	0	0	0	0	0	0	0	6.138	0	0.557	0	0
GMPPB	0	0	0	0	0	0	0	0	7.413	0	1.265	0	0
GNA11	0	0	0	14.191	13.09	0	1.823	0	8.232	2.094	0.849	2.118	2.125
GNA13	0	0	1.514	25.761	4.655	2.592	3.08	0	6.502	8.267	5.6	2.779	5.564
GNA14	0	0	0	4.682	0	0	0	0	0	0	0	0	0
GNAI1	0	1.068	1.024	3.546	6.892	2.19	6.933	0	4.341	0	0	1.232	5.165
GNAI2	2.499	2.569	6.449	16.225	8.198	5.67	5.361	0.802	8.065	3.538	5.909	1.548	25.565
GNAI3	6.9	51.073	1.918	8.156	11.177	4.28	4.789	0	8.838	21.844	4.847	0.485	10.147
GNAQ	0	0	0	17.144	4.745	0	0.849	0	6.028	0	0	1.544	0
GNAS	0.588	1.667	1.01	30.469	21.399	0	6.382	0	16.395	3.98	4.232	4.952	6.145
GNB1	33.566	70.007	7.113	89.8	71.804	30.78	43.076	8.142	45.928	28.489	28.49	9.966	20.867
GNB2	34.175	37.167	6.882	70.538	48.95	31.678	54.35	7.402	106.119	58.121	40.376	6.38	30.634
GNB2L1	2.108	0	0.833	25.309	0	0	0	0	21.421	0	25.78	0.538	19.244
GNB4	30.936	0	0	23.337	19.541	0	11.131	0	13.529	9.901	30.089	4.436	10.453
GNG12	15.108	0	5.435	104.887	61.268	34.032	22.018	0	36.401	14.396	12.188	17.43	6.145
GNG4	0	0	0	0	0	0	0	0	217.8	0	0	0	0
GNG5	0	0	0	0	0	0	3.843	0	4.642	0	0	0	1.119
GNG7	0	0	0	0	0	0	17.194	0	9.563	0	0	0	0
GNMT	0	0	0	0	0	0	0	0	11.11	0	0	0	0
GNPDA1	0	0	0	14.163	3.316	0	0	0	10.616	0	1.211	0.42	0
GNPNAT1	0	0	0	0	0	0	0	0	2.051	0	0	0	0
GNS	3.367	0	0	0	6.91	0.575	7.235	6.004	12.608	6.893	5.921	12.467	3.829
GOLM1	0	0	2.329	0	0	0	0.144	0	0	0	16.539	0	0
GOT1	0.657	0	3.884	10.779	16.189	19.426	0	0	104.632	0	0	9.802	0
GOT2	1.96	0	5.237	26.356	9.5	9.889	1.329	0	0	3.786	93.248	7.886	7.239
GP1BA	0	0	0	0	0	0	0	0	0	0	0	0.464	0
GP2	0	0	0	0	0	0	0.489	0	7.928	0	0	0	0
GPC1	0	1.077	0	0	0	0	0.786	0.6	3.308	3.456	0	0	0
GPC3	1.973	0	1.721	2.998	0	0	4.578	0	0	0	0	0	0
GPC4	0.141	46.255	0	2.598	0	1.983	2.946	0	6.886	4.421	0	0.908	0
GPD1	3.834	0	2.073	104.58	17.486	15.792	9.86	0	23.345	6.377	7.031	255.361	8.744
GPD1L	0	0	0	2.549	0	0	0.942	0	10.115	0	0.383	0	0.266
GPD2	0	0	0	0	0	0	0	0	0	0	132.247	0	2.512
GPI	8.375	56.317	13.772	26.136	16.886	5.666	11.197	0	72.386	5.897	101.136	3.344	19.154
GPR180	0	0	0	0	0	0	0.44	0	0	0	0	0	0
GPR56	0	0	0	0	0	0	1.898	0	0	0	0	0	0
GPRC5A	0	0	5.307	75.612	19.854	0	2.575	0	9.148	10.379	0	3.329	2.909
GPRC5B	8.677	106.503	44.491	181.382	188.95	125.321	79.575	48.085	46.251	61.036	61.391	18.019	58.106
GPRC5C	4.611	74.56	48.28	165.616	109.933	105.835	88.153	20.332	58.649	41.094	37.157	13.012	34.764
GPS1	0	0	0	0	0	0	0	0	0.984	0	0	0	0
GPT	0	0	0	11.727	0	0	0	0	0	0	0	0	0
GPX1	0	0	0	0	0	0	0	0	3.387	0	9.617	0	1.516
GPX2	0	0	0	0	0	0	0	0	0	0	6.373	0	0
GPX3	1.074	10.082	6.958	0	9.265	11.565	4.479	5.081	0	0	0	70.672	0
GPX4	0	0	0	0	0	0	0	0	6.788	0	0	0	0
GRB2	0	0	0	0	0	0	0	0	6.359	0	0	0	9.874
GRHPR	0.816	0	2.614	12.651	2.439	0	14.317	0	97.981	0	73.172	2.231	3.683
GRPEL1	0	0	0	0	0	0	0	0	0	0	4.357	0	0
GRSF1	0	0	0	0	0	0	0	0	0	0	1.745	0	0
GSDMB	0	0	0	0	0	0	0	0	0	0	4.184	0	0
GSN	50.892	41.464	11.279	52.106	161.608	162.051	137.475	170.277	286.676	162.523	37.588	58.158	152.129
GSPT1	0	0	0	0	0	0	0	0	12.384	0	11.814	0	0
GSPT2	0	0	0	0	0	0	0	0	1.764	0	0	0	0
GSR	3.311	0	1.258	30.695	0	0	0	0	23.873	0	11.596	0	8.905
GSS	0	0	0	13.371	0	0	0	0	16.65	0	21.05	0	0
GSTA1	5.314	195.216	9.653	67.48	79.904	77.534	36.145	8.154	114.788	183.329	76.025	60.251	95.545
GSTA2	4.475	181.538	11.446	87.042	93.482	95.951	40.724	10.616	132.539	178.735	68.087	58.398	90.263
GSTA3	0	0	5.43	46.18	32.522	30.234	25.017	0	36.816	15.934	0	14.026	3.386
GSTA5	0	0	5.914	21.051	0	0	14.092	0	17.313	0	0	7.866	0
GSTK1	1.66	0	3.223	17.286	0	0	5.096	0	2.41	0.364	2639.18	1.623	9.246
GSTM1	1.215	0	0	0	1.642	0	0	0	108.182	0	0	0	0
GSTM2	0	0	0	0	4.786	0	1.668	0	6.123	0	0	0	0
GSTM3	3.72	15.766	19.403	72.987	57.055	56.205	22.886	26.216	74.306	33.598	38.299	88.849	56.23
GSTM5	0.421	0	0	0	0	0	0	0	0	0	0	0	0
GSTO1	0	5.334	0.371	7.199	0	0	3.893	0	22.089	0	1.94	2.911	2.516
GSTP1	46.332	36.397	14.327	75.358	41.617	33.735	19.98	10.89	109.83	42.529	112.692	7.521	49.091
GSTT1	0.694	0	0	2.316	0	0	0	0	254.521	0	0	0	0
GSTZ1	0	0	0	0	0	0	0	0	85.548	0	0	0	0
GUSB	0.471	0	13.929	2.428	2.579	0	13.879	0	18.545	1.373	10.72	3.423	3.298
GYG1	0	0	0	0	0	0	0	0	0	0	10.858	0	1.132
GYS1	0	0	0	0	0	0	0	0	0	0	1.452	0	3.987
GYS2	0	0	0	0	0	0	0	0	0	0	0	0	3.796
H2AFJ	11.496	0	0	0	0	0	3.099	0	0	0	53.169	1.744	74.627
H2AFX	0	0	0	0	0	0	2.214	0	0	0	32.605	1.2	13.15
H2AFY	4.002	0	0	0	0	0	0	0	0	0	12.1	0	9.114
H3F3A	10.499	0	0	0	0	0	0	0	0	0	60.309	0	20.813
H3F3B	10.499	0	0	0	0	0	0	0	0	0	60.309	0	20.813
H3F3C	7.051	0	0	0	0	0	0	0	0	0	40.548	0	13.449
H6PD	0	0	0	0	0	0	0	0	0	0	3.318	0	0
HADH	1.208	0	1.774	13.332	2.202	191.579	1.9	0	8.837	0	87.488	0.554	2.039
HADHA	2.391	0	8.811	70.06	8.128	10.352	1.626	0	2.492	0.944	83.814	3.706	15.825
HADHB	3.7	0	5.769	85.249	13.988	14.199	3.824	0	1.542	0.507	103.387	4.479	6.274
HAMP	0	0	0	0	0	0	566.023	0	0	0	0	0	0
HAO2	0	0	0	0	0	0	0	0	0	0	0	1.855	0
HARS	0	0	0	0	0	0	0	0	0	0	1.625	0	0
HARS2	0	0	0	0	0	0	0	0	0	0	2.094	0	0
HBA1	203.859	699.342	224.262	88.742	81.552	138.519	48.909	21.547	102.256	1139.36	4821.73	184.38	617.338
HBA2	203.859	699.342	224.262	88.742	81.552	138.519	48.909	21.547	102.256	1139.36	4821.73	184.38	617.338
HBB	247.373	1391.33	338.659	212.73	142.417	227.922	68.277	8.962	182.759	1987.57	4385.04	309.019	900.815
HBD	84.153	310.4	132.474	78.316	35.573	60.094	22.553	8.962	76.91	720.001	2336.41	111.459	358.292
HBG1	0	0	0	0	0	0	0	0	0	0	164.328	0	0
HBG2	0	0	0	0	0	0	0	0	0	0	161.429	0	0
HCK	0	0	0.054	0	0	0	0	0	1.509	0	0	0	3.638
HDAC6	0	0	0	0	0	0	0	0	0.823	0	0	0	0
HDHD2	0	0	0	0	0	0	0	0	2.29	0	0	0	0
HDHD3	0	0	0	0	0	0	0	0	0	0	2.638	0	0
HDLBP	0	0	0	0	0	0	0	0	7.715	0	0.36	0	0
HEBP1	0	0	0	0	0	0	2.786	0	15.197	0	0	0	0
HEBP2	0.622	0	0	0	0	0	0	0	72.963	0	0	0	0
HEXA	0	0	0.708	3.875	2.875	0	2.869	0	6.232	1.154	1.685	4.16	2.008
HEXB	0	0	1.11	4.022	0	0	2.716	0	15.686	1.631	4.637	8.731	2.473
HGD	0	0	1.185	2.489	0	0	1.005	0	12.021	0	0	1.443	0
HGS	0	0	0	0	0	0	0	0	0.801	0	0	0	0
HIBADH	0	0	0	0	0	0	0	0	0	0	8.353	0	0
HIBCH	1.603	0	0	10.379	0	0	0	0	0	0	22.495	0	0
HID1	0	0	0	0	0	0	0	0	12.618	0	0	0	0
HINT1	0	0	0	12.846	0	0	7.371	0	41.389	0	0	1.811	0
HINT3	0	0	0	0	0	0	0	0	14.183	0	0	0	0
HIST1H1A	0	0	0	0	0	0	0	0	0	0	2.652	0	3.652
HIST1H1B	0	0	0	0	0	0	0	0	0	0	45.881	0	7.255
HIST1H1C	1.295	0	0	0	0	0	1.159	0	0	1.063	6.854	0	9.064
HIST1H1D	1.166	0	0	0	0	0	1.043	0	0	0.957	6.168	0	8.157
HIST1H1E	1.295	0	0	0	0	0	1.159	0	0	1.063	6.854	0	9.064
HIST1H1T	0	0	0	0	0	0	0	0	0	0	2.063	0	2.649
HIST1H2AA	4.46	0	0	0	0	0	0	0	0	0	36.612	1.4	14.182
HIST1H2AB	11.05	0	0	0	0	0	3.099	0	0	0	45.647	1.68	18.949
HIST1H2AC	11.21	0	0	0	0	0	3.099	0	0	0	45.647	1.68	18.949
HIST1H2AD	11.336	0	0	0	0	0	3.099	0	0	0	53.169	1.744	74.627
HIST1H2AE	11.05	0	0	0	0	0	3.099	0	0	0	45.647	1.68	18.949
HIST1H2AG	11.496	0	0	0	0	0	3.099	0	0	0	53.169	1.744	74.627
HIST1H2AH	11.496	0	0	0	0	0	3.099	0	0	0	53.169	1.744	74.627
HIST1H2AI	11.496	0	0	0	0	0	3.099	0	0	0	53.169	1.744	74.627
HIST1H2AJ	11.496	0	0	0	0	0	3.099	0	0	0	53.169	1.744	74.627
HIST1H2AK	11.496	0	0	0	0	0	3.099	0	0	0	53.169	1.744	74.627
HIST1H2AL	11.496	0	0	0	0	0	3.099	0	0	0	53.169	1.744	74.627
HIST1H2AM	11.496	0	0	0	0	0	3.099	0	0	0	53.169	1.744	74.627
HIST1H2BA	4.389	0	0	0	0	0	0	0	0	0	0	0	12.025
HIST1H2BB	5.614	0	0	0	0	0	0	0	0	0	41.359	0	17.423
HIST1H2BC	5.131	8.877	0.372	0	0	0	0	0	1.679	0	45.443	0.99	19.58
HIST1H2BD	5.131	8.877	0.372	0	0	0	0	0	1.679	0	45.443	0.99	19.58
HIST1H2BE	5.131	8.877	0.372	0	0	0	0	0	1.679	0	45.443	0.99	19.58
HIST1H2BF	5.131	8.877	0.372	0	0	0	0	0	1.679	0	45.443	0.99	19.58
HIST1H2BG	5.131	8.877	0.372	0	0	0	0	0	1.679	0	45.443	0.99	19.58
HIST1H2BH	5.131	8.877	0.372	0	0	0	0	0	1.679	0	45.443	0.99	19.58
HIST1H2BI	5.131	8.877	0.372	0	0	0	0	0	1.679	0	45.443	0.99	19.58
HIST1H2BJ	5.614	0	0	0	0	0	0	0	0	0	41.359	0	17.361
HIST1H2BK	5.131	8.877	0.372	0	0	0	0	0	1.679	0	45.443	0.99	19.518
HIST1H2BL	5.131	8.877	0.372	0	0	0	0	0	1.679	0	45.443	0.99	19.505
HIST1H2BM	5.131	8.877	0.372	0	0	0	0	0	1.679	0	45.443	0.99	19.58
HIST1H2BN	5.131	8.877	0.372	0	0	0	0	0	1.679	0	45.443	0.99	19.58
HIST1H2BO	5.614	0	0	0	0	0	0	0	0	0	41.359	0	17.423
HIST1H3A	10.499	0	0	0	0	0	0	0	0	0	60.309	0	20.813
HIST1H3B	10.499	0	0	0	0	0	0	0	0	0	60.309	0	20.813
HIST1H3C	10.499	0	0	0	0	0	0	0	0	0	60.309	0	20.813
HIST1H3D	10.499	0	0	0	0	0	0	0	0	0	60.309	0	20.813
HIST1H3E	10.499	0	0	0	0	0	0	0	0	0	60.309	0	20.813
HIST1H3F	10.499	0	0	0	0	0	0	0	0	0	60.309	0	20.813
HIST1H3G	10.499	0	0	0	0	0	0	0	0	0	60.309	0	20.813
HIST1H3H	10.499	0	0	0	0	0	0	0	0	0	60.309	0	20.813
HIST1H3I	10.499	0	0	0	0	0	0	0	0	0	60.309	0	20.813
HIST1H3J	10.499	0	0	0	0	0	0	0	0	0	60.309	0	20.813
HIST1H4A	12.96	20.314	2.875	13.665	10.662	13.158	6.109	8.004	4.391	4.523	263.172	4.184	70.146
HIST1H4B	12.96	20.314	2.875	13.665	10.662	13.158	6.109	8.004	4.391	4.523	263.172	4.184	70.146
HIST1H4C	12.96	20.314	2.875	13.665	10.662	13.158	6.109	8.004	4.391	4.523	263.172	4.184	70.146
HIST1H4D	12.96	20.314	2.875	13.665	10.662	13.158	6.109	8.004	4.391	4.523	263.172	4.184	70.146
HIST1H4E	12.96	20.314	2.875	13.665	10.662	13.158	6.109	8.004	4.391	4.523	263.172	4.184	70.146
HIST1H4F	12.96	20.314	2.875	13.665	10.662	13.158	6.109	8.004	4.391	4.523	263.172	4.184	70.146
HIST1H4H	12.96	20.314	2.875	13.665	10.662	13.158	6.109	8.004	4.391	4.523	263.172	4.184	70.146
HIST1H4I	12.96	20.314	2.875	13.665	10.662	13.158	6.109	8.004	4.391	4.523	263.172	4.184	70.146
HIST1H4J	12.96	20.314	2.875	13.665	10.662	13.158	6.109	8.004	4.391	4.523	263.172	4.184	70.146
HIST1H4K	12.96	20.314	2.875	13.665	10.662	13.158	6.109	8.004	4.391	4.523	263.172	4.184	70.146
HIST1H4L	12.96	20.314	2.875	13.665	10.662	13.158	6.109	8.004	4.391	4.523	263.172	4.184	70.146
HIST2H2AA3	11.496	0	0.608	0	0	0	2.858	0	0	0	53.169	1.744	74.627
HIST2H2AA4	11.496	0	0.608	0	0	0	2.858	0	0	0	53.169	1.744	74.627
HIST2H2AB	0	0	0	0	0	0	1.546	0	0	0	26.32	0	11.853
HIST2H2AC	11.496	0	0.608	0	0	0	2.858	0	0	0	53.169	1.744	74.627
HIST2H2BE	5.614	0	0	0	0	0	0	0	0	0	41.359	0	17.423
HIST2H2BF	4.81	8.322	0.349	0	0	0	0	0	1.574	0	42.603	0.928	18.356
HIST2H3A	10.499	0	0	0	0	0	0	0	0	0	60.309	0	20.813
HIST2H3C	10.499	0	0	0	0	0	0	0	0	0	60.309	0	20.813
HIST2H3D	10.499	0	0	0	0	0	0	0	0	0	60.309	0	20.813
HIST2H4A	12.96	20.314	2.875	13.665	10.662	13.158	6.109	8.004	4.391	4.523	263.172	4.184	70.146
HIST2H4B	12.96	20.314	2.875	13.665	10.662	13.158	6.109	8.004	4.391	4.523	263.172	4.184	70.146
HIST3H2A	11.05	0	0	0	0	0	3.099	0	0	0	45.647	1.68	18.949
HIST3H2BB	4.739	0	0	0	0	0	0	0	0	0	39.322	0	15.36
HIST3H3	10.499	0	0	0	0	0	0	0	0	0	60.309	0	20.813
HIST4H4	12.96	20.314	2.875	13.665	10.662	13.158	6.109	8.004	4.391	4.523	263.172	4.184	70.146
HK1	0.048	0	0	0	0	0	0	0	0	0	10.258	0	0.691
HK2	0	0	0	0	0	0	0	0	0	0	9.656	0	0
HK3	0.467	0	8.64	0	0	0	0	0	0	0	9.668	0	17.545
HLA-A	1.966	0	0	9.905	5.599	13.381	5.858	0	0	3.866	119.624	38.697	0
HLA-B	0.809	0	0	0	0	0	0	0	0	0	14.892	0	0.221
HLA-C	1.463	0	0	0	2.172	0	0.468	0	0	0	10.282	0	0.685
HLA-DMB	0	0	0	0	0	0	0	0	0	0	5.002	0	0
HLA-DPA1	0	0	0	0	0	0	0	0	0	0	4.419	0	0
HLA-DPB1	0	0	0	0	0	0	0	0	0	0	5.001	0	0
HLA-DQA1	0	0	0	0	0	0	0	0	0	0	16.907	0	0
HLA-DQB1	0	0	0	0	0	0	0	0	0	0	1.65	0	0.73
HLA-DRA	6.431	0	5.078	0	3.692	0	4.403	0	7.588	6.916	61.292	14.325	7.945
HLA-DRB1	1.604	0	0	0	0	0	0	0	0	0	0	0	4.778
HLA-DRB3	0	0	0	0	0	0	0	0	0	0	12.576	6.937	0
HLA-DRB5	0	0	0	0	0	0	0	0	0	0	0	0	4.375
HLA-E	0.678	0	0	0	0	0	0	0	0	0	7.081	0	0
HLA-F	0	0	0	0	0	0	0	0	0	0	1.578	0	0
HM13	0	0	0	0	0	0	0	0	0	0	5.577	0	0
HMCN1	0	0.565	0	0	0	0	0.271	0.676	0.183	0	0	0	0
HMGCL	0	0	0	11.685	0	0	0	0	0	0	14.913	0	0.335
HMGCS1	0	0	0	0	0	0	0	0	0	0	3.595	0	0
HMGCS2	0	0	0	273.369	0	0	1.458	0	0.549	0	35.563	0	1.887
HMOX1	0	0	0	0	0	0	0	0	0	0	0	0	0
HNMT	0	0	0	0	0	0	0	0	2.594	0	0	0	0
HNRNPA0	0	0	0	0	0	0	0	0	0	0	2.946	0	0.546
HNRNPA1	3.192	0	0	0	0	0	0	0	0	0	11.629	0	10.102
HNRNPA1L2	0.785	0	0	0	0	0	0	0	0	0	10.775	0	10.263
HNRNPA2B1	1.911	0	8.59	10.497	0	0	0	0	0	0	28.852	0	9.814
HNRNPA3	0.467	0	0	2.576	0	0	0	0	0	0	4.897	0	5.835
HNRNPC	1.815	0	0.534	2.602	0	0	0	0	0	0	11.606	0	2.676
HNRNPCL1	0	0	0	0	0	0	0	0	0	0	2.958	0	0
HNRNPCP5	0	0	0	0	0	0	0	0	0	0	2.958	0	0
HNRNPD	0	0	0	0	0	0	0	0	0	0	1.988	0	0
HNRNPF	0.321	0	1.68	0	0	0	0	0	0	0	16.161	0	0
HNRNPH1	0.456	0	0	0	0	0	0	0	0	0	22.992	0	0
HNRNPH2	0.102	0	0	0	0	0	0	0	0	0	5.157	0	1.727
HNRNPK	1.147	0	1.012	14.237	0	0	1.015	0	1.751	0	27.81	0	5.745
HNRNPL	0	0	0	0	0	0	0	0	0	0	10.448	0	0
HNRNPM	2.179	0	0	1.531	0	0	0	0	0	0	8.898	0	2.09
HNRNPR	0	0	0	0	0	0	0	0	0	0	2.541	0	0.212
HNRNPU	1.062	0	0	0	0	0	0	0	0	0	5.404	0	4.042
HNRNPUL2	0	0	0	0	0	0	0	0	0	0	2.308	0	0
HOGA1	0	0	0	3.54	0	0	0	0	0	0	0	0	0
HP	136.068	0	12.226	41.808	0	321.808	0	49.399	471.892	0	66.194	205.421	173.299
HPD	0	0	0	0	0	0	0	0	4.137	0	0	4.741	0
HPGD	14.318	2.044	0	32.132	12.337	35.059	16.657	0	3.218	13.06	414.671	0	6.554
HPN	0	0	0	0	0	0	1.758	0	0	0	0	0	0
HPR	41.879	0	6.249	0	0	75.477	0	16.664	210.315	0	24.825	64.652	85.319
HPRT1	0	0	0	0	0	0	0	0	15.458	0	0	0	0
HPX	16.8	0	74.662	59.696	70.093	39.555	34.948	13.848	155.601	28.431	25.701	218.321	66.711
HRG	9.215	0	10.082	4.406	0	8.124	6.143	0	1.04	2.207	0.863	2.035	4.379
HRNR	0.05	0	0	0	0	0	1.414	0	0	0	0	0	0
HRSP12	0	0	0	0	0	2.574	5.525	0	6.953	1.796	0	0.991	0
HS6ST2	0	0	0	0	0	0	0.9	0	0	0	0	0	0
HSD17B10	0.683	0	0	25.224	0	0	0	0	0	0	43.387	0	5.063
HSD17B11	0	0	0.201	0	0	0	0	0	0	0	14.904	0	2.389
HSD17B12	0	0	0	0	0	0	0	0	0	0	12.64	0	0
HSD17B2	0	0	0	0	0	0	0	0	0	0	18.829	0	0
HSD17B4	0	0	0	1.656	0	0	0	0	0	0	151.571	0	6.822
HSDL2	0	0	0.504	11.855	0	1.429	0	0	0	0	10.776	0	2.578
HSP90AA1	8.523	13.656	4.571	55.443	39.658	13.717	8.815	7.169	104.143	12.481	144.23	7.987	24.295
HSP90AB1	29.683	8.247	4.76	38.652	22.583	7.742	7.876	4.23	107.585	10.225	123.809	3.92	23.691
HSP90B1	3.517	0	9.708	25.667	9.2	13.314	5.335	0.44	9.263	5.664	77.339	4.373	26.255
HSPA1A	10.115	9.093	6.645	23.539	19.367	8.813	11.712	4.428	50.043	9.77	19.884	8.161	19.216
HSPA1B	10.115	9.093	6.645	23.539	19.367	8.813	11.712	4.428	50.043	9.77	19.884	8.161	19.216
HSPA1L	4.584	13.133	4.128	10.955	6.488	7.006	3.832	2.532	15.972	4.072	9.285	3.837	5.834
HSPA2	46.356	31.033	6.23	83.906	49.162	6.824	48.45	70.793	178.892	94.05	16.997	17.608	7.126
HSPA4	2.216	0	0	2.48	0	0	1.208	0	3.674	0	7.316	0.585	0.505
HSPA4L	0.074	0	0	0	0	0	0	0	0	0	0	0	0
HSPA5	74.581	7.463	23.792	97.571	10.991	3.302	7.328	0	8.53	1.49	45.525	13.945	15.422
HSPA6	2.878	6.778	2.978	5.616	4.26	4.259	3.69	1.534	8.359	2.549	5.526	2.068	3.707
HSPA8	60.988	121.654	13.968	113.143	95.215	35.831	65.785	77.384	262.521	112.156	49.198	37.673	69.063
HSPA9	0.901	0	1.345	20.068	1.152	6.228	0.474	0	0	0.53	51.808	0.806	7.546
HSPB1	283.18	7.336	37.971	46.712	26.041	30.17	17.644	12.106	90.475	24.145	259.53	15.649	18.258
HSPD1	6.075	0	5.677	96.619	14.049	24.707	17.101	0	5.967	7.302	145.448	8.419	31.284
HSPE1	0	0	0	0	0	0	0	0	0	0	101.243	1.938	1.913
HSPE1-MOB4	0	0	0	0	0	0	0	0	0	0	7.147	0	0
HSPG2	2.72	36.803	1.13	7.282	40.836	42.576	28.255	84.735	28.397	20.66	4.4	5.616	15.317
HSPH1	0	0	0	0	0	0	0	0	0.704	0	2.787	0	0
HTATIP2	0	0	0	0	0	0	0	0	11.094	0	7.317	0	0
HTRA1	0	0	0	0	0	0	3.295	0	0	0	0	0	0
HUWE1	0	0	0	0	0	0	0	0	0	0	0.476	0	0
HYAL1	1.657	30.02	3.772	18.668	7.313	5.725	16.302	4.446	38.167	6.534	10.773	0	11.247
HYOU1	0	0	0	0	0	0	0	0	0	0	6.593	0	0
IARS	0	0	0	0	0	0	0	0	0.297	0	3.135	0	0
IARS2	0	0	0	1.434	0	0	0	0	0	0	10.89	0	0
ICAM2	0	0	0	0	0	0	0.483	0	0	0	0	0	0
ICAM3	0	0	0	0	0	0	0	0	0	0	9.549	0	5.781
IDE	0	0	0	0	0	0	0	0	0	0	4.3	0	0
IDH1	18.17	2.456	5.652	78.253	34.694	27.218	17.079	16.895	226.924	12.476	56.669	3.274	10.045
IDH2	9.232	0	21.83	47.723	22.774	75.398	9.239	1.096	27.506	3.609	114.393	20.043	27.014
IDH3A	0	0	0	3.517	0	2.327	0	0	0	0	16.948	0.162	0.22
IDH3B	0	0	0	0	0	0	0	0	0	0	6.53	0	0
IDH3G	0	0	0	0	0	0	0	0	0	0	1.521	0	0
IFI16	0	0	0	0	0	0	0	0	0	0	2.56	0	0
IFIT3	0	0	0	0	0	0	0	0	0	0	0.337	0	0
IGF2R	0	0	0	0	0	0	0	0	2.462	0	0	0	0
IGFALS	1.951	0	0	7.417	0	13.576	11.728	0	4.825	1.865	0	12.272	6.146
IGFBP2	16.347	0	0	0	0	0	32.896	0	1.673	1.584	0	0	0
IGFBP5	0	0	0	0	0	0	2.771	0	0	0	0	0	0
IGFBP6	0.803	0	0	0	0	0	0	0	0	0	0	0	0
IGFBP7	0.581	9.522	2.394	0	0	0	33.457	6.781	3.949	1.898	0	0	0
IGJ	138.933	11.314	0	0	0	0	22.117	0	27.881	16.837	8.199	0	64.352
IGLL5	557.435	461.703	335.651	115.983	453.575	405.876	155.276	422.191	624.595	623.598	530.064	1522.6	499.455
IGSF8	0.371	0	0	0	6.934	0	3.725	2.467	1.802	5.105	0	0	1.676
IL18BP	0	0	0	0	0	0	6.271	0	0	0	0	0	0
IL1RN	1.147	0	0	0	0	0	0	0	0	0	0	0	0
ILF2	0	0	0	0.874	0	0	0	0	0	0	25.881	0	1.433
ILF3	0	0	0	0	0	0	0	0	0	0	3.164	0	0
ILK	0	0	0	0	0	0	0	0	0	0	0.512	0	27.461
ILVBL	0	0	0	0	0	0	0	0	0	0	2.007	0	0
IMMT	0	0	0	2.765	0	0	0	0	0	0	6.385	0	0
IMPA2	0	0	0	0	0	0	0	0	15.344	0	0	0	0
IMPAD1	0	0	0	0	0	0	0	0	0	0	11.827	0	0
IMPDH2	0	0	0	0	0	0	0	0	4.681	0	37.162	0	5.752
INHBE	0	0	0	0	0	0	1.046	0	0	0	0	0	0
INPP1	0	0	0	0	0	0	0	0	0	0	22.086	0	0
IPO5	0	0	0	0	0	0	0	0	0.439	0	1.074	0	0
IPO7	0	0	0	0	0	0	0	0	0.047	0	1.091	0	0
IQGAP1	4.44	0	1.173	5.7	0.57	0	0	0	103.78	0	140.297	0.134	7.261
IQGAP2	0	0	0.152	12.994	0	0	0	0	0.976	0	0	0.166	0
ISG15	0	0	0	0	0	0	0	0	0	0	10.699	0	0
ISLR	2.822	14.258	0	0	32.486	16.857	10.298	11.384	20.699	26.562	7.807	6.68	14.754
ISOC1	0	0	0	0	0	0	0	0	0	0	2.862	0	0
IST1	9.25	55.45	36.691	127.554	48.545	56.679	46.985	23.799	39.664	51.875	28.764	21.972	23.448
ITFG1	0	0	0	0	0	0	26.696	0	13.76	0	0	0	0
ITGA3	0	0	0	0	0	0	0	0	0	0	0	0.925	0
ITGAM	0	0	1.733	0	0	0	0	0	0	0	18.425	0	16.932
ITGAV	1.07	0	0	0	0	0	5.653	0	0	10.782	3.002	5.499	6.257
ITGB1	0	0	0	0	0	0	0	0	0	0.905	1.022	1.69	1.754
ITGB2	0	0	2.124	0	0	0	0	0	0	0	13.467	0	19.186
ITIH1	21.008	0	0.718	12.444	0	0	0.273	1.193	2.828	0	33.205	2.951	68.454
ITIH2	5.382	0	0	27.778	0	10.082	0	3.231	10.597	0	18.617	7.715	60.449
ITIH3	0	0	0	0	1.516	0	0	0	0	0	1.256	0	2.935
ITIH4	14.488	483.419	8.38	24.808	70.781	88.979	107.525	187.747	159.199	122.52	130.905	26.849	95.835
ITLN1	0	0	0	0	0	0	0	0	0	0	0	1.879	0
ITM2B	0.44	15.198	1.063	0	0	0	27.615	9.685	17.328	7.615	0	20.29	3.92
IVD	0	0	4.025	7.738	0	0	0	0	0	0	12.167	0	2.946
IVL	15.576	0	1.078	0	0	0	0	0	0	0	0	0	0
JUP	24.276	0	0.324	0	0	0	0	0	0.161	0	8.549	0	3.652
KAL1	0	0	0	0	0	0	0	0	1.101	0	0	0	0
KARS	0	0	0	0	0	0	0	0	0	0	16.046	0	0
KCNJ15	0	0	0	0	0	0	0	0	0	0	0	1.375	0
KCNK5	0	0	0	0	0	0	0	0	0	0	0	2.025	0
KHK	1.059	0	4.8	57.412	0	4.191	4.72	0	17.289	11.636	4.083	5.703	2.179
KIAA0196	0	0	0	0	0	0	0	0	0	0	0.216	0	0
KIAA0368	0	0	0	0	0	0	0	0	0	0	0.078	0	0
KIAA0513	0	0	0	0	0	0	0	0	1.019	0	0	0	0
KIAA1598	0	0	0	0	0	0	0	0	4.86	0	0	0	0
KIAA1967	0	0	0	0	0	0	0	0	0	0	1.619	0	0
KIF12	0	0	1.964	91.948	1.988	0	2.049	0	0	0	0	0	0
KIF13B	0	0	0	0	0	0	0	0	0.392	0	0	0	0
KIF5A	0	0	0	0	0	0	0.067	0	7.147	0	0	0	0
KIF5B	0	0	0	0	0	0	0.066	0	21.003	0	0.277	0	0
KIF5C	0	0	0	0	0	0	0.068	0	30.551	0	0	0	0
KL	0	0	0	0	0	0	2.715	0	2.924	0	0	0	0
KLC1	0	0	0	0	0	0	0	0	0.771	0	0	0	0
KLC2	0	0	0	0	0	0	0	0	2.157	0	0	0	0
KLC4	0	0	0	0	0	0	0	0	4.346	0	0	0	0
KLK1	0	45.688	0	0	0	0	18.901	16.972	16.627	3.481	0	0	0
KLK11	0	0	0	0	0	0	0	0	45.765	0	0	0	0
KLK13	3.205	0	0	0	0	0	0	0	0	0	0	0	0
KLK2	0	0	0	0	0	0	20.619	0	166.013	0	0	0	0
KLK3	0	0	0	70.926	51.728	15.318	70.607	32.11	5812.9	82.564	0	0	32.345
KLKB1	0	0	0	0	0	0	0	0	0	0	0	0	3.675
KMO	0	0	0	0.532	0	0	0	0	0	0	0	0	0
KNG1	112.564	868.277	33.086	730.333	317.051	486.855	421.965	352.32	368.727	195.549	140.189	41.182	199.296
KPNB1	0.114	0	0	0.274	0	0	0	0	13.938	0	26.979	0	4.194
KRAS	0	0	0	0	6.909	0	0.813	0	8.057	0	0	0.197	0
KRT1	1057.18	374.708	117.493	465.984	70.736	79.963	227.012	7.042	52.503	124.98	173.54	125.202	101.392
KRT10	358.396	438.37	81.625	415.936	55.973	60.156	106.171	1.027	35.49	91.855	35.093	65.336	47.757
KRT12	135.358	0	53.727	0	0	0	2.904	0	0	0	9.712	0.349	1.183
KRT13	3591.41	160.611	533.09	94.188	18.636	29.315	75.746	158.672	94.703	13.385	314.859	13.849	149.525
KRT14	268.632	11.938	60.613	22.841	4.348	9.156	8.2	3.493	3.907	13.366	20.758	12.404	23.141
KRT15	990.302	30.643	109.496	24.687	7.192	13.675	12.132	5.518	16.791	4.13	92.1	3.465	32.843
KRT16	253.432	10.784	48.913	21.335	4.348	8.526	5.916	3.493	3.446	10.973	14.908	17.731	21.565
KRT17	46.596	7.279	109.898	15.255	1.366	3.624	4.095	0.706	2.901	4.566	74.625	19.445	65.244
KRT18	19.817	0	1118.2	120.344	7.685	37.683	46.352	18.273	79.574	36.159	153.664	19.734	54.778
KRT19	192.988	11.621	100.189	84.957	12.164	21.271	31.019	8.154	12.255	11.019	135.618	4.335	22.435
KRT2	78.891	179.573	17.418	96.576	8.345	28.8	53.034	3.239	4.448	28.221	8.853	2.307	26.409
KRT20	25.742	0	0	6.168	0	0	0	0	1.528	0	0	0	4.143
KRT23	0.826	0	0	0	0	0	0	0	0	0	0	0	0
KRT24	7.594	0	10.476	0	0	0	0	0	0	0	0	0	0
KRT27	10.83	0	1.465	14.842	0	0	0	0	0	0	0	0	0
KRT28	13.958	13.23	1.935	17.238	1.762	0	2.755	0	0	4.629	0	0	0
KRT3	68.255	9.342	17.894	5.638	0.413	0.863	3.017	2.806	2.61	0.952	9.733	1.117	5.136
KRT31	0	0	0	0	0	0	0	0	0	0	0	0	3.295
KRT33A	0	0	0	0	0	0	0	0	0	0	0	0	1.806
KRT33B	0	0	0	0	0	0	0	0	0	0	0	0	2.819
KRT34	0	0	0	0	0	0	0	0	0	0	0	0	2.463
KRT36	0	0	0	0	0	0	0	0	0	0	0	0	0.689
KRT4	2166.55	98.832	255.065	50.784	2.599	7.647	76.794	257.731	84.491	5.751	181.364	3.776	141.49
KRT5	429.232	50.474	66.751	52.94	21.976	4.438	26.976	12.862	37.905	16.99	29.132	21.745	51.609
KRT6A	433.284	44.359	59.094	20.55	2.052	4.288	13.887	290.737	35.475	8.186	35.378	25.153	37.829
KRT6B	408.926	50.528	42.208	35.852	5.862	9.761	18.112	290.142	29.15	10.463	27.328	17.431	32.028
KRT6C	373.367	38.699	48.453	20.55	2.052	4.288	11.975	290.737	31.538	6.808	29.123	18.657	30.401
KRT7	99.594	0	58.714	92.039	3.25	30.512	53.065	15.768	7.515	5.704	125.446	82.33	22.151
KRT71	32.999	0	5.925	0.867	0	0	0.847	0	0.977	0	3.16	0	2.143
KRT72	22.018	2.036	0	0	0	0	0.5	0	0.92	0.743	0	0	0.923
KRT73	103.262	6.018	12.367	1.43	0.218	0	1.878	0	2.223	0	3.262	1.757	3.863
KRT74	20.713	2.158	0	1.386	0.211	0	0.844	0	1.914	0	0	1.702	3.085
KRT75	60.278	12.658	11.562	11.841	0.613	2.554	3.834	5.637	4.001	1.133	9.403	3.349	6.351
KRT76	41.223	8.519	7.686	5.025	0.693	1.338	2.415	2.821	2.447	0.981	4.573	2.049	3.673
KRT77	32.574	21.556	0	25.276	5.257	0	4.861	0	1.573	4.515	0	0.727	0
KRT78	51.811	8.933	7.873	0	0	0	0.51	0	0	0	7.258	0	0.766
KRT79	33.948	7.29	7.043	4.374	0.537	0	2.603	3.534	1.289	0.436	5.508	1.022	1.229
KRT8	91.399	17.582	43.62	160.29	13.236	48.654	45.489	28.092	17.886	13.031	196.406	4.824	16.147
KRT80	46.766	0	15.464	0	0	0	0	0	0	0	0	0	0
KRT81	0	0	0	0	0	0	0	0	0	0	0	0	1.718
KRT83	0	0	0	0	0	0	0	0	0	0	0	0	2.188
KRT84	8.545	0	0	0	0	0	0.4	0	0.257	0	0	0.22	0
KRT85	4.971	0	0	0	0	0	0	0	0	0	3.252	0	1.313
KRT86	0	0	0	0	0	0	0	0	0	0	0	0	2.449
KRT9	55.63	80.629	24.707	119.632	23.489	38.057	115.751	0	35.322	44.812	34.016	0	54.353
KYNU	0	0	0	0	0	0	0	0	0	0	45.834	0	0
LACTB	0	0	0	0	0	0	0	0	0	0	1.122	0	0
LAMA5	0	0	0	0	0	0	0.424	0	7.455	0	0	0	0
LAMB2	0	0	0	0	0	0	1.499	0	23.399	0	0	0	0
LAMC1	0	0	0	0	0	0	0	0	9.151	0	0	0	0
LAMP1	0	11.756	7.053	15.459	17.49	0	20.744	0	55.13	20.891	24.154	16.94	3.431
LAMP2	0	0	4.688	19.66	0	0	26.138	10.49	179.465	22.43	21.148	24.899	6.893
LAMTOR1	0	0	0	0	0	0	0	0	0	0	0	2.516	0
LAMTOR2	0	0	0	0	0	0	0	0	0	0	0	0	5.015
LANCL1	0	0	0	0	0	0	0	0	4.348	0	5.438	0	0
LANCL2	0	0	0	0	0	0	0	0	0.377	0	0	0	0
LAP3	4.898	0	0.369	21.732	28.952	4.027	5.176	0	18.452	0.863	30.228	6.549	1.253
LARS	0	0	0	0	0	0	0	0	1.471	0	2.708	0	0
LASP1	0	0	1.48	0	0	0	0	0	0	0	3.991	2.282	4.556
LBP	2.595	0	1.105	2.756	3.444	0	8.656	3.801	11.721	12.212	17.371	20.662	74.423
LBR	0	0	0	0	0	0	0	0	0	0	0	0	1.117
LCAT	1.791	10.05	0	3.34	5.661	10.34	5.738	5.348	4.86	1.543	2.086	0	3.248
LCN2	1.504	0	13.517	0	0	0	0	0	2.413	0	59.113	2.653	5.786
LCP1	5.585	0	34.325	0	47.731	0	0.118	0	37.89	0.051	32.746	0	48.789
LDHA	28.056	0	13.103	107.379	65.972	2.99	19.518	4.367	117.891	9.407	105.653	13.214	29.327
LDHB	23.19	48.25	53.545	312.292	166.257	109.783	50.516	42.642	135.967	49.276	101.528	50.385	31.457
LETM1	0	0	0	0	0	0	0	0	0	0	8.706	0	0
LGALS1	0.993	0	0	0	0	0	0	0	0	0	0	0	6.572
LGALS3	36.586	32.347	8.13	33.199	63.967	99.198	7.681	6.646	141.253	17.875	47.706	0	21.262
LGALS3BP	81.584	135.745	211.901	137.015	165.251	104.219	109.333	148.242	213.407	127.678	152.055	183.312	129.3
LGALS4	0	0	0	0	0	0	0	0	0	0	7.268	0	0
LGALS7	19.089	0	1.975	0	0	0	0	0	0	0	0	0	0
LGALS7B	19.089	0	1.975	0	0	0	0	0	0	0	0	0	0
LIFR	0	0	0	0	0	0	0	0	0.336	0	0	0	0
LILRB4	0	0	0	0	0	0	0	0	0	0	0	0.512	0
LIMA1	0	0	0	0	0	0	0	0	0	0	2.011	0	0
LIPA	0	0	0	0	0	0	0	0	55.047	0	90.481	0	0
LMAN1	0	0	0	0	0	0	0	0	0	0	20.92	0	0.281
LMAN2	256.279	241.49	11.505	88.715	185.665	88.906	173.168	1122.7	555.637	106.009	61.999	62.277	116.881
LMBRD1	0	0	0	0	0	0	0	0	0	0	0	0.833	0
LMF2	0	0	0	0	0	0	0	0	0	0	0	0	0
LMNA	31.492	0	0	5.756	0	0	0.085	0	0	0	11.114	0	0
LMNB1	2.786	0	0	0	0	0	0	0	0	0	2.379	0	2.384
LMO7	1.608	0	0	0	0	0	0	0	0	0	0	0	0
LOC100507709	0	0	0	0	0	0	0	0	0	0	24.631	11.856	0
LOC100507714	0	0	0	0	0	0	0	0	0	0	25.101	12.591	0
LOC100507855	0	0	0	14.213	0	0	0	0	0	0	5.839	0	0
LOC100653049	0	0	0	0	0	0	0	0	0	0	0	0	2.463
LOC100653194	0	0	0	0	0	0	0	0	0	0	0	0	2.834
LOC100996725	0	0	0	4.493	0	0	1.799	0	8.729	0	0	0	0
LOC100996754	0	0	0	4.493	0	0	1.799	0	8.729	0	0	0	0
LOC100996820	10.765	27.233	25.898	183.868	94.426	62.471	19.654	31.022	39.873	26.148	42.34	13.939	51.474
LOC101060285	0	0	0	4.493	0	0	1.799	0	8.729	0	0	0	0
LOC101060301	0	0	0	0	0	0	0	0	0	0	2.958	0	0
LOC101060415	0	0	0	4.493	0	0	1.799	0	8.729	0	0	0	0
LOC101060439	0	4.517	3.496	32.214	14.369	0	6.298	0	12.393	0	4.866	1.905	6.113
LOC101060453	0	0	0	0	0	0	0	0	19.88	0	0	0	0
LOC101060471	0.956	0	0	0	0	0	0	0	15.138	0	0	0	0
LOC101060518	0	0	0	4.493	0	0	1.799	0	8.729	0	0	0	0
LOC101060522	0.269	0	0	0	0	0	0	0	6.844	0	3.802	0	0
LOC101060567	0	0	0	0	0	0	0	0	0	0	4.015	3.372	0
LOC101060681	0	0	0	0	0	0	12.336	0	0	0	0	0	0
LOC101060723	0	0	0	4.493	0	0	1.799	0	8.729	0	0	0	0
LOC101060751	0.453	0	0	0	0	0	0	0	6.969	0	4.314	0.155	0.617
LOC101060798	0	0	0	17.445	4.776	0	1.409	0	1.505	1.715	17.938	0.987	0
LOC390956	0	0	0	0	0	0	0	0	75.587	0	0	0	8.645
LOC649330	0	0	0	0	0	0	0	0	0	0	2.958	0	0
LONP1	0	0	0	0.616	0	0	0	0	0	0	14.02	0	0
LPCAT2	0	0	0	0	0	0	0	0	0	0	0	0	0.404
LPCAT3	0	0	0	0	0	0	0	0	0	0	1.794	0	0
LPCAT4	0	0	0	0	0	0	0	0	0	0	1.346	0	0
LPL	0	0	0	0	0	0	1.85	0	0	2.118	0	0	0
LPP	0	0	0	0	0	0	0	0	0.189	0	0	0	0
LRBA	0	0	0	0	0	0	0	0	0	0	2.927	0	0
LRG1	67.237	3.39	22.442	33.271	75.441	117.246	4.45	0	38.643	53.166	9.1	51.297	6.152
LRP2	2.884	9.489	30.112	40.309	27.162	14.291	19.807	14.493	15.243	14.025	24.751	13.193	12.915
LRPPRC	0	0	0.084	11.695	0	0	0	0	0	0	14.584	0.683	0.359
LRRC15	0	0	0	0	0	0	1.403	0	3.682	0	0	0	0
LRRC47	0	0	0	0	0	0	0	0	1.853	0	0	0	0
LTA4H	3.15	0	4.267	5.016	1.884	0	0	0	9.531	0	13.876	0	9.436
LTBP2	0.159	0	0	0	0	0	0.839	0	0	0	0	0	0
LTF	89.808	0	901.153	3.21	5.525	0	13.954	14.663	26.721	44.059	70.829	2.123	176.91
LUM	3.873	0	0	0	0	0	0	3.945	2.965	0	0	5.09	0
LY6D	4.972	0	0	0	0	0	0	0	0	0	0	0	0
LYN	0	0	0	0	0	0	1.319	0	1.587	0	0.56	0	0
LYNX1	0	95.144	0	30.888	0	107.978	221.731	72.056	0	106.394	0	0	0
LYPLA1	1.699	0	0	0	0	0	0	0	12.002	0	13.876	0	7.716
LYPLA2	0	0	0	25.699	11.965	0	0	0	6.399	0	0	0	0
LYPLAL1	0	0	0	0	0	0	0	0	5.765	0	1.028	0	0
LYVE1	2.025	0	0	0	0	0	0	0	0	0	0	3.257	1.655
LYZ	3.578	3.751	68.911	0	0	0	19.561	0	0	0	102.198	243.25	14.828
M6PR	0	0	0	0	0	0	0	0	0	0	1.807	0	0
MACROD1	0	0	0	11.601	0	0	0	0	0	0	0	0	0
MAGOH	0	0	0	0	0	0	0	0	0	0	4.326	0	0
MAGT1	0	0	0	0	0	0	0	0	0	0	37.37	0	0
MAL2	0	0	0	0	0	0	23.081	0	0	0	0	0	0
MAN1A1	51.749	57.306	2.068	120.535	71.316	122.439	97.822	44.573	56.277	50.604	14.381	2.067	15.315
MAN1C1	0	0	0	8.393	0	0	3.006	0	8.486	0	0	0	0
MAN2A1	0.113	0	0	5.463	0	0	1.953	0	4.491	0	1.698	0	0
MAN2B1	0	0	0.154	0	0	0	0	0.496	9.355	0.838	4.332	0.774	0
MAN2B2	0	0	1.78	0	0	0	0	0	7.989	0	0	0	0
MAN2C1	0	0	0	0	0	0	0	0	0	0	0	0.894	0
MAOA	0	0	0	4.986	0	0	0	0	0	0	325.273	86.302	0
MAOB	0	0	0	6.342	0	0	0	0	0	0	0	0.891	0
MAP2K1	0	0	0	0	0	0	0	0	5.546	0	1.858	0	0
MAP2K2	0	0	0	0	0	0	0	0	3.849	0	0	0	0
MAP2K3	0	0	0	0	0	0	0	0	0	0	4.004	0	0
MAPK1	5.967	0	0	0	0	0	1.008	0	15.497	0	2.628	0	2.793
MAPK3	0.141	0	0	1.271	0	0	0	0	2.441	0	1.473	0	0
MARC2	0	0	0	4.021	0	0	0	0	0	0	0	0	0
MARCKS	0	0	0	0	0	0	0.691	0	2.421	0	0.721	0	0
MARCKSL1	0	0	0	0	0	0	0	0	2.474	0	0	0	0
MARS	0	0	0	0	0	0	0	0	0.35	0	26.388	0	0
MASP2	654.911	286.045	68.514	2157.93	1716.43	2373.75	1560.27	836.242	5773.64	3130.01	83.525	251.536	238.795
MAT2A	0.129	0	0	12.617	0	0	0	0	9.215	0	0.624	0	0
MATR3	0	0	0	0	0	0	0	0	0	0	23.084	0	0
MB	0	0	0	0	0	0	0	0	4.425	0	0	77.757	0
MBTPS1	0	0	0	0	0	0	0.329	0	0	0	0	0	0
MCCC1	0	0	52.948	0	0	0	0	0	0	0	21.395	0	0
MCCC2	0	0	0	2.442	0	0	0	0	0	0	25.394	0	0
MCU	0	0	0	0	0	0	0	0	0	0	7.556	0	0
MDH1	13.833	3.8	11.26	91.975	39.295	31.522	16.883	5.007	109.054	15.454	24.472	50.227	10.594
MDH2	6.442	0	6.749	12.459	0	14.743	6.045	0	3.624	0	156.977	7.834	20.167
ME2	0	0	0.721	0	0	0	0	0	0	0	9.494	0	5.48
MEGF8	0	7.967	0	0	0	0	0.757	0	3.951	0	0	0	0
METTL7A	0.478	0	0	2.474	0	0	0	0	0	0	7.518	0	1.5
MFAP4	0	0	0	0	0	0	1.576	0	0	0	0	0	0
MFAP5	0	0	0	0	0	0	0	0	0	0	0	2.436	0
MFGE8	0	0	0	0	0	0	1.349	0	0	0	0	0	0
MFI2	4.376	0	0	18.417	0	0	16.427	1.185	10.88	0	0	0	0
MFSD10	0	0	0	0	0	0	0	0	0	0	11.957	0	0
MGAM	7.429	8.612	5.441	86.488	47.03	18.646	11.36	10.78	12.093	41.95	12.017	28.962	30.11
MGAT1	0	0	0	0	0	0	2.009	0	0.322	0	2.467	0	0
MGAT5	0	0	0	6.383	0	0	3.873	0	0.954	0	0	0	0
MGP	0	0	0	0	0	0	3.811	0	0	0	0	0	0
MGST1	0	0	0	24.15	0	0	0	0	0	0	74.53	0	0
MGST3	0	0	0	3.83	0	0	0	0	0	0	0	0	0
MIF	36.244	55.33	0	81.733	0	0	69.992	50.718	679.33	96.901	0	63.004	84.765
MINPP1	0.616	0	0	0	0	0	18.881	0	12.293	0	0	0	0
MITD1	0	0	0	9.113	9.156	0	2.107	0	0	0.999	0	0	0.71
MLEC	0	0	0	0	0	0	0.459	0	20.854	0	8.125	0	14.56
MLPH	0	0	0	0	0	0	0	0	47.916	0	0	0	0
MMAA	0	0	0	0	0	0	0	0	0	0	0.605	0	0
MME	24.416	85.305	25.378	364.765	545.692	302.849	157.112	265.356	393.834	531.997	65.354	153.512	83.658
MMP7	0	0	4.944	7.175	0	0	18.491	0	7.132	0	0	9.633	0
MMP8	0	0	2.264	0	0	0	0	0	0	0	18.577	0	7.942
MMP9	0.572	0	33.159	0	0	0	0	0	0	0	8.545	0	14.15
MMRN2	1.78	3.1	0	0	0	4.677	9.004	3.792	3.874	4.074	0	0	0.68
MNDA	0.863	0	8.15	0	0	0	0	0	0	0	5.524	0	35.591
MOGS	0	0	0	0	0	0	0	0	0	0	0.202	0	0
MON2	0	0	0	0	0	0	0	0	1.103	0	0	0	0
MPI	0	0	0	0	0	0	0	0	6.861	0	0	0	0
MPO	19.102	0	91.474	0	0	0	0	0	0	0.934	184.783	0	233.319
MPP5	0	0	0	16.607	29.911	0	0	0	2.778	0	0	0	0
MPST	17.876	20.219	0	10.783	14.716	16.727	36.601	18.959	20.797	17.732	8.493	7.081	8.17
MRI1	0	0	0	0	0	0	0	0	3.682	0	0	0	0
MRPL12	0	0	0	0	0	0	0	0	0	0	11.291	0	0
MRPL19	0	0	0	0	0	0	0	0	0	0	1.668	0	0
MRPL37	0	0	0	0	0	0	0	0	0	0	0.818	0	0
MRPL46	0	0	0	0	0	0	0	0	0	0	0.95	0	0
MRPS22	0	0	0	0	0	0	0	0	0	0	4.524	0	0
MRPS26	0	0	0	0	0	0	0	0	0	0	5.177	0	0
MRPS27	0	0	0	0	0	0	0	0	0	0	4.594	0	0
MRPS34	0	0	0	0	0	0	0	0	0	0	4.002	0	0
MSN	32.776	15.076	28.433	239.878	101.184	37.532	34.899	17.513	56.851	32.54	60.273	43.874	39.267
MSRA	1.512	0	0.651	16.973	0	0	2.381	0	0	0	0	1.147	0
MST4	0	0	0	5.665	4.44	0	0	0	3.474	0	0	0	0
MTCH1	0	0	0	0	0	0	0	0	0	0	3.039	0	0
MTCH2	0	0	0	7.355	0	0	0	0	0	0	59.757	0	0
MTHFD1	2.846	0	0.213	10.523	4.488	2.97	2.963	0	14.848	1.22	10.475	5.696	1.522
MTPN	0	0	0	0	0	0	0	0	7.361	0	0	0	0
MUC1	8.24	118.998	114.048	690.031	499.258	277.904	144.073	120.698	106.542	93.09	150.651	86.086	91.572
MUC12	0	0	0	0	0	0	0	0	1.986	0	0	0	0
MUC13	0	0	0	0	0	0	1.385	0	0	0	0	0	0
MUC21	8.691	0	0	0	0	0	0	0	0	0	0	0	0
MUC5AC	0	0	0	0	0	0	14.587	0	4.934	0	0	0	0
MUC5B	0	0	0	0	0	2.206	126.4	0	41.196	0	0	0	0.158
MUC6	0	0	0	0	0	0	0	0.317	0	0.373	0	0	0
MUT	0	0	0	0.253	0	0	0	0	0	0	3.689	0	0
MVB12A	0	0	4.139	25.593	14.575	0	4.201	0	4.911	0	3.584	0.4	0
MVK	0	0	0	0	0	0	0	0	8.294	0	0	0	0
MVP	1.733	0	0.433	5.493	0	3.092	38.469	0	3.901	0	48.503	27.746	8.517
MX1	0	0	0	0	0	0	0	0	0	0	16.073	0	0
MX2	0	0	0	0	0	0	0	0	0	0	2.751	0	0
MXRA5	0	0	0	0	0	0	1.127	0	0	0	0	0	0
MXRA8	115.967	105.157	0	92.963	16.977	72.094	68.491	27.228	100.178	79.527	1.892	69.453	10.713
MYH10	1.096	0	0.702	11.245	0.923	0	1.92	0	21.052	2.11	6.045	0.857	4.25
MYH11	0.872	0	0.516	0.835	0	0	0.177	0	2.107	0	1.67	0	1.804
MYH14	5.495	0	0	0.63	0	0	0	0	0.561	0	21.98	0	0.34
MYH6	0	0	0	0	0	0	0	0	0	0.162	0	0	0
MYH7	0	0	0	0	0	0	0	0	0	0.164	0	0	0
MYH9	24.562	0	42.108	23.674	6.329	3.386	10.707	0	99.931	3.433	126.964	1.901	109.124
MYL12A	0	0	1.357	0	0	0	0	0	0	0	3.189	0	0
MYL12B	0	0	1.357	0	0	0	0	0	0	0	3.189	0	0
MYL6	9.585	0	9.363	15.724	12.511	0	2.497	1.406	16.313	2.462	30.444	1.936	8.257
MYO1B	0	0	0	0	9.137	0	0	0	0.563	0	0	0.282	0
MYO1C	0.337	1.791	0	15.632	30.137	0	4.124	0.439	3.556	1.775	4.155	9.399	6.047
MYO1D	0.051	0	0.043	0	2.316	0	0	0	2.555	0	0.731	0.038	0
MYO1E	0	0	0	0	0	0	0	0	0	0	0	0	0.37
MYO1F	0	0	0	0	0	0	0	0	0	0	0	0	3.678
MYO1G	0	0	0	0	0	0	0	0	0	0	0	0	0.882
MYO5C	0	0	0	0	0	0	0	0	24.471	0	0	0	0
MYO6	0.507	0	3.1	26.468	1.605	1.105	6.68	0	95.499	3.695	15.891	2.75	1.696
MYO7B	0	0	0	3.474	0	0	0	0	0	0	0	0	0
MYOC	0	0	0	0	0	0	2.097	2.88	7.076	0	0	0	0
MYOF	0	0	0	0.314	0.649	0	0	0	7.952	0	27.469	0	4.075
NAA15	0	0	0	0	0	0	0	0	0	0	0.616	0	0
NAAA	0	0	6.82	0	0	0	0	0	1.89	0	6.906	0	0
NADSYN1	0	0	0	0	0	0	0	0	0	0	4.797	0	0
NAGK	5.88	0	0	18.375	0	0	0	0	13.403	0	39.244	0	8.065
NAGLU	5.897	18.826	11.382	20.114	37.7	12.977	9.281	16.906	23.727	26.697	22.546	4.121	11.599
NAMPT	8.32	0	5.802	0	0	0	0	0	79.084	0	68.927	0	13.37
NANS	0	0	0	0	0	0	0.65	0	29.862	0	89.451	0	0
NAP1L4	0	0	0	0	0	0	0	0	2.049	0	0	0	0
NAPA	0.238	0	0	2.559	2.433	0	13.246	0	24.948	10.975	21.003	5.36	9.335
NAPG	0	0	0	0	0	0	0	0	3.541	0	0	0	0
NAPRT1	2.908	0	2.642	2.793	0	0	0.406	0	8.846	0	2.857	0	0
NAPSA	21.668	43.198	15.33	36.602	173.603	177.351	79.636	49.257	152.318	204.893	23.139	23.87	31.02
NARS	0	0	0	1.889	2.327	0	0.361	0	10.674	0	15.25	0.13	0.746
NAT1	0	0	0	0	0	0	0	0	2.227	0	0	0	0
NAT8	0	0	0	1.89	0	0	0	0	0	0	0	0	0
NCCRP1	16.081	0	1.499	0	0	0	0	0	0	0	37.242	0	67.587
NCEH1	0	0	0	0	0	0	0	0	0	0	8.604	0	0
NCF1	0.374	0	3.053	0	0	0	0	0	0	0	15.343	0	15.646
NCF2	0	0	62.98	0	0	0	0	0	0	0	0	0	7.778
NCF4	0	0	0.88	0	0	0	0	0	0	0	0	0	9.855
NCKAP1	0	0	0	0	0	0	0	0	9.976	0	6.603	0	0
NCL	0	0	0	0	0	0	0	0	0	0	2.316	0	3.815
NCLN	0	0	0	0	0	0	0	0	0	0	34.589	0	0
NCSTN	0	0	0	0	0	0	0.904	0	4.155	2.938	0	0.627	0
NDFIP1	0	0	0	0	0	0	0	0	0	0	0	18.668	0
NDRG1	1.965	0	0	27.781	0	15.25	7.362	1.519	35.239	17.24	0.348	1.192	5.196
NDRG2	0	0	0	0	0	0	0	0	0	0	10.371	0	0
NDUFA10	0	0	0	0	0	0	0	0	0	0	4.553	0	0
NDUFA4	0	0	0	0	0	0	0	0	0	0	6.931	0	0
NDUFA5	0	0	0	0	0	0	0	0	0	0	19.706	0	0
NDUFA6	0	0	0	0	0	0	0	0	0	0	14.48	0	0
NDUFA9	2.116	0	0.919	1.006	0	0	0	0	0	0	15.864	0	0
NDUFAB1	0	0	0	0	0	0	0	0	0	0	12.937	0	0
NDUFB10	0	0	0	0	0	0	0	0	0	0	2.953	0	0
NDUFB11	0	0	0	0	0	0	0	0	0	0	8.896	0	0
NDUFB3	0	0	0	0	0	0	0	0	0	0	27.879	0	0
NDUFB4	0	0	0	7.36	0	0	0	0	0	0	0	0	0
NDUFB9	0	0	0	0	0	0	0	0	0	0	16.156	0	0
NDUFC2	0	0	0	0	0	0	0	0	0	0	2.19	0	0
NDUFS1	1.33	0	0.692	1.928	0	0	0	0	0	0	12.665	0.461	0.09
NDUFS2	0	0	0	0	0	1.322	0	0	0	0	69.601	0	0
NDUFS3	0	0	0.713	0.867	0	0	0	0	0	0	15.321	0	0
NDUFS7	0	0	0	0	0	0	0	0	0	0	19.64	0	0
NDUFV1	0	0	1.114	2.646	0	0	0	0	0	0	15.279	0.315	0
NDUFV2	0	0	0	0	0	0	0	0	0	0	15.571	0	0
NEDD4L	0	0	0	0	0	0	0	0	4.336	0	0	0	0
NEU1	2.215	9.756	0	6.074	13.263	12.808	15.22	21.992	18.471	8.206	4.27	1.817	9.66
NHLRC2	0	0	0	0	0	0	0	0	4.294	0	0	0	0
NID1	2.174	5.024	0	2.052	1.938	4.909	4.767	5.223	9.571	0	0	0	1.132
NIPSNAP1	0	0	0	10.977	0	0	1.25	0	0	0	27.125	0	0
NIPSNAP3A	0	0	0	0	0	0	0	0	0	0	3.336	0	0
NIT2	0.447	0	0	19.353	2.138	0	1.291	0	15.684	0	0	0	0
NME1	0.668	0	6.025	0	8.428	0	1.514	0	13.365	0.626	28.851	0.772	2.611
NME1-NME2	0.704	0	0	0	4.99	0	1.115	0	13.098	0.463	9.218	0.457	1.633
NME2	1.291	0	0	0	9.323	0	2.294	0	25.876	0.868	13.685	0.946	3.405
NNT	0.086	0	0.583	10.39	2.435	6.348	0	0	0.464	0	18.273	1.522	1.532
NONO	0	0	0	0	0	0	0	0	0	0	24.804	0	2.245
NOS2	0	0	0	0	0	0	0	0	0	0	9.966	0	0
NPC2	0	0	0	0	0	0	0	0	0	0	0	12.418	0
NPDC1	0	0	0	0	0	0	0	0	9.46	0	0	0	0
NPEPPS	0.911	0	0	1.58	0.698	0	0.235	0	10.385	0	2.999	0.056	0.698
NPHS2	5.087	0	0	0	15.669	0	7.846	5.177	8.015	5.405	0	5.914	4.828
NPR3	0	0	0	0	0	0	3.944	0	9.066	0	0	0	0
NQO1	0	0	0	5.916	0	0	0	0	0	0	0	0	0
NSF	0.51	0	0	1.793	0	0	0	0	44.6	0	10.87	0	1.467
NT5C	2.186	0	0	3.45	0	0	13.27	0	8.171	14.77	0	0	0
NT5C2	0	0	0	0	0	0	0	0	0	0	2.214	0	0
NUBP2	0	0	0	0	0	0	0	0	31.875	0	0	0	0
NUCB1	6.858	0	2.106	0	0	0	1.411	0	2.613	0	7.182	0	0
NUCB2	0.085	0	0	0	0	0	0	0	0	0	0	0	0
NUDT21	0	0	0	0	0	0	0	0	0	0	257.889	0	0
NUDT4	0	0	0	0	0	0	0	0	8.333	0	4.615	0	0
NUTF2	42.565	175.664	0	15.987	42.949	0	42.199	28.725	55.468	8.455	0	0	0
OAF	3.832	7.689	0	0	0	0	7.083	9.56	6.113	0	0	0	0
OAS1	0	0	0	0	0	0	0	0	0	0	4.015	0	0
OAS2	0	0	0	0	0	0	0	0	0.698	0	10.24	0	0
OAS3	0	0	0	0	0	0	0	0	0	0	8.735	0	0
OCIAD2	0	0	0	2.799	0	0	0	0	0	0	0	0	0
OGDH	0	0	0	8.996	0	0	0	0	0	0	13.079	0	0.362
OGDHL	0	0	0	1.942	0	0	0	0	0	0	1.363	0	0
OGFOD3	0.159	0	0	0	0	0	0	0	4.919	0	0	0	0
OGFR	0	0	0	0	0	0	0	0	0	0	4.857	0	0
OGN	0	0	0	0	0	0	0	0	0	0	0	0.727	0
OLA1	0	0	0	0	0	0	0	0	2.233	0	3.053	0	0
OLFM4	46.159	57.182	75.617	102.598	117.306	209.803	31.916	31.564	299.115	24.929	72.361	22.797	161.489
OLR1	0	4.144	0	0	0	0	0.751	0	0	0	0	0	0
OPA1	0	0	0	0	0	0	0	0	0	0	6.991	0	0
OPLAH	0	4.441	0	0	0	0	0	0	0.107	0	0	0	0
ORM1	131.195	0	3.27	0	14.248	7.2	3.098	16.622	7.287	25.023	7.949	184.876	5.802
ORM2	46.01	0	0	0	0	1.867	0	7.649	0	11.468	0	92.643	0
OSCAR	0	4.121	0	0	0	0	0	0	0	0	0	0	0
OSTF1	1.74	0	0	0	0	0	0	0	0	0	0	0	0
OTUB1	3.548	0	0.337	0	5.149	0	1.336	0	17.03	7.407	75.172	0	5.662
OXCT1	0	0	0.306	0	0	0	0	0	0	0	0	0	0
OXSR1	0	0	4.354	0.616	0	0	0	0	2.13	0	11.749	0	4.234
P2RX4	0	0	0	0	0	0	2.043	0	4.449	2.06	0	2.495	0
P4HB	32.974	0	18.62	8.46	0	0	1.208	0	4.221	0	72.091	0.195	22.755
PA2G4	0.555	0	0	0	0	0	0	0	0	0	3.744	0	0
PABPC1	0	0	0	0	0	0	0	0	0.55	0	0	0	0
PACSIN2	0	0	0	8.734	0	0	0	0	10.502	0	0	0	0
PACSIN3	0	0	0.203	7.899	0	0	1.611	0	12.106	0	0	0	0
PADI2	0	0	0	0	0	0	0	0	0	0	3.155	0	1.306
PADI3	0	0	0	0	0	0	0	0	0	0	6.168	0	0
PADI4	0	0	0	0	0	0	0	0	0	0	1.869	0	13.807
PAFAH1B1	1.227	0	1.274	17.399	0	0	0	0	44.352	0	62.809	1.261	1.008
PAFAH1B2	0	0	0	0	0	0	0	0	13.622	0	15.09	0	0
PAFAH1B3	0	0	0	0	0	0	0	0	8.952	0	4.434	0	0
PAH	0	0	0	2.366	0	0	1.212	0	0	0	0	0	0
PAICS	0	0	0	0	0	0	0	0	3.239	0	13.829	0	0
PAK2	0	0	0	0	0	0	0	0	1.196	0	0.872	0	0.061
PAM	0	0	0	0	0	0	0.266	0	0	0	0	0	0
PAPPA2	0	1.208	0	0	0	0	0	0	0	0.407	0.526	0	0.427
PARK7	0.254	0	2.624	118.492	34.253	0	82.935	0	65.58	3.119	8.724	1.403	7.707
PARP4	0	0	0	0	0	0	0	0	0	0	1.465	0	0
PARP9	0	0	0	0	0	0	0	0	0	0	35.454	0	0
PARVG	0	0	0	0	0	0	0	0	0	0	0	0	0.574
PBLD	0.515	0	3.815	18.334	14.942	5.64	4.083	0	13.986	8.965	0	4.598	0
PC	0	0	0	22.898	0	0	0	0	0	0	0	4.067	0
PCBP1	1.256	0	0	12.261	0	0	1.584	0	12.181	2.575	11.532	0.672	12.889
PCBP2	0	0	0	1.116	0	0	0	0	5.285	0	5.65	0	2.345
PCCA	0	0	1.087	37.431	0	0	0	0	0	0	110.592	0.14	0
PCCB	0	0	0	8.211	0	0	0	0	0	0	14.682	9.44	0
PCDH1	0.113	0	0	0	0	0	0	0	0.782	1.391	0	0	0
PCDH12	0.604	0	0	0	0	0	1.542	0	0.582	0	0	0	0
PCDHA1	0	0	0	0	0	0	0.021	0	0	0	0	0	0
PCDHA10	0	0	0	0	0	0	0.022	0	0	0	0	0	0
PCDHA11	0	0	0	0	0	0	0.021	0	0	0	0	0	0
PCDHA12	0	0	0	0	0	0	0.025	0	0	0	0	0	0
PCDHA13	0	0	0	0	0	0	0.047	0	0	0	0	0	0
PCDHA2	0	0	0	0	0	0	0.045	0	0	0	0	0	0
PCDHA3	0	0	0	0	0	0	0.044	0	0	0	0	0	0
PCDHA4	0	0	0	0	0	0	0.042	0	0	0	0	0	0
PCDHA6	0	0	0	0	0	0	0.043	0	0	0	0	0	0
PCDHA7	0	0	0	0	0	0	0.046	0	0	0	0	0	0
PCDHA8	0	0	0	0	0	0	0.02	0	0	0	0	0	0
PCDHA9	0	0	0	0	0	0	0.044	0	0	0	0	0	0
PCDHGC3	0.595	3.679	0	1.337	1.155	2.932	1.571	5.998	5.349	0.833	0	0	0
PCK1	0.939	0	0.527	80.429	9.799	10.231	2.501	0	44.669	5.089	0	1.661	0.721
PCK2	4.134	0	0	54.708	2.869	1.855	5.579	0	7.725	5.664	12.7	8.428	3.148
PCMT1	0	0	0	0	0	0	0	0	7.634	0	0	0	0
PCOLCE	0.604	31.467	0	0	0	0	12.123	0	0	24.124	0	6.313	0
PCSK1N	0	0	0	0	0	0	3.112	0	0	0	0	0	0
PCYOX1	0.156	0	1.547	23.031	15.03	27.192	6.277	0	9.498	16.166	15.503	4.466	5.945
PDCD10	0	0	39.059	46.803	0	0	0	0	16.135	0	0	0	0
PDCD4	0	0	0	0	0	0	0	0	1.354	0	0	0	0
PDCD6	0	150.199	12.625	57.161	23.241	0	28.186	20.754	35.83	60.773	36.942	26.689	48.592
PDCD6IP	7.042	24.7	11.386	100.192	49.335	23.527	34.383	6.58	93.764	37.776	28.152	5.976	21.133
PDHA1	0	0	0	89.968	0	3.57	0	0	0	0	43.275	11.077	0
PDHB	2.968	0	3.389	12.08	0	10.55	2.556	0	2.76	0	25.147	0	32.968
PDIA3	23.852	0	3.85	41.196	0	7.548	1.349	0	47.287	18.895	68.852	2.595	24.511
PDIA4	0.204	0	0	0.332	0	0	0	0	0	0	55.585	0	1.424
PDIA6	1.782	0	2.264	7.476	3.032	0	2.636	0	0	0	16.139	1.336	8.649
PDLIM5	0.85	0	0	0	0	0	0	0	4.557	0	0	0	0
PDXDC1	0	0	0	0	0	0	0	0	0	0	26.235	0	0
PDXK	1.142	0	4.244	7.893	5.425	0	3.978	0	37.793	0	14.514	47.088	20.104
PDZK1	1.99	0	23.607	251.25	40.984	37.153	13.763	0	21.548	12.63	0	39.003	7.569
PDZK1IP1	4.116	0	19.842	377.908	97.166	64.245	0	0	17.463	0	0	25.087	0
PEA15	0	0	0	0	0	0	0	0	8.323	0	0	0	0
PEBP1	2.032	23.776	29.921	95.594	138.432	77.383	43.857	25.726	149.918	33.509	5.569	20.345	9.29
PEF1	0	1.832	0	2.953	0	0	1.331	0	0	0	5.979	0	0
PEPD	4.179	0	0.976	22.765	6.352	2.849	7.972	0	11.111	4.071	0	11.422	1.609
PEX11B	0	0	0	0	0	0	0	0	0	0	3.754	3.061	0
PFKFB2	0	0	0	0	0	0	0	0	0.364	0	0	0	0
PFKL	3.068	0	0.826	10.018	0.917	0	1.983	0	14.603	1.493	34.35	2.686	3.638
PFKM	0	0	1.287	5.321	0	0	0.41	0	3.385	0	8.894	0	0
PFKP	1.656	0	0.163	5.762	5.597	0	2.11	0	1.897	0.889	22.737	1.323	1.229
PFN1	229.914	24.347	151.856	59.083	90.621	19.725	28.516	15.044	230.639	40.501	93.11	56.113	168.447
PFN2	0	0	0	0	0	0	0	0	15.1	0	0	0	0
PGA3	4.388	106.019	0	0	42.859	0	109.726	104.111	45.182	65.398	0	33.019	21.656
PGA4	4.388	44.315	0	0	42.859	0	75.517	104.111	43.19	65.398	0	16.629	0
PGA5	3.761	37.984	0	0	36.736	0	64.729	89.238	37.02	56.056	0	14.254	0
PGAM1	13.824	6.147	17.612	49.567	63.034	10.286	9.276	5.374	37.542	8.728	43.373	4.966	21.225
PGAM2	3.814	0	6.89	21.515	7.181	0	3.022	0	12.183	0	16.267	0	3.862
PGAM4	0	0	5.893	0	0	0	0	0	0	0	0	0	0
PGD	24.056	0	6.965	16.547	17.255	0	2.091	0	19.372	0	26.82	0	53.898
PGK1	29.476	43.684	15.919	105.774	80.976	51.751	45.874	40.584	178.614	38.989	56.937	39.482	49.685
PGK2	1.424	6.302	3.136	15.907	11.064	0	4.212	2.268	18.693	4.449	4.858	2.569	3.86
PGLS	18.171	216.117	22.003	14.912	83.128	42.548	64.511	50.789	86.714	66.277	68.817	21.767	68.127
PGLYRP1	27.215	128.202	7.036	20.612	61.07	53.545	95.196	119.302	153.869	55.844	0	65.55	8.262
PGLYRP2	152.65	77.935	0	11.987	12.548	136.523	64.765	66.944	64.149	91.297	10.156	24.81	27.201
PGM1	24.149	0	0.069	4.373	6.877	0	3.804	0	14.558	0.994	6.264	0	0.477
PGM2	0.125	0	0	0	0	0	0	0	1.881	0	24.116	0	0.142
PGM3	0	0	0	0	0	0	4.002	0	83.755	0	0.646	0	0
PGRMC1	0	0	0	41.518	0	0	0	0	0	0	0	0	0
PGRMC2	0.708	0	0	0	0	0	0	0	0	0	2.422	0	0
PHB	2.024	0	3.294	18.734	0	20.184	0	0	3.48	0	46.244	1.384	3.945
PHB2	1.878	0	10.875	33.864	0	21.682	0	0	24.903	5.045	86.384	4.022	21.716
PHGDH	3.792	0	0	56.012	9.642	3.565	4.093	0	35.164	0.805	5.401	0.974	1.481
PHPT1	9.556	0	0	0	0	0	34.962	0	19.627	0	0	1.468	0
PHYHD1	0	0	0	0	0	0	0	0	1.22	0	0	0	0
PI15	0	0	0	0	0	0	0	0	12.779	0	0	0	0
PI16	8.857	0	0	0	0	0	0	0	0	5.066	0	1.588	0
PICALM	0	0	0	0	0	0	0	0	0	0	1.262	0	0
PIGR	24.037	206.938	119.561	59.272	67.166	24.282	44.35	48.837	142.511	34.077	96.157	33.574	60.707
PIP	0	35.375	0	0	32.848	0	14.907	135.436	18.479	391.39	0	0	0
PIP4K2C	0	0	0	0	0	0	0	0	22.243	0	0.5	0	0
PITPNA	0	0	0	0	0	0	0	0	0	0	0	0	0
PITPNB	0	0	0	0	0	0	0	0	1.009	0	8.449	0	0
PITRM1	0	0	0	0	0	0	0	0	0	0	14.516	0	0
PKD2	0	0	0	0	0	0	0.428	0	0	0	0	0	0
PKLR	1.087	0	0	25.169	0	0	0	0	4.243	1.72	0	1.164	0
PKM	73.759	10.655	36.722	147.098	72.799	62.86	28.323	20.252	132.292	48.882	408.101	27.351	92.343
PKN2	0	0	0	0	0	0	0	0	0	0	0.871	0	0
PKP1	20.769	0	0	0	0	0	0	0	0	0	0	0	0
PKP3	5.847	0	0	0	0	0	0	0	0	0	0	0	0
PLA2G15	0	0	0	0	0	0	4.724	0	2.401	0	0	0	0
PLA2G2A	0	0	0	0	0	0	0	0	67.753	0	0	0	0
PLAT	0	0	0	0	0	0	0	0	0.677	0	0	0	0
PLAU	69.049	82.985	0.528	86.894	10.25	10.569	121.517	39.066	24.099	3.938	2.966	1.589	0
PLBD1	0	0	0	0	0	0	0	0	0	0	5.563	0	0.713
PLCD1	0	0	0	5.127	1.997	0	0.146	0	0.06	0.407	0	0.101	0
PLCG2	0	0	0	0	0	0	0	0	0	0	0	0	0.228
PLD3	0	7.937	0	5.986	12.916	0	4.621	5.897	7.383	4.3	15.336	0	19.318
PLEC	0.872	0	0.077	0	0	0	0	0	0	0	9.528	0	0.766
PLG	302.703	0	0	32.219	22.393	145.743	12.364	49.344	80.943	55.023	9.377	136.202	33.109
PLGLB1	0	0	0	0	0	28.212	0	0	0	0	0	4.805	1.52
PLGLB2	0	0	0	0	0	28.212	0	0	0	0	0	4.805	1.52
PLGRKT	0	0	0	0	0	0	0	0	0	0	32.705	0	0
PLIN3	0	0	0	0	0	0	0	0	4.346	0	0	0	0
PLOD1	0	0	0	0	0	0	0	0	1.377	0	0	0	0
PLOD3	0	0	0	0	0	0	1.444	0	0	0	0	0	0
PLP2	0	0	0	0	0	0	0	0	0	0	0	0	13.26
PLS1	0	0	1.539	5.823	6.256	0	0	0	7.214	0	7.556	0.523	4.347
PLS3	24.378	0	2.473	22.621	52.266	0	2.232	0	23.145	0	19.781	5.815	8.14
PLSCR1	0	0	0	0	0	0	0	0	17.031	0	0	1.765	6.125
PLXNB2	0	0	0	0	0	0	0	0	0	0	0	0.042	0
PML	0	0	0	0	0	0	0	0	0	0	5.675	0	0
PMM2	0	0	0	0	0	0	0	0	1.75	0	0	0	0
PMPCA	0	0	0	0	0	0	0	0	0	0	4.668	0	0
PMPCB	0	0	0	0	0	0	0	0	0	0	4.285	0	0
PMVK	0	0	0	0	0	0	0	0	2.222	0	0	0	0
PNP	5.231	0	3.349	5.494	29.3	0	4.041	0	13.88	3.303	5.719	1.045	6.251
PNPO	0	0	0	0	0	0	0	0	3.144	0	0	0.637	0
PODXL	42.877	33.063	0	5.57	40.636	25.103	25.592	64.188	11.765	14.308	4.143	28.13	17.39
POF1B	1.139	0	0	0	0	0	0	0	0	0	0	0	0
POMGNT1	0	0	0	0	0	0	0.788	0	0	0	0	0	0
PON1	0	0	0	0	0	0	0	0	0	0	17.957	3.106	17.409
PON3	0	0	0	0	0	0	0	0	0	0	3.11	0	3.661
POR	0	0	0	0	0	0	0	0	0	0	10.716	0	0
POTEE	5.047	11.087	12.458	104.469	71.813	36.432	7.491	10.615	16.283	11.741	19.094	5.949	24.664
POTEF	4.834	10.754	12.232	79.03	57.834	32.558	7.343	10.422	15.949	11.528	18.747	5.841	22.349
POTEI	3.454	8.738	8.31	58.997	30.298	20.045	6.306	9.954	12.794	8.39	13.586	4.473	16.516
POTEJ	2.396	0	8.144	47.074	21.943	12.441	3.952	7.095	8.644	3.93	10.42	0	11.706
PPA1	19.127	0	0	12.673	0	0	0.129	0	0.409	0	6.313	0	6.185
PPA2	0	0	0	0	0	0	0	0	0	0	16.755	0.089	0
PPAP2A	0	0	0	0	0	0	0	0	45.77	0	0	0	0
PPCS	0	0	0	0	0	0	0	0	6.115	0	5.805	0	0
PPIA	76.871	608.278	36.478	209.197	82.87	39.416	90.261	60.992	597.593	95.58	56.029	156.855	73.673
PPIAL4A	0	0	0	4.493	0	0	1.799	0	8.729	0	0	0	0
PPIAL4B	0	0	0	4.493	0	0	1.799	0	8.729	0	0	0	0
PPIAL4C	0	0	0	4.493	0	0	1.799	0	8.729	0	0	0	0
PPIAL4D	0	0	0	4.493	0	0	1.799	0	8.729	0	0	0	0
PPIAL4E	0	0	0	4.493	0	0	1.799	0	8.729	0	0	0	0
PPIAL4F	0	0	0	4.493	0	0	1.799	0	8.729	0	0	0	0
PPIB	7.012	6.467	12.238	51.819	16.258	11.181	23.228	3.513	18.176	5.164	57.423	1.487	23.77
PPIC	0	5.134	0	0	14.334	0	5.28	5.748	7.125	0	4.067	0	0
PPIF	0	0	0	0	0	0	0	0	0	0	12.566	0	0
PPL	26.693	0	3.312	0	0	0	0	0	0	0	7.318	0	1.161
PPM1A	0	0	0	0	0	0	0	0	0.834	0	0	0	0
PPME1	0	0	0	0	0	0	0	0	1.039	0	6.304	0	0
PPP1CA	0	0	0	0	0	0	0	0	2.256	0	0	0	3.442
PPP1CB	0	0	0.297	2.123	0	0	0	0	4.839	0	10.337	0	2.551
PPP1CC	0	0	0	0	0	0	0	0	2.906	0	0	0	2.096
PPP1R7	0	0	0	0	0.368	0	0	0	21.37	0	0	0	0.169
PPP2CA	0.688	0	0	0	0	0	0	0	4.778	0	3.146	0	5.164
PPP2CB	0.268	0	0	0	0	0	0	0	5.024	0	3.146	0	5.164
PPP2R1A	11.988	0	1.554	7.46	3.345	0	0.537	0	10.328	0	15.694	0	3.504
PPP2R2A	0	0	0	0	0	0	0	0	5.559	0	7.034	0	0
PPP2R4	0	0	0	0	0	0	0	0	14.255	0	8.796	0.136	1.466
PPP3CA	0	0	0	0	0	0	0	0	4.63	0	0	0	0
PPT2	0	0	0	0	0	0	0	0	10.555	0	0	0	0
PRCP	0	28.702	2.179	17.316	5.068	9.818	7.752	4.287	33.123	7.437	12.984	11.341	3.656
PRDX1	13.307	16.422	17.316	96.8	51.889	65.395	24.392	8.044	127.917	22.722	112.563	17.149	24.181
PRDX2	126.124	18.575	19.926	29.439	12.986	0	17.694	3.371	74.179	5.873	52.87	7.424	5.677
PRDX3	0	0	8.687	0	0	0	1.475	0	26.61	0	61.493	4.876	18.88
PRDX4	0	0	0	0	0	0	0	0	0	4.369	5.576	4.041	0
PRDX5	3.223	5.682	15.298	27.836	0	27.395	7.329	0	60.922	3.072	54.231	10.572	11.737
PRDX6	13.895	49.316	20.242	117.664	55.072	35.451	38.766	10.729	170.132	33.232	84.303	33.171	76.14
PREP	0	0	0	0	0	0	0	0	0.912	0	20.235	0	0
PRG2	0	0	0	0	7.249	0	0	0	0	0	0	0	488.383
PRG3	0	0	0	0	0	0	0	0	0	0	0	0	84.436
PRKACA	0	0	0	0	0	0	0	0	40.181	0	2.347	0	0
PRKACB	0	0	0	0	0	0	0	0	41.912	0	2.486	0	0
PRKAG1	0	0	0	0	0	0	0	0	0.338	0	0	0	0
PRKAR1A	0	0	0	0	0	0	0	0	4.904	0	0	0	0
PRKAR2A	0	0	0	3.596	3.397	0	0	0	21.075	0	0.474	0	1.406
PRKAR2B	0	0	0	0	0	0	0	0	5.055	0	0	0	0
PRKCB	0	0	0	0	0	0	0	0	0	0	0	0	1.217
PRKCD	0	0	0	0	0.082	0	0	0	4.858	0	4.527	0	4.642
PRKCSH	0	0	0	0	0	0	0	0	0	0	104.698	0	2.349
PRKCZ	0	0	0	0.854	0	0	0	0	0	0	0	0	0
PRKDC	0	0	0	0	0	0	0	0	0	0	11.322	0	0.091
PRKG2	0	0	0	0	0	0	0	0	3.237	0	0	0	0
PRMT1	0	0	0	0	0	0	0	0	0	0	8.098	0	0
PROCR	1.47	3.65	0	0	0	0	1.209	0	0	0	0	0	0
PROM1	6.058	15.909	4.708	83.467	71.721	17.766	44.199	17.25	10.079	24.187	6.59	6.86	22.258
PROM2	0	9.237	0	15.428	1.663	0	7.612	0.279	3.995	3.325	0.289	2.403	5.263
PROS1	0	0	0	0	0	0	0	0	0	0	0	0	3.452
PROZ	17.473	89.05	0.804	120.699	55.989	53.62	208.943	25.084	87.702	38.529	46.095	0	16.553
PRPF19	0	0	0	0	0	0	0	0	0	0	6.517	0	0
PRPF8	0	0	0	0	0	0	0	0	0	0	0.52	0	0
PRPH	0.67	0	0	0	0	0	0	0	0	0	3.433	0	0.98
PRPS1	0	0	0	0	0	0	0	0	4.019	0	0	0	0
PRPS2	0	0	0	0	0	0	0	0	3.297	0	0	0	0
PRSS2	0	0	0	0	0	0	0	0	0	7.012	0	65.938	0
PRSS22	0.42	0	0	0	0	0	0	0	0	0	0	0	0
PRSS23	0	0	0	0	0	0	0.588	0	0	0	0	0	0
PRSS8	0	10.27	0	0	0	0	3.796	7.584	34.564	4.187	0	0.489	1.717
PRTN3	156.081	0	180.183	0	0	0	0	0	0	0	191.104	0	179.346
PSAP	5.751	16.482	13.027	24.075	47.147	28.183	34.735	18.456	32.336	26.857	15.992	29.03	14.15
PSAT1	0	0	0	61.168	17.912	0	100.583	0	49.653	3.69	0	2.683	0
PSCA	0	305.213	0	0	570.419	249.235	175.658	0	398.437	343.057	0	0	0
PSMA1	0	0	0	0	0	0	0	0	11.809	0	19.583	0.233	6.217
PSMA2	0	0	0	0	0	0	0	0	38.669	0	16.283	0	30.454
PSMA3	0	0	2.694	0	0	0	0	0	13.565	0	19.184	0	5.384
PSMA4	0	0	0	0	0	0	0	0	11.136	0	18.905	0	10.827
PSMA5	0	0	0	0	0	0	0	0	4.672	0	21.062	0.419	1.806
PSMA6	0	0	0	0	0	0	0	0	24.396	0	22.632	0	6.137
PSMA7	0	0	0	0	0	0	0	0	4.179	0	28.392	0	0
PSMA8	0	0	0	0	0	0	0	0	3.334	0	21.755	0	0
PSMB1	0	0	0	0	0	0	7.046	0	0	0	25.566	3.553	4.074
PSMB10	0	0	0	0	0	0	0	0	0	0	42.84	0	0
PSMB2	0	0	3.206	0	0	0	0	0	2.576	0	17.211	0	0
PSMB3	0	0	0	0	0	0	0	0	0	0	12.493	0	0
PSMB4	0	0	0	0	0	0	0	0	6.223	0	16.56	0.342	11.523
PSMB6	0	0	0	0	0	0	0	0	4.917	0	7.535	0.675	0.415
PSMB7	0	0	0	0	0	0	0	0	13.893	0	0	0	0
PSMB8	0	0	0	0	0	0	0	0	3.19	0	21.298	0	4.308
PSMB9	0	0	0	0	0	0	0	0	0	0	7.985	0	0.625
PSMC1	0	0	0	0	0	0	0	0	14.611	0	3.292	0	0
PSMC2	0	0	0	0	0	0	0	0	3.038	0	2.384	0	0
PSMC3	0	0	0	0	0	0	0	0	0	0	1.802	0	0
PSMC4	0	0	0	0	0	0	0	0	0.703	0	11.586	0	2.675
PSMC5	0	0	0	0	0	0	0	0	3.134	0	15.436	0	0
PSMC6	0.067	0	0	0	0	0	0	0	22.645	0	3.407	0	0
PSMD1	0	0	0	0	0	0	0	0	0.462	0	4.857	0	0
PSMD11	6.017	0	0	2.639	0	0	0	0	27.464	0	34.515	0	0.597
PSMD12	0	0	0	0	0	0	0	0	1.756	0	12.769	0	0.186
PSMD13	0	0	0	0	0	0	0	0	1.778	0	9.271	0	0
PSMD14	0	0	0	0	0	0	0	0	0	0	7.593	0	0
PSMD2	0	0	0	0	0	0	0	0	4.317	0	10.736	0	3.926
PSMD3	0	0	0	0	0	0	0	0	7.224	0	8.172	0	0
PSMD5	0	0	0	0	0	0	0	0	31.093	0	3.438	0	0
PSMD6	0	0	0	0	0	0	0	0	0.755	0	7.977	0	0
PSMD7	0	0	0	0	0	0	0	0	0	0	61.754	0	0
PSMD8	0	0	0	0	0	0	0	0	0	0	2.275	0	0
PSME1	0	0	0	0	0	0	1.426	0	31.913	0	98.382	0	5.558
PSME2	0	0	0	0	0	0	0	0	35.191	0	108.544	0	2.948
PSME3	0	0	0	0	0	0	0	0	0	0	7.974	0	0
PTBP1	1.792	0	0	0	0	0	0	0	0	0	5.165	0	2.248
PTBP3	0	0	0	0	0	0	0	0	0	0	1.819	0	0
PTCD3	0	0	0	0	0	0	0	0	0	0	1.948	0	0
PTER	259.987	0	0	38.052	0	0	3.827	0	17.52	5.053	0	4.628	0
PTGDS	24.382	0	16.311	24.469	0	0	31.045	14.316	33.927	55.439	14.455	99.45	22.155
PTGES3	1.202	0	0	0	0	0	3.232	0	25.799	0	0	0	0
PTGFRN	0	0	0	0	0	0	0.398	0	0	0	0	0	0
PTGR1	3.875	0	3.312	50.47	25.506	12.888	16.296	5.821	48.866	7.679	74.793	7.138	11.768
PTGR2	0	0	0	0	0	0	0	0	0.677	0	0	0	0
PTGS1	0	0	0	1.048	0	0	0	0	0	0	0	0	0
PTMA	10.349	0	0	0	0	0	24.196	0	0	0	0	0	0
PTPN1	0	0	0	0	0	0	0	0	0	0	20.78	0	0
PTPN13	0	0	0	0	2.057	0	0	0	0.256	0	0	0	0
PTPN6	0	0	4.878	0	0	0	0	0	0	0	2.097	0	19.04
PTPRC	0	0	0.326	0	0	0	0	0	0	0	1.006	0	20.058
PTPRF	0	0	0	0	0	0	0	0	0.341	0	0	0	0
PTPRJ	0	0	0.187	3.504	0	0	0.522	0	1.363	0.07	0	1.374	0.684
PTPRO	0.037	0	0	0	66.606	0	0.561	0	0	0.715	0	0.283	0
PTPRS	0	0.17	0	1.231	0.544	0	2.492	0	5.395	0	0	0	0
PTTG1IP	0	0	0	0	0	0	20.148	0	127.221	0	0	39.591	0
PTX3	0	0	0.266	0	0	0	0	0	0	0	0	0	0
PURA	0	0	0	0	0	0	0	0	1.914	0	0	0	0
PVR	0	0	0	4.856	0	0	1.331	0	0	0	0	0	0
PVRL2	6.863	10.702	0	2.234	6.422	18.722	15.883	23.517	16.295	13.713	0	3.527	5.108
PVRL4	0.752	4.356	0	0	0	0	1.034	2.797	2.291	0	0	0	1.125
PYGB	0.154	0	0.629	1.93	0	0	0	0	18.01	0	6.08	0	0.969
PYGL	2.014	0	2.523	0	0	0	0	0	0	0	15.446	0	5.71
PYGM	0	0	1.044	0	0	0	0	0	0	0	3.107	0	1.046
PZP	1.26	0	1.053	0	0	0	0	0	0	0	10.364	1.693	26.797
QARS	0	0	0	0	0	0	0	0	3.268	0	14.961	0	0
QDPR	0	0	0	27.724	0	3.088	6.477	0	27.805	0	0	7.243	0
QPCT	30.838	46.357	124.368	5.094	0	0	25.367	52.286	21.634	7.314	5.934	15.711	2.259
QPRT	0	0	0.591	37.39	9.869	0	0	0	10.29	0	0	6.865	0
QSOX1	10.992	94.75	3.413	10.963	15.54	4.919	15.515	10.764	19.565	6.428	6.019	0	7.249
RAB10	3.842	0	9.912	21.324	17.048	5.805	10.918	0	26.746	4.744	267.401	0	8.936
RAB11A	2.388	6.096	9.626	19.484	18.544	0	7.215	3.325	40.661	10.869	80.003	3.737	9.29
RAB11B	2.526	5.007	9.649	16.003	17.701	0	5.926	2.731	36.746	8.927	65.709	3.602	9.679
RAB13	0	0	2.652	10.62	12.29	0	6.16	0	27.131	1.625	7.495	0.947	3.344
RAB14	1	0	1.852	6.3	0	0	2.357	0	23.378	2.241	34.151	3.612	5.153
RAB18	0	0	0	0	0	0	0	0	12.474	0	42.011	0	2.17
RAB1A	5.648	0	2.22	6.715	7.618	0	5.128	0	26.576	1.645	28.172	2.463	4.825
RAB1B	5.928	6.589	2.22	11.309	23.253	0	15.18	0	23.105	0	38.417	1.3	23.145
RAB21	0	0	0	0	0	0	1.686	0	20.757	5.048	11.783	2.371	3.908
RAB23	0	0	0	0	0	0	0	0	3.042	0	0	0	0
RAB25	1.618	0	0	0	0	0	0	0	6.58	0	45.932	0	0
RAB27A	0	0	43.044	79.039	8.384	0	8.06	0	289.635	5.689	26.653	0	23.083
RAB27B	0	0	0	0	15.322	0	40.136	0	154.376	0	10.135	0	15.475
RAB2A	0	0	0	5.282	9.07	0	4.996	0	62.247	3.183	29.437	2.669	6.551
RAB2B	0	0	0	0	0	0	2.793	0	27.895	1.786	15.627	1.733	3.881
RAB32	0	0	0	0	0	0	0	0	0	0	0	0	2.545
RAB35	0	0	10.692	42.543	5.024	0	13.114	0	63.729	0	68.003	10.008	19.881
RAB3A	0	0	0	0	8.852	0	0	0	168.826	0	0	0	4.798
RAB3B	0	0	0	3.218	29.465	0	3.722	0	115.576	1.526	0	0	1.615
RAB3D	0	0	0	4.798	10.945	0	4.994	0	218.185	2.217	2.634	0	2.184
RAB43	0	0	0	0	0	0	0	0	0	0	0	6.022	0
RAB5A	0.439	0	0	13.895	5.149	0	1.457	0	18.57	0	26.968	0	0
RAB5B	0.7	0	10.694	11.809	10.25	0	3.071	0	35.119	0	24.358	0	8.833
RAB5C	1.442	0	6.095	23.937	12.818	6.342	6.994	0	39.339	5.216	25.188	3.656	12.08
RAB6A	0	0	0	0	0	0	0	0	21.152	0	9.562	0	0
RAB6B	0	0	0	0	0	0	0	0	2.356	0	0	0	0
RAB7A	3.359	11.294	4.915	29.964	26.598	0	21.477	0	73.597	16.303	51.73	28.833	22.405
RAB7L1	0	0	0.791	0	0	0	10.031	0	17.536	1.73	0	7.361	14.704
RAB8A	44.122	0	2.872	14.255	0	0	2.047	0	25.042	4.238	3.562	1.23	3.83
RAB8B	0	0	1.981	0	0	0	2.339	0	28.358	1.139	6.668	2.587	9.413
RAB9A	0	0	0	0	0	0	0	0	0	0	1.456	0	0
RABGGTA	0	0	0	0	0	0	0	0	1.265	0	0	0	0
RAC1	7.037	19.893	0	68.248	39.671	19.719	19.749	2.879	43.465	16.664	9.258	15.504	41.05
RAC2	7.971	0	0	0	0	0	5.056	0	0	0	15.194	0	72.033
RAC3	2.522	0	0	42.936	0	0	10.342	0	17.775	6.99	0	4.905	18.036
RAD23B	0	0	0	0	0	0	0	0	6.579	0	0	0	0
RALA	1.239	0	4.754	33.952	19.79	0	5.975	0	27.244	0	7.471	3.865	3.663
RALB	0	0	5.978	49.529	39.707	13.798	6.318	0	47.54	6.659	33.6	3.301	11.05
RAN	1.823	36.655	3.099	3.151	0	0	1.262	0	7.753	0	83.85	0.674	14.274
RANBP1	0	0	0	0	0	0	0	0	0	0	5.343	0	3.308
RAP1A	0.608	4.715	7.052	24.822	33.359	12.446	7.888	5.442	19.703	10.457	13.708	3.232	8.678
RAP1B	0.784	8.627	7.844	35.712	30.433	0	10.547	0	26.19	10.012	13.93	3.954	11.87
RAP1GDS1	0	0	0	0	0	0	0	0	0	0	6.109	0	0
RAP2B	0	0	0.556	0.71	0	0	0	0	0	0	2.817	0	0
RARRES1	0	0	0	0	0	0	0	0	0	0	2.73	0	0
RARRES2	0	0	0	0	16.52	0	18.74	0	8.157	6.542	0	0	0
RARS	0.778	0	0	0	0	0	0	0	3.046	0	16.25	0	1.243
RASSF2	0	0	0	0	0	0	0	0	0	0	0	0	0.264
RBBP4	0	0	0	0	0	0	0	0	0	0	1.058	0	0
RBBP7	0	0	0	0	0	0	0	0	0	0	0.923	0	0
RBP4	33.898	240.94	14.75	5.323	93.481	147.236	194.952	302.434	200.204	149.139	45.121	482.398	133.236
RBP5	0	0	15.909	29.318	35.488	0	18.165	7.62	14.568	15.206	0	0	0
RCC1	0	0	0	0	0	0	0	0	0	0	12.45	0	0
RDH11	0	0	0	0	0	0	0	0	10.049	0	3.073	0	0
RDX	8.346	16.362	28.36	157.907	54.601	21.84	21.837	12.215	53.407	20.855	50.748	26.367	31.079
REEP5	24.428	0	0	0	0	0	0	0	0	0	20.495	0	0
REG1A	7.65	0	0	0	0	0	10.023	0	0	23.199	0	78.435	5.114
RELT	0	0	0	0	0	0	3.354	0	0	0	0	0	0
RENBP	0	0	0	0	12.796	0	0	0	0	0	0	11.276	0
RER1	0	0	0	0	0	0	0	0	0	0	29.6	0	0
RETN	0.8	0	0	0	0	0	0	0	0	0	0	6.058	0
RHCG	3.005	0	1.762	1.015	1.643	0	6.907	0	0	0	6.611	0	0
RHEB	0	0	0	0	0	0	0	0	0	0	8.019	0	0
RHOA	4.377	0	5.868	59.295	46.421	33.761	25.078	7.068	90.221	14.502	109.646	15.179	23.901
RHOB	0	0	0	9.472	0	0	0	0	9.365	0	0	0	0
RHOC	2.574	0	0	40.082	27.012	24.907	20.844	0	79.696	11.115	13.12	12.097	13.871
RHOG	0	0	0	0	0	0	0	0	3.539	0	11.328	0	7.238
RNASE1	0	0	0	0	0	0	38.992	0	0	0	0	2.102	0
RNASE2	4.345	11.421	0	0	47.756	0	15.184	52.398	36.096	31.74	0	11.072	5.344
RNASE3	0	0	0	0	0	0	0	0	0	0	0	0	266.357
RNASE4	0	0	0	0	0	0	17.618	0	23.88	0	0	4.25	0
RNASET2	0	0	0	0	0	0	0	0	0	0	0	0.685	0
RNF13	0	0	0	0	0	0	0	0	0	0	0	1.014	0
RNF213	0	0	0	0	0	0	0	0	0	0	10.23	0	0
RNH1	4.682	0	2.806	9.859	5.216	0	1.595	0	15.225	2.705	8.061	0.91	4.757
RNPEP	0	0	0.503	9.277	0	0	0.778	0	16.354	0	0	0.098	1.409
ROBO4	1.31	21.843	0	7.099	4.914	0	15.698	4.887	4.757	5.929	0	0	1.081
RP2	0	0	0	0	0	0	0	0	0.925	0	1.367	0	0
RPL10	1.187	0	0	0	0	0	0	0	0	0	12.146	0	0
RPL10L	0	0	0	0	0	0	0	0	0	0	4.801	0	0
RPL11	0	0	0	0	0	0	0	0	14.649	0	14.613	0	2.766
RPL12	0.332	0	0	0	0	0	0	0	2.564	0	23.296	0	0
RPL13	0	0	0	0	0	0	0	0	6.396	0	0.779	0	0
RPL13A	2.681	0	0	0	0	0	0	0	7.653	0	19.424	0	4.527
RPL14	0	0	0	0	0	0	0	0	0	0	24.906	0	4.455
RPL15	0.957	0	0	0	0	0	0	0	1.441	0	40.083	0	1.545
RPL18	0	0	0	0	0	0	0	0	7.795	0	0	0	0
RPL18A	10.048	19.844	0	0	0	0	0	0	21.819	0	16.703	0	0
RPL21	0	0	0	0	0	0	0	0	4.337	0	0	0	0
RPL22	0	0	0	0	0	0	0	0	0	0	27.023	0	0
RPL3	18.094	0	0	0	0	0	0	0	7.574	0	3.436	0	0
RPL32	0	0	0	0	0	0	0	0	3.198	0	0	0	0
RPL35A	0	0	0	0	0	0	0	0	0	0	17.989	0	0
RPL37A	0	0	0	0	0	0	0	0	0	0	8.977	0	0
RPL38	0	0	0	0	0	0	0	0	4.172	0	0	0	0
RPL4	3.437	0	0	7.888	0	0	0	0	6.722	0	5.886	0	1.429
RPL5	0.875	0	0	0	0	0	0	0	7.745	0	0	0	0
RPL6	29.718	0	0	0	0	0	0	0	39.973	0	19.895	0	0
RPL7	4.125	0	0	0	0	0	11.82	0	9.453	0	29.39	0	1.592
RPL7A	1.448	0	0	0	0	0	0	0	0	0	31.635	0	0
[truncated: 560 more rows]

## Sheet: Sheet3
FirmianaID	SampleID	ClinicalID	Date	Urinary Albumin/Creatinine Ratio (mg/g)	Glomerular filtration rate (ml/min/1.73m2)	Serum creatinine (mmol/L)	Fasting Blood Glucose (mmol/L)	Glycosylated Hemoglobin (%)
MEI00107892-Z5073	10130360	0248915	2021.04.09	＜1	68.6	104	8.3
Exp046732	10130031	0248915	2019.05	14.24	80.95	92	13.98	10.9
MEI00108408-60ZYT	10130362	8078934	2021.01.21		102.4	57	6.78
Exp047201	10130212	8078934	2019.05	21.64			6.98	11.7
MEI00107892-Z5073	10130360	8056824	2021.04.15	＜1	98.2	68	7.11
Exp047124	10130190	8056824	2019.05	15.49	100.52	65		5.3
MEI00108410-C3G06	10130364	0359150	2021.05.24	116.15	62.4	107	6.3	7.6
Exp046733	10130032	0359150	2019.05	46.43	72.18	96	5.1	11.2
Exp046765	10130064	8073510	2019.05	6.21	96.95	56	5.87	6.2
		8073510	2021.03.02	164.35	95.1	57	7.4	6
		8073510	2021.07.30	0.743	99.29	50	6.43	6.2

## Sheet: details
sheet1:the follow-up patients
sheet2: the protein information of follow-up patients.
sheet3:the clinical information of follow-up patients.
